# Supplementary material for: Co-regulation of HIV control and cytomegalovirus pp65-specific IL-1β and TNF-α responses by genetic variants in the MHC region
Source: PLoS Pathog. 2026 Jul 14;22(7):e1014355. doi: 10.1371/journal.ppat.1014355 (PMC13367729; doi:10.1371/journal.ppat.1014355)
Supplement: S1 Table — Only nominally significant associations are shown and all effect sizes are given with respect to the alternative allele. (XLSX) [file ppat.1014355.s015.xlsx]

## Sheet: S1_tab
						cytQTL mapping discovery		cytQTL mapping validation
SNP	chr	pos	Ref	Alt	Cytokine-stimulation pair	Beta	P-value	Beta	P-value
rs1128175	chr6	31182658	G	A	pbmc_24h_il1b_cmv	0.281777	4.15406e-08	0.325032	0.000377933
rs2853971	chr6	31412564	G	A	pbmc_24h_il1b_cmv	0.511782	5.38833e-16	0.384998	0.000438805
rs1128175	chr6	31182658	G	A	pbmc_24h_il1b_hivenv	0.155844	0.00390533
rs2853971	chr6	31412564	G	A	pbmc_24h_il1b_hivenv	0.208179	0.00180162
rs1128175	chr6	31182658	G	A	pbmc_24h_il1ra_hivenv	0.116054	0.0235921
rs1128175	chr6	31182658	G	A	pbmc_24h_tnf_cmv	0.208637	0.000683838
rs2853971	chr6	31412564	G	A	pbmc_24h_tnf_cmv	0.328416	8.38416e-06
rs2853971	chr6	31412564	G	A	pbmc_24h_il6_cmv	0.149778	0.0371355
rs2853971	chr6	31412564	G	A	pbmc_24h_il8_cmv	0.231448	0.000603182
rs2853971	chr6	31412564	G	A	pbmc_24h_mcp1_lps	0.142447	0.0373446
rs1128175	chr6	31182658	G	A	pbmc_24h_mcp1_hivenv	0.132252	0.0164351
rs2853971	chr6	31412564	G	A	pbmc_24h_mcp1_hivenv	0.225687	0.000916573
rs2853971	chr6	31412564	G	A	pbmc_24h_mip1a_cmv	0.273812	9.32619e-05
rs1128175	chr6	31182658	G	A	pbmc_7d_il5_pha	-0.117268	0.029887
rs2853971	chr6	31412564	G	A	pbmc_7d_il17_ecoli	0.308221	0.00489676
rs2853971	chr6	31412564	G	A	pbmc_7d_il17_saureus	0.142624	0.0449248
rs1128175	chr6	31182658	G	A	pbmc_7d_il5_calbhy	-0.169826	0.0324935
