# Supplementary material for: Co-regulation of HIV control and cytomegalovirus pp65-specific IL-1β and TNF-α responses by genetic variants in the MHC region
Source: PLoS Pathog. 2026 Jul 14;22(7):e1014355. doi: 10.1371/journal.ppat.1014355 (PMC13367729; doi:10.1371/journal.ppat.1014355)
Supplement: S4 Table — Effect sizes are given with respect to the alternative allele. (XLSX) [file ppat.1014355.s018.xlsx]

## Sheet: S4_Tab
							2000HIV eQTL mapping discovery			2000HIV eQTL mapping validation
SNP	Chromosome	Position	Reference allele	Alternative allele	ENSEMBL ID	Gene name	Beta	t-stat	P-value	Beta	t-stat	P-value
rs1128175	chr6	31182658	G	A	ENSG00000204580	DDR1	-0.138029	-2.70513	0.00693954	-0.258279	-2.68645	0.00770179
rs1128175	chr6	31182658	G	A	ENSG00000137310	TCF19	0.20292	4.54804	6.05282e-06	0.246423	3.11124	0.00207752
rs1128175	chr6	31182658	G	A	ENSG00000272501		0.210895	4.69154	3.07376e-06	0.14835	1.9938	0.0472517
rs1128175	chr6	31182658	G	A	ENSG00000204525	HLA-C	0.561926	11.4839	8.04281e-29	0.410647	4.39532	1.63141e-05
rs1128175	chr6	31182658	G	A	ENSG00000234745	HLA-B	0.166944	3.22184	0.00131329	0.36923	3.91442	0.000116684
rs1128175	chr6	31182658	G	A	ENSG00000213760	ATP6V1G2	-0.191445	-3.81366	0.000144993	-0.198474	-2.0759	0.0389177
rs2853971	chr6	31412564	G	A	ENSG00000204536	CCHCR1	-0.419123	-7.34357	4.19718e-13	-0.264531	-2.56433	0.0109179
rs2853971	chr6	31412564	G	A	ENSG00000206344	HCG27	-0.696502	-12.1443	7.90334e-32	-0.318758	-3.07482	0.00233815
rs2853971	chr6	31412564	G	A	ENSG00000234745	HLA-B	0.437862	6.95378	6.28084e-12	0.525626	4.70835	4.12623e-06
rs2853971	chr6	31412564	G	A	ENSG00000272221		0.549802	8.79219	5.991e-18	0.552272	4.91797	1.57877e-06
rs2853971	chr6	31412564	G	A	ENSG00000213722	DDAH2	0.317883	4.95607	8.39555e-07	0.352876	3.06578	0.00240733
