# Supplementary material for: Co-regulation of HIV control and cytomegalovirus pp65-specific IL-1β and TNF-α responses by genetic variants in the MHC region
Source: PLoS Pathog. 2026 Jul 14;22(7):e1014355. doi: 10.1371/journal.ppat.1014355 (PMC13367729; doi:10.1371/journal.ppat.1014355)
Supplement: S5 Table — Effect sizes are given with respect to the alternative allele. (XLSX) [file ppat.1014355.s019.xlsx]

## Sheet: S5_Tab
SNP	Chromosome	Position	Ref	Alt	ENSEMBL ID	Gene name	P-Value	NES	Tissue
rs1128175	chr6	31182658	A	G	ENSG00000204525.18	HLA-C	2e-29	-0.33	Whole Blood
rs1128175	chr6	31182658	A	G	ENSG00000243753.6	HLA-L	1.7e-20	0.52	Whole Blood
rs1128175	chr6	31182658	A	G	ENSG00000272501.1	ENSG00000272501	4.8e-20	-0.2	Whole Blood
rs1128175	chr6	31182658	A	G	ENSG00000225851.1	HLA-S	7e-20	0.49	Whole Blood
rs1128175	chr6	31182658	A	G	ENSG00000204528.3	PSORS1C3	1.4e-10	0.24	Whole Blood
rs1128175	chr6	31182658	A	G	ENSG00000288813.1	ENSG00000288813	1.8e-07	0.27	Whole Blood
rs1128175	chr6	31182658	A	G	ENSG00000137310.12	TCF19	1.3e-05	-0.081	Whole Blood
rs1128175	chr6	31182658	A	G	ENSG00000277402.1	MIR6891	5.3e-05	-0.19	Whole Blood
rs1128175	chr6	31182658	A	G	ENSG00000204580.14	DDR1	0.00031	0.15	Whole Blood
rs2853971	chr6	31412564	A	G	ENSG00000206344.8	C4B	2.9e-17	0.2	Whole Blood
rs2853971	chr6	31412564	A	G	ENSG00000225851.1	HLA-S	5.4e-17	0.56	Whole Blood
rs2853971	chr6	31412564	A	G	ENSG00000272221.1	ENSG00000272221	4.1e-14	-0.37	Whole Blood
rs2853971	chr6	31412564	A	G	ENSG00000277402.1	MIR6891	3.6e-09	0.33	Whole Blood
rs2853971	chr6	31412564	A	G	ENSG00000272501.1	ENSG00000272501	1.2e-06	-0.13	Whole Blood
rs2853971	chr6	31412564	A	G	ENSG00000204528.3	PSORS1C3	2.4e-06	0.22	Whole Blood
rs2853971	chr6	31412564	A	G	ENSG00000213760.11	ATP6V1G2	4.7e-06	0.23	Whole Blood
rs2853971	chr6	31412564	A	G	ENSG00000204525.18	HLA-C	3.5e-05	-0.15	Whole Blood
rs2853971	chr6	31412564	A	G	ENSG00000204516.10	MICB	3.6e-05	0.16	Whole Blood
rs2853971	chr6	31412564	A	G	ENSG00000224389.9	C4B	4e-05	0.28	Whole Blood
rs2853971	chr6	31412564	A	G	ENSG00000137310.12	TCF19	7.4e-05	0.09	Whole Blood
rs2853971	chr6	31412564	A	G	ENSG00000213722.10	DDAH2	0.0001	-0.077	Whole Blood
rs2853971	chr6	31412564	A	G	ENSG00000288813.1	ENSG00000288813	0.0001	0.25	Whole Blood
rs2853971	chr6	31412564	A	G	ENSG00000204580.14	DDR1	0.00016	0.19	Whole Blood
