# Supplementary material for: Co-regulation of HIV control and cytomegalovirus pp65-specific IL-1β and TNF-α responses by genetic variants in the MHC region
Source: PLoS Pathog. 2026 Jul 14;22(7):e1014355. doi: 10.1371/journal.ppat.1014355 (PMC13367729; doi:10.1371/journal.ppat.1014355)
Supplement: S6 Table — Differential expression analysis was carried out in 96 HICs versus 1363 non-HICs in the discovery cohort. (XLSX) [file ppat.1014355.s020.xlsx]

## Sheet: S6_Tab
			Differential expression analysis HIC vs non-HIC
SNP	Symbol	ENSEMBL ID	Log2fold change	P-value
rs1128175	AIF1	ENSG00000204472	0.0696963	0.0142706
rs1128175	POU5F1	ENSG00000204531	-0.0259886	0.0243758
rs1128175	IER3	ENSG00000137331	-0.0121704	0.10315
rs1128175	LST1	ENSG00000204482	0.0518907	0.0250705
rs1128175	HLA-C	ENSG00000204525	-0.0528632	0.0198431
rs1128175	RPL3P2	ENSG00000227939	0.0057503	0.63457
rs1128175	SNORD117	ENSG00000201785	-0.0235213	0.0944535
rs1128175	PRRC2A	ENSG00000204469	-0.0291865	0.0171767
rs1128175	DDR1	ENSG00000204580	0.0132932	0.273995
rs1128175	VARS2	ENSG00000137411	0.0199081	0.203114
rs1128175	GPANK1	ENSG00000204438	0.0286633	0.0935845
rs1128175	LTB	ENSG00000227507	0.0568512	0.0201892
rs1128175	TUBB	ENSG00000196230	0.0274871	0.0918961
rs1128175	MICA	ENSG00000204520	0.0203815	0.193732
rs1128175	CSNK2B	ENSG00000204435	-0.0206938	0.187293
rs1128175	LY6G5B	ENSG00000240053	-0.0158086	0.282634
rs1128175	AL662844.4	ENSG00000272501	0.0060432	0.608593
rs1128175	NCR3	ENSG00000204475	-0.0115143	0.292597
rs1128175	FLOT1	ENSG00000137312	-0.0108981	0.414095
rs1128175	DDX39B	ENSG00000198563	-0.0268108	0.0454252
rs1128175	LTA	ENSG00000226979	-0.0494947	0.0216818
rs1128175	NFKBIL1	ENSG00000204498	0.0311899	0.0801246
rs1128175	MDC1	ENSG00000137337	-0.0370608	0.0441943
rs1128175	TNF	ENSG00000232810	-0.0207865	0.0660934
rs1128175	HLA-B	ENSG00000234745	0.0188628	0.220649
rs1128175	AL645933.2	ENSG00000272221	-0.00203447	0.81196
rs1128175	LINC00243	ENSG00000214894	0.00283943	0.739706
rs1128175	NRM	ENSG00000137404	0.0124497	0.392755
rs1128175	HCG27	ENSG00000206344	0.00513676	0.550762
rs1128175	Y_RNA	ENSG00000199332	0.0112634	0.113942
rs1128175	TCF19	ENSG00000137310	0.0156511	0.241151
rs1128175	HCP5	ENSG00000206337	-0.0109161	0.420116
rs1128175	C6orf47	ENSG00000204439	-0.0119753	0.405476
rs1128175	MICB	ENSG00000204516	-0.0433566	0.0310104
rs1128175	CCHCR1	ENSG00000204536	-0.000539835	0.967007
rs1128175	BAG6	ENSG00000204463	0.0181033	0.206274
rs1128175	ATP6V1G2	ENSG00000213760	0.0184996	0.10736
rs1128175	APOM	ENSG00000204444	-0.0233528	0.148727
rs2853971	AIF1	ENSG00000204472	0.0696963	0.0142706
rs2853971	HLA-C	ENSG00000204525	-0.0528632	0.0198431
rs2853971	PRRC2A	ENSG00000204469	-0.0291865	0.0171767
rs2853971	LTB	ENSG00000227507	0.0568512	0.0201892
rs2853971	LST1	ENSG00000204482	0.0518907	0.0250705
rs2853971	CLIC1	ENSG00000213719	0.0312351	0.0795309
rs2853971	DDX39B	ENSG00000198563	-0.0268108	0.0454252
rs2853971	LSM2	ENSG00000204392	0.0737078	0.00391435
rs2853971	MICB	ENSG00000204516	-0.0433566	0.0310104
rs2853971	TNF	ENSG00000232810	-0.0207865	0.0660934
rs2853971	BAG6	ENSG00000204463	0.0181033	0.206274
rs2853971	HLA-B	ENSG00000234745	0.0188628	0.220649
rs2853971	VARS	ENSG00000204394	0.0286773	0.0652891
rs2853971	C6orf48	ENSG00000204387	0.0107712	0.455969
rs2853971	VARS2	ENSG00000137411	0.0199081	0.203114
rs2853971	EHMT2	ENSG00000204371	0.00509366	0.691718
rs2853971	MPIG6B	ENSG00000204420	0.0154375	0.146893
rs2853971	NFKBIL1	ENSG00000204498	0.0311899	0.0801246
rs2853971	GPANK1	ENSG00000204438	0.0286633	0.0935845
rs2853971	HSPA1L	ENSG00000204390	0.0286031	0.0539305
rs2853971	MICA	ENSG00000204520	0.0203815	0.193732
rs2853971	ATP6V1G2	ENSG00000213760	0.0184996	0.10736
rs2853971	TCF19	ENSG00000137310	0.0156511	0.241151
rs2853971	Y_RNA	ENSG00000199332	0.0112634	0.113942
rs2853971	HSPA1B	ENSG00000204388	0.0111491	0.114032
rs2853971	LY6G5C	ENSG00000204428	0.00945054	0.408947
rs2853971	NEU1	ENSG00000204386	0.00836441	0.540873
rs2853971	AL662844.4	ENSG00000272501	0.0060432	0.608593
rs2853971	RPL3P2	ENSG00000227939	0.0057503	0.63457
rs2853971	LY6G6E	ENSG00000255552	0.00540569	0.435303
rs2853971	HCG27	ENSG00000206344	0.00513676	0.550762
rs2853971	DDAH2	ENSG00000213722	0.00169479	0.897904
rs2853971	ZBTB12	ENSG00000204366	-0.000195452	0.979845
rs2853971	MSH5	ENSG00000204410	-0.000448978	0.969353
rs2853971	CCHCR1	ENSG00000204536	-0.000539835	0.967007
rs2853971	SAPCD1	ENSG00000228727	-0.00122261	0.905511
rs2853971	AL645933.2	ENSG00000272221	-0.00203447	0.81196
rs2853971	HSPA1A	ENSG00000204389	-0.00276946	0.740126
rs2853971	HCP5	ENSG00000206337	-0.0109161	0.420116
rs2853971	NCR3	ENSG00000204475	-0.0115143	0.292597
rs2853971	C6orf47	ENSG00000204439	-0.0119753	0.405476
rs2853971	LY6G5B	ENSG00000240053	-0.0158086	0.282634
rs2853971	CSNK2B	ENSG00000204435	-0.0206938	0.187293
rs2853971	APOM	ENSG00000204444	-0.0233528	0.148727
rs2853971	SNORD117	ENSG00000201785	-0.0235213	0.0944535
rs2853971	POU5F1	ENSG00000204531	-0.0259886	0.0243758
rs2853971	VWA7	ENSG00000204396	-0.0280229	0.0468134
rs2853971	ABHD16A	ENSG00000204427	-0.0287737	0.0951299
rs2853971	LTA	ENSG00000226979	-0.0494947	0.0216818
