# Supplementary material for: Co-regulation of HIV control and cytomegalovirus pp65-specific IL-1β and TNF-α responses by genetic variants in the MHC region
Source: PLoS Pathog. 2026 Jul 14;22(7):e1014355. doi: 10.1371/journal.ppat.1014355 (PMC13367729; doi:10.1371/journal.ppat.1014355)
Supplement: S7 Table — (XLSX) [file ppat.1014355.s021.xlsx]

## Sheet: S6_Tab
SNP					CpG					mQTL discovery cohort				mQTL validation cohort
rsID	Chr	Pos	Ref	Alt	ID	chr	Pos	Genes	Relation to Island	Beta	t-stat	P-value	FDR	Beta	t-stat	P-value
rs1128175	6	31182658	G	A	cg06321045	chr6	31120566	CDSN;PSORS1C1	OpenSea	-0.52512	-34.5035	1.17219e-174	5.44836e-171	-0.562647	-19.2354	2.63127e-50
rs1128175	6	31182658	G	A	cg00457165	chr6	31120589	CDSN;PSORS1C1	OpenSea	-0.466266	-34.2045	1.45778e-172	6.77428e-169	-0.539986	-19.414	6.86872e-51
rs1128175	6	31182658	G	A	cg23505644	chr6	31120657	CDSN;PSORS1C1	OpenSea	-0.400281	-33.9302	1.21966e-170	5.66653e-167	-0.441875	-19.2622	2.15012e-50
rs1128175	6	31182658	G	A	cg24735489	chr6	31120575	CDSN;PSORS1C1	OpenSea	-0.521905	-33.9099	1.69108e-170	7.85505e-167	-0.569702	-19.5005	3.58515e-51
rs2853971	6	31412564	G	A	cg04985482	chr6	31414288	MICA	OpenSea	-0.748075	-24.4035	2.03578e-104	9.45416e-101	-0.870354	-15.3506	2.18287e-37
rs1128175	6	31182658	G	A	cg20155337	chr6	31192679		OpenSea	0.300534	22.079	6.12698e-89	2.84476e-85	0.306993	11.5661	7.95288e-25
rs1128175	6	31182658	G	A	cg04985482	chr6	31414288	MICA	OpenSea	-0.545691	-20.98	8.24115e-82	3.82554e-78	-0.627428	-12.3339	2.49668e-27
rs1128175	6	31182658	G	A	cg17974398	chr6	31271547	HLA-C	Island	-0.899273	-20.962	1.07615e-81	4.99442e-78	-0.791501	-9.60183	1.18956e-18
rs2853971	6	31412564	G	A	cg00241218	chr6	31357223	HLA-B	Island	-0.867308	-20.1047	3.0777e-76	1.42805e-72	-0.711492	-9.06715	4.76086e-17
rs2853971	6	31412564	G	A	cg05030953	chr6	31273223	HLA-C	S_Shore	1.06775	19.0632	9.5729e-70	4.44087e-66	1.01077	9.55459	1.65403e-18
rs2853971	6	31412564	G	A	cg18091165	chr6	31541575	BAT1;SNORD84;BAT1	N_Shore	-1.17087	-18.8136	3.25596e-68	1.51011e-64	-1.26044	-11.2293	9.66769e-24
rs1128175	6	31182658	G	A	cg07384522	chr6	31120431	CDSN;CDSN;PSORS1C1	OpenSea	-0.189774	-18.0636	1.13606e-63	5.26792e-60	-0.186314	-9.29469	1.00173e-17
rs2853971	6	31412564	G	A	cg17096289	chr6	31271011	HLA-C	N_Shore	-0.914413	-17.8806	1.40942e-62	6.53406e-59	-0.8221	-8.73241	4.56249e-16
rs2853971	6	31412564	G	A	cg23224191	chr6	31529637	MCCD1	OpenSea	-0.185682	-17.1909	1.6527e-58	7.66024e-55	-0.182036	-9.58802	1.30994e-18
rs2853971	6	31412564	G	A	cg23505644	chr6	31120657	CDSN;PSORS1C1	OpenSea	-0.319717	-17.0582	9.80269e-58	4.54257e-54	-0.341339	-8.68257	6.36559e-16
rs2853971	6	31412564	G	A	cg17731992	chr6	31357220	HLA-B	Island	-0.653095	-16.9648	3.41468e-57	1.58202e-53	-0.584156	-7.87172	1.2474e-13
rs2853971	6	31412564	G	A	cg00457165	chr6	31120589	CDSN;PSORS1C1	OpenSea	-0.369183	-16.9513	4.08745e-57	1.89331e-53	-0.421861	-8.84888	2.08791e-16
rs2853971	6	31412564	G	A	cg20155337	chr6	31192679		OpenSea	0.30602	16.9124	6.87018e-57	3.18158e-53	0.336286	9.7654	3.77906e-19
rs2853971	6	31412564	G	A	cg06321045	chr6	31120566	CDSN;PSORS1C1	OpenSea	-0.412963	-16.8926	8.9366e-57	4.13764e-53	-0.415743	-8.18941	1.6295e-14
rs2853971	6	31412564	G	A	cg24735489	chr6	31120575	CDSN;PSORS1C1	OpenSea	-0.409862	-16.6884	1.34216e-55	6.21288e-52	-0.427065	-8.40032	4.12056e-15
rs2853971	6	31412564	G	A	cg17974398	chr6	31271547	HLA-C	Island	-0.936461	-16.6244	3.12372e-55	1.44566e-51	-0.769542	-7.10145	1.43019e-11
rs2853971	6	31412564	G	A	cg04981410	chr6	31357650	HLA-B	S_Shore	-0.927004	-16.5528	8.02493e-55	3.71313e-51	-0.816077	-7.73505	2.95332e-13
rs2853971	6	31412564	G	A	cg10409680	chr6	31271543	HLA-C	Island	-1.29558	-16.5156	1.30782e-54	6.04998e-51	-1.11196	-7.68512	4.03775e-13
rs1128175	6	31182658	G	A	cg01016122	chr6	31114757	PSORS1C1	OpenSea	-0.110413	-15.7883	1.63313e-50	7.55322e-47	-0.127923	-8.73521	4.47782e-16
rs2853971	6	31412564	G	A	cg18020334	chr6	31271466	HLA-C	Island	-1.02754	-15.58	2.32061e-49	1.07305e-45	-0.846647	-7.34364	3.32159e-12
rs1128175	6	31182658	G	A	cg01372898	chr6	31125388	PSORS1C1	OpenSea	-0.246043	-15.5193	5.00797e-49	2.31518e-45	-0.231642	-7.46921	1.54038e-12
rs1128175	6	31182658	G	A	cg10409680	chr6	31271543	HLA-C	Island	-0.985713	-15.343	4.62831e-48	2.1392e-44	-0.884459	-7.46661	1.56524e-12
rs2853971	6	31412564	G	A	cg08309069	chr6	31272874	HLA-C	S_Shore	0.54743	15.1353	6.22934e-47	2.87858e-43	0.541254	8.00757	5.2521e-14
rs2853971	6	31412564	G	A	cg20443451	chr6	31529456	MCCD1	OpenSea	-0.18768	-14.9995	3.3691e-46	1.55652e-42	-0.177331	-8.28753	8.61497e-15
rs1128175	6	31182658	G	A	cg18091165	chr6	31541575	BAT1;SNORD84;BAT1	N_Shore	-0.784462	-14.8498	2.1414e-45	9.89112e-42	-0.873283	-8.92461	1.25254e-16
rs1128175	6	31182658	G	A	cg01982166	chr6	31180829		S_Shore	0.882335	14.8292	2.76004e-45	1.27459e-41	0.773821	7.69576	3.77763e-13
rs1128175	6	31182658	G	A	cg17096289	chr6	31271011	HLA-C	N_Shore	-0.635268	-14.8105	3.47275e-45	1.60337e-41	-0.678399	-8.89102	1.57154e-16
rs2853971	6	31412564	G	A	cg18747378	chr6	31271470	HLA-C	Island	-1.1404	-14.7417	8.07632e-45	3.72803e-41	-1.02259	-7.26047	5.50223e-12
rs1128175	6	31182658	G	A	cg13808979	chr6	31125376	PSORS1C1	OpenSea	-0.321182	-14.7067	1.23999e-44	5.72254e-41	-0.306776	-7.41798	2.10954e-12
rs2853971	6	31412564	G	A	cg14130272	chr6	31541650	BAT1;SNORD84;BAT1	N_Shore	-0.376827	-14.6537	2.36956e-44	1.09332e-40	-0.453987	-9.21983	1.67614e-17
rs2853971	6	31412564	G	A	cg26177760	chr6	31540008	BAT1;BAT1	N_Shore	-0.193656	-14.416	4.25093e-43	1.96095e-39	-0.231014	-9.89117	1.55651e-19
rs2853971	6	31412564	G	A	cg09684381	chr6	31730211	DDAH2;DDAH2	Island	-0.292259	-13.9255	1.4864e-40	6.85528e-37	-0.275945	-7.44565	1.78028e-12
rs2853971	6	31412564	G	A	cg09588770	chr6	31357164	HLA-B;HLA-B	Island	-0.823661	-13.6129	5.78317e-39	2.66662e-35	-0.652659	-5.85022	1.6215e-08
rs2853971	6	31412564	G	A	cg22692488	chr6	31161823	TCF19;TCF19	S_Shelf	0.593248	13.5484	1.22228e-38	5.63469e-35	0.511061	6.28086	1.59536e-09
rs2853971	6	31412564	G	A	cg02257681	chr6	31730225	DDAH2;DDAH2	Island	-0.398464	-13.411	5.96498e-38	2.74926e-34	-0.342151	-6.05051	5.59244e-09
rs2853971	6	31412564	G	A	cg14646094	chr6	31528975	MCCD1;MCCD1	OpenSea	-0.113339	-13.2557	3.53559e-37	1.6292e-33	-0.11824	-6.14293	3.39391e-09
rs2853971	6	31412564	G	A	cg13872627	chr6	31270259	HLA-C	N_Shore	0.618879	12.918	1.60807e-35	7.40836e-32	0.561128	6.33327	1.194e-09
rs1128175	6	31182658	G	A	cg09588770	chr6	31357164	HLA-B;HLA-B	Island	-0.632924	-12.8512	3.39364e-35	1.56311e-31	-0.510381	-5.58853	6.27266e-08
rs1128175	6	31182658	G	A	cg08567000	chr6	31116330	CDSN;PSORS1C1	OpenSea	0.340673	12.7186	1.48233e-34	6.82615e-31	0.325847	6.93689	3.79094e-11
rs2853971	6	31412564	G	A	cg18511546	chr6	31270611	HLA-C	N_Shore	0.263049	12.6725	2.47081e-34	1.13756e-30	0.191221	5.13185	5.97415e-07
rs1128175	6	31182658	G	A	cg23679615	chr6	31159382	TCF19;TCF19;CCHCR1	S_Shore	0.270288	12.6555	2.97934e-34	1.37139e-30	0.257492	6.18278	2.73209e-09
rs1128175	6	31182658	G	A	cg21078692	chr6	31348947		OpenSea	0.229809	12.608	5.03044e-34	2.31501e-30	0.173647	4.9547	1.37862e-06
rs1128175	6	31182658	G	A	cg23868571	chr6	31369485		OpenSea	0.365513	12.2684	2.03774e-32	9.37565e-29	0.357821	6.04147	5.87087e-09
rs2853971	6	31412564	G	A	cg16553272	chr6	31879251	SLC44A4	OpenSea	-0.376163	-12.2396	2.78023e-32	1.27891e-28	-0.275543	-4.54008	8.94987e-06
rs2853971	6	31412564	G	A	cg25212457	chr6	31494076		Island	-0.326361	-12.1769	5.45742e-32	2.50987e-28	-0.299979	-6.13688	3.50721e-09
rs2853971	6	31412564	G	A	cg17964422	chr6	31197822	HCG27	Island	-0.465046	-12.0855	1.4517e-31	6.67491e-28	-0.483581	-6.28554	1.5547e-09
rs2853971	6	31412564	G	A	cg14379630	chr6	31494073		Island	-0.282334	-11.9701	4.95089e-31	2.27593e-27	-0.194527	-4.58097	7.48324e-06
rs1128175	6	31182658	G	A	cg14399313	chr6	31164839	POU5F1;POU5F1;POU5F1;POU5F1;POU5F1	OpenSea	-0.114407	-11.9655	5.19654e-31	2.38833e-27	-0.11751	-6.36546	9.98488e-10
rs1128175	6	31182658	G	A	cg21863888	chr6	31159396	TCF19;TCF19;CCHCR1	S_Shore	0.20214	11.8476	1.80473e-30	8.29274e-27	0.219478	6.72433	1.3072e-10
rs2853971	6	31412564	G	A	cg15067619	chr6	31494044		Island	-0.852467	-11.8177	2.47153e-30	1.13542e-26	-0.86733	-6.67309	1.75527e-10
rs2853971	6	31412564	G	A	cg23868571	chr6	31369485		OpenSea	0.430838	11.595	2.51489e-29	1.15509e-25	0.393366	5.32586	2.33256e-07
rs2853971	6	31412564	G	A	cg04985163	chr6	31508454	MICB	OpenSea	-0.299206	-11.5664	3.38043e-29	1.55229e-25	-0.340848	-6.79858	8.50657e-11
rs1128175	6	31182658	G	A	cg20173170	chr6	31159343	TCF19;TCF19;CCHCR1	S_Shore	0.217202	11.5034	6.47421e-29	2.97231e-25	0.219739	7.0114	2.44246e-11
rs2853971	6	31412564	G	A	cg02000145	chr6	31541625	BAT1;SNORD84;BAT1	N_Shore	-0.478222	-11.4501	1.11799e-28	5.13156e-25	-0.551147	-7.3966	2.40447e-12
rs2853971	6	31412564	G	A	cg09163778	chr6	31157640	TCF19;TCF19;CCHCR1;CCHCR1;CCHCR1;CCHCR1;CCHCR1	N_Shore	0.141573	11.4242	1.45815e-28	6.69146e-25	0.15656	6.54757	3.59104e-10
rs1128175	6	31182658	G	A	cg18412521	chr6	31252759		OpenSea	0.136051	11.3897	2.07504e-28	9.52027e-25	0.136604	6.18357	2.72028e-09
rs2853971	6	31412564	G	A	cg21078692	chr6	31348947		OpenSea	0.259295	11.3376	3.52619e-28	1.61746e-24	0.227407	5.32011	2.39941e-07
rs1128175	6	31182658	G	A	cg10094358	chr6	31159494	TCF19;TCF19;CCHCR1	S_Shore	0.171361	11.2867	5.91177e-28	2.71114e-24	0.164991	6.0479	5.67143e-09
rs1128175	6	31182658	G	A	cg14130272	chr6	31541650	BAT1;SNORD84;BAT1	N_Shore	-0.242202	-11.251	8.49245e-28	3.89379e-24	-0.330737	-7.97086	6.64059e-14
rs1128175	6	31182658	G	A	cg14566696	chr6	31400072		Island	-0.3797	-11.2079	1.31202e-27	6.01429e-24	-0.355028	-5.69418	3.65202e-08
rs2853971	6	31412564	G	A	cg22158929	chr6	31157668	CCHCR1;TCF19;CCHCR1;TCF19;CCHCR1;CCHCR1;CCHCR1	N_Shore	0.166166	11.1904	1.56524e-27	7.17349e-24	0.187467	7.12034	1.27762e-11
rs1128175	6	31182658	G	A	cg09045681	chr6	31159401	TCF19;TCF19;CCHCR1	S_Shore	0.184892	11.162	2.08122e-27	9.53614e-24	0.192868	6.08856	4.55587e-09
rs2853971	6	31412564	G	A	cg09981533	chr6	31539924	BAT1;BAT1	N_Shore	0.108428	11.1612	2.0978e-27	9.61003e-24	0.117801	7.17085	9.44093e-12
rs1128175	6	31182658	G	A	cg05748605	chr6	31117458	CDSN;PSORS1C1	OpenSea	0.113391	11.118	3.23715e-27	1.48261e-23	0.0968394	4.77711	3.11843e-06
rs1128175	6	31182658	G	A	cg15316118	chr6	31164860	POU5F1;POU5F1	OpenSea	-0.133592	-11.1019	3.80476e-27	1.7422e-23	-0.141039	-6.52812	4.00908e-10
rs2853971	6	31412564	G	A	cg05419812	chr6	31308660		Island	-0.743291	-11.0586	5.86174e-27	2.6835e-23	-0.697083	-5.43427	1.36403e-07
rs1128175	6	31182658	G	A	cg12044213	chr6	31157201	CCHCR1;TCF19;CCHCR1;TCF19;CCHCR1	N_Shore	-0.0770609	-11.0274	7.99862e-27	3.66097e-23	-0.0625236	-4.8798	1.95042e-06
rs1128175	6	31182658	G	A	cg17524058	chr6	31139431	PSORS1C1;PSORS1C2	OpenSea	0.283517	11.0011	1.03909e-26	4.75486e-23	0.226272	4.27415	2.78148e-05
rs1128175	6	31182658	G	A	cg15067619	chr6	31494044		Island	-0.641173	-10.9147	2.44668e-26	1.11936e-22	-0.677056	-6.35088	1.08281e-09
rs2853971	6	31412564	G	A	cg17709873	chr6	31572679	LTA;LTA	OpenSea	-0.13805	-10.9146	2.44809e-26	1.11976e-22	-0.122274	-5.62903	5.10227e-08
rs1128175	6	31182658	G	A	cg26177760	chr6	31540008	BAT1;BAT1	N_Shore	-0.120712	-10.7089	1.83915e-25	8.41041e-22	-0.139309	-6.727	1.28724e-10
rs1128175	6	31182658	G	A	cg22692488	chr6	31161823	TCF19;TCF19	S_Shelf	0.386342	10.6086	4.86705e-25	2.22521e-21	0.372677	5.53576	8.19632e-08
rs2853971	6	31412564	G	A	cg01517384	chr6	31356079	HLA-B	N_Shore	0.378151	10.5831	6.22139e-25	2.8438e-21	0.361701	5.92684	1.08227e-08
rs2853971	6	31412564	G	A	cg17561720	chr6	31145309	CCHCR1;CCHCR1;CCHCR1;CCHCR1;CCHCR1;CCHCR1	OpenSea	-0.139919	-10.5779	6.54071e-25	2.9891e-21	-0.125861	-5.20429	4.21765e-07
rs2853971	6	31412564	G	A	cg12730088	chr6	31357185	HLA-B;HLA-B	Island	-0.523833	-10.54	9.41841e-25	4.30327e-21	-0.530397	-5.70382	3.47491e-08
rs1128175	6	31182658	G	A	cg12044337	chr6	31139418	PSORS1C1;PSORS1C2	OpenSea	0.1751	10.5176	1.16869e-24	5.33857e-21	0.132293	4.41295	1.54907e-05
rs2853971	6	31412564	G	A	cg24707219	chr6	31879232	SLC44A4	OpenSea	-0.229808	-10.4577	2.0727e-24	9.46604e-21	-0.17818	-4.42705	1.4585e-05
rs2853971	6	31412564	G	A	cg13808979	chr6	31125376	PSORS1C1	OpenSea	-0.295018	-10.4291	2.72204e-24	1.24288e-20	-0.188183	-3.41847	0.000741179
rs2853971	6	31412564	G	A	cg23923934	chr6	31355137	HLA-B	N_Shore	0.19313	10.4098	3.27122e-24	1.49331e-20	0.175797	5.13187	5.9735e-07
rs1128175	6	31182658	G	A	cg09329266	chr6	31159580	TCF19;TCF19;CCHCR1	S_Shore	0.119803	10.3852	4.1343e-24	1.8869e-20	0.108482	5.65471	4.47372e-08
rs2853971	6	31412564	G	A	cg18412521	chr6	31252759		OpenSea	0.154703	10.3541	5.55121e-24	2.53302e-20	0.162286	5.94941	9.60074e-09
rs2853971	6	31412564	G	A	cg04567302	chr6	31879179	SLC44A4	OpenSea	-0.260887	-10.0838	6.99816e-23	3.19256e-19	-0.190475	-4.08013	6.15266e-05
rs2853971	6	31412564	G	A	cg00916439	chr6	31541647	BAT1;SNORD84;BAT1	N_Shore	-0.3073	-10.0586	8.83997e-23	4.03191e-19	-0.268218	-5.73125	3.01552e-08
rs2853971	6	31412564	G	A	cg07384522	chr6	31120431	CDSN;CDSN;PSORS1C1	OpenSea	-0.142893	-10.0345	1.1049e-22	5.03834e-19	-0.170038	-6.40269	8.11362e-10
rs2853971	6	31412564	G	A	cg21587837	chr6	31558117	NFKBIL1;NFKBIL1;NFKBIL1;NFKBIL1	OpenSea	0.111325	10.0297	1.15532e-22	5.2671e-19	0.121411	5.45649	1.2208e-07
rs1128175	6	31182658	G	A	cg03694466	chr6	31441980		OpenSea	0.276764	10.0284	1.1696e-22	5.33101e-19	0.311864	6.2804	1.59941e-09
rs2853971	6	31412564	G	A	cg14030282	chr6	31494222		Island	-0.556983	-9.98424	1.75664e-22	8.00499e-19	-0.521148	-5.12433	6.19269e-07
rs1128175	6	31182658	G	A	cg03813170	chr6	31301809		OpenSea	0.222295	9.97506	1.91146e-22	8.70862e-19	0.182636	4.12102	5.21705e-05
rs2853971	6	31412564	G	A	cg14566696	chr6	31400072		Island	-0.419463	-9.87425	4.81197e-22	2.19185e-18	-0.375341	-4.81615	2.61119e-06
rs2853971	6	31412564	G	A	cg07363637	chr6	31879219	SLC44A4	OpenSea	-0.21165	-9.80871	8.73437e-22	3.97763e-18	-0.152129	-3.70616	0.00026199
rs2853971	6	31412564	G	A	cg05080926	chr6	31161849	TCF19;TCF19	S_Shelf	-0.153102	-9.79265	1.0103e-21	4.5999e-18	-0.119107	-3.95679	0.000100411
rs1128175	6	31182658	G	A	cg04985163	chr6	31508454	MICB	OpenSea	-0.207135	-9.75484	1.42232e-21	6.47441e-18	-0.257561	-6.22702	2.14493e-09
rs2853971	6	31412564	G	A	cg03465464	chr6	31173986	PSORS1C3	OpenSea	-0.0911345	-9.61874	4.82814e-21	2.19729e-17	-0.0743294	-4.2913	2.58943e-05
rs1128175	6	31182658	G	A	cg13426857	chr6	31158490	CCHCR1;CCHCR1;TCF19;TCF19;CCHCR1	Island	0.331036	9.59257	6.09698e-21	2.77413e-17	0.277165	4.27812	2.73587e-05
rs2853971	6	31412564	G	A	cg04825215	chr6	31498945	MICB	S_Shore	-0.356579	-9.58776	6.36395e-21	2.89496e-17	-0.366	-5.34401	2.13333e-07
rs2853971	6	31412564	G	A	cg03045620	chr6	31879193	SLC44A4	OpenSea	-0.132891	-9.58153	6.72669e-21	3.0593e-17	-0.0912766	-3.30404	0.00110053
rs2853971	6	31412564	G	A	cg12170654	chr6	31491921		N_Shore	-0.579703	-9.53867	9.84397e-21	4.47605e-17	-0.38372	-3.73997	0.000230849
rs1128175	6	31182658	G	A	cg08256922	chr6	31082515		OpenSea	0.239197	9.45827	2.00332e-20	9.10708e-17	0.222104	4.3554	1.97802e-05
rs2853971	6	31412564	G	A	cg15264752	chr6	31730196	DDAH2;DDAH2	Island	-0.215758	-9.37999	3.98195e-20	1.8098e-16	-0.129662	-2.89274	0.00417445
rs1128175	6	31182658	G	A	cg21079591	chr6	31542958	BAT1;BAT1	S_Shore	-0.183482	-9.35304	5.03923e-20	2.28983e-16	-0.176152	-5.03642	9.39924e-07
rs2853971	6	31412564	G	A	cg03694466	chr6	31441980		OpenSea	0.321555	9.35159	5.1031e-20	2.31834e-16	0.327638	5.25526	3.29414e-07
rs1128175	6	31182658	G	A	cg01015008	chr6	31128068	PSORS1C1	OpenSea	-0.0818369	-9.28989	8.72958e-20	3.96497e-16	-0.0954815	-5.25388	3.3164e-07
rs1128175	6	31182658	G	A	cg12730088	chr6	31357185	HLA-B;HLA-B	Island	-0.373493	-9.20215	1.86357e-19	8.46246e-16	-0.360204	-4.66186	5.23311e-06
rs1128175	6	31182658	G	A	cg00241218	chr6	31357223	HLA-B	Island	-0.361053	-9.1478	2.97192e-19	1.34925e-15	-0.36854	-5.25239	3.34055e-07
rs2853971	6	31412564	G	A	cg01372898	chr6	31125388	PSORS1C1	OpenSea	-0.191571	-9.13719	3.2548e-19	1.47735e-15	-0.122986	-2.95768	0.00341322
rs1128175	6	31182658	G	A	cg20443451	chr6	31529456	MCCD1	OpenSea	-0.0978436	-9.12969	3.47043e-19	1.57488e-15	-0.12884	-7.18746	8.54461e-12
rs2853971	6	31412564	G	A	cg02791903	chr6	31158507	CCHCR1;CCHCR1;TCF19;TCF19;CCHCR1	Island	-0.244748	-9.12692	3.55374e-19	1.61233e-15	-0.223752	-4.53165	9.28492e-06
rs2853971	6	31412564	G	A	cg27003765	chr6	31878992	SLC44A4;SLC44A4	OpenSea	-0.13038	-9.12055	3.75245e-19	1.70211e-15	-0.0897998	-3.26981	0.00123612
rs1128175	6	31182658	G	A	cg21799473	chr6	31159602	TCF19;TCF19;CCHCR1	S_Shore	0.103243	9.10294	4.36125e-19	1.97782e-15	0.100402	5.14621	5.57722e-07
rs1128175	6	31182658	G	A	cg18020334	chr6	31271466	HLA-C	Island	-0.516383	-9.07386	5.58784e-19	2.53353e-15	-0.430218	-4.2952	2.54752e-05
rs2853971	6	31412564	G	A	cg26343358	chr6	31307889		N_Shore	-0.39203	-9.05785	6.40245e-19	2.90223e-15	-0.39152	-4.61131	6.54732e-06
rs1128175	6	31182658	G	A	cg00020172	chr6	31082596		OpenSea	0.401399	8.96577	1.39542e-18	6.32403e-15	0.344338	3.84672	0.000153926
rs1128175	6	31182658	G	A	cg23224191	chr6	31529637	MCCD1	OpenSea	-0.0851785	-8.94817	1.61833e-18	7.33264e-15	-0.128876	-7.96997	6.67817e-14
rs1128175	6	31182658	G	A	cg04981410	chr6	31357650	HLA-B	S_Shore	-0.437001	-8.92453	1.97394e-18	8.94196e-15	-0.455988	-4.98651	1.18829e-06
rs2853971	6	31412564	G	A	cg21079591	chr6	31542958	BAT1;BAT1	S_Shore	-0.216066	-8.8555	3.51658e-18	1.59266e-14	-0.260101	-6.20361	2.43825e-09
rs1128175	6	31182658	G	A	cg14646094	chr6	31528975	MCCD1;MCCD1	OpenSea	-0.0630667	-8.75809	7.89345e-18	3.57415e-14	-0.0996903	-6.39908	8.27886e-10
rs2853971	6	31412564	G	A	cg20900994	chr6	31835312	C6orf48;SNORD48;C6orf48	S_Shore	-0.272001	-8.75291	8.23857e-18	3.7296e-14	-0.156182	-2.38582	0.0178277
rs2853971	6	31412564	G	A	cg27258561	chr6	31307990		N_Shore	-0.324143	-8.73199	9.78985e-18	4.43088e-14	-0.321864	-4.41617	1.5279e-05
rs2853971	6	31412564	G	A	cg19142682	chr6	31201437	HCG27	S_Shelf	0.0816248	8.72085	1.0731e-17	4.85578e-14	0.0657546	3.54785	0.000468106
rs2853971	6	31412564	G	A	cg25285646	chr6	31412655	MICA	OpenSea	-0.140676	-8.70469	1.22566e-17	5.54489e-14	-0.10424	-3.35537	0.000922889
rs2853971	6	31412564	G	A	cg24047578	chr6	31492124		N_Shore	-0.457117	-8.67113	1.61423e-17	7.30115e-14	-0.322654	-3.50798	0.000540092
rs1128175	6	31182658	G	A	cg00250711	chr6	31079806		OpenSea	-0.165858	-8.62602	2.33406e-17	1.05546e-13	-0.164377	-4.62396	6.19143e-06
rs2853971	6	31412564	G	A	cg09736959	chr6	31572337	LTA;LTA;LTA	OpenSea	-0.0854748	-8.62148	2.42223e-17	1.09509e-13	-0.0794112	-4.26649	2.87156e-05
rs1128175	6	31182658	G	A	cg21108826	chr6	31268179		N_Shelf	-0.118991	-8.59074	3.11096e-17	1.40615e-13	-0.0983265	-4.2374	3.23989e-05
rs2853971	6	31412564	G	A	cg04824716	chr6	31157698	CCHCR1;TCF19;CCHCR1;TCF19;CCHCR1;CCHCR1;CCHCR1	N_Shore	0.0940824	8.5702	3.67568e-17	1.66104e-13	0.116514	6.5925	2.78201e-10
rs1128175	6	31182658	G	A	cg07103722	chr6	31402755	MICA	N_Shore	0.0935898	8.55583	4.12971e-17	1.8658e-13	0.070483	3.60058	0.000386665
rs1128175	6	31182658	G	A	cg05545351	chr6	31115058	PSORS1C1	OpenSea	-0.0802611	-8.53825	4.76135e-17	2.1507e-13	-0.0681674	-3.99706	8.56793e-05
rs1128175	6	31182658	G	A	cg14030282	chr6	31494222		Island	-0.388651	-8.52771	5.18484e-17	2.34147e-13	-0.411626	-4.95564	1.37257e-06
rs2853971	6	31412564	G	A	cg20975354	chr6	31041512		OpenSea	-0.202799	-8.48107	7.55041e-17	3.40901e-13	-0.158927	-3.71649	0.000252073
rs2853971	6	31412564	G	A	cg18996202	chr6	31356788	HLA-B	Island	-0.397404	-8.47881	7.68881e-17	3.47073e-13	-0.494667	-5.64493	4.70367e-08
rs2853971	6	31412564	G	A	cg12044213	chr6	31157201	CCHCR1;TCF19;CCHCR1;TCF19;CCHCR1	N_Shore	-0.0749593	-8.472	8.12168e-17	3.66531e-13	-0.0703826	-4.43638	1.40136e-05
rs1128175	6	31182658	G	A	cg18747378	chr6	31271470	HLA-C	Island	-0.559157	-8.41754	1.25642e-16	5.66896e-13	-0.552319	-4.5425	8.85568e-06
rs1128175	6	31182658	G	A	cg02000145	chr6	31541625	BAT1;SNORD84;BAT1	N_Shore	-0.287417	-8.29547	3.31215e-16	1.49411e-12	-0.383772	-6.13918	3.46368e-09
rs2853971	6	31412564	G	A	cg04035638	chr6	31173991	PSORS1C3	OpenSea	-0.103709	-8.26812	4.10896e-16	1.85314e-12	-0.087191	-3.87958	0.000135627
rs2853971	6	31412564	G	A	cg14624895	chr6	31158496	CCHCR1;CCHCR1;TCF19;TCF19;CCHCR1	Island	-0.377835	-8.26795	4.1145e-16	1.85523e-12	-0.179827	-2.38232	0.0179935
rs1128175	6	31182658	G	A	cg17561720	chr6	31145309	CCHCR1;CCHCR1;CCHCR1;CCHCR1;CCHCR1;CCHCR1	OpenSea	-0.0897	-8.23879	5.17404e-16	2.33246e-12	-0.0925156	-4.65023	5.5109e-06
rs1128175	6	31182658	G	A	cg09981533	chr6	31539924	BAT1;BAT1	N_Shore	0.0660159	8.20919	6.52439e-16	2.94054e-12	0.073765	5.28647	2.82912e-07
rs1128175	6	31182658	G	A	cg01190171	chr6	31158596	CCHCR1;TCF19;CCHCR1;TCF19;TCF19;CCHCR1;TCF19	Island	-0.152794	-8.19243	7.4372e-16	3.3512e-12	-0.110089	-3.04121	0.00262118
rs1128175	6	31182658	G	A	cg00916439	chr6	31541647	BAT1;SNORD84;BAT1	N_Shore	-0.204789	-8.17827	8.30613e-16	3.74191e-12	-0.253269	-6.81275	7.83408e-11
rs1128175	6	31182658	G	A	cg07400063	chr6	31159204	CCHCR1;CCHCR1;TCF19;TCF19;CCHCR1	S_Shore	0.153278	8.16209	9.42198e-16	4.24366e-12	0.128265	3.5664	0.000437773
rs1128175	6	31182658	G	A	cg11468993	chr6	31115162	CDSN;PSORS1C1	OpenSea	0.109326	8.1437	1.08708e-15	4.89514e-12	0.0979211	3.86112	0.000145633
rs2853971	6	31412564	G	A	cg03813170	chr6	31301809		OpenSea	0.227478	8.11816	1.32528e-15	5.9664e-12	0.239865	4.42893	1.44683e-05
rs2853971	6	31412564	G	A	cg26392102	chr6	31270974	HLA-C	N_Shore	0.0999733	8.11781	1.32882e-15	5.98103e-12	0.0811108	3.68774	0.000280579
rs2853971	6	31412564	G	A	cg25107000	chr6	31307866		N_Shore	-0.304772	-8.11329	1.37626e-15	6.19317e-12	-0.310279	-4.3568	1.96629e-05
rs1128175	6	31182658	G	A	cg05080926	chr6	31161849	TCF19;TCF19	S_Shelf	-0.103725	-8.10894	1.4233e-15	6.40345e-12	-0.0916064	-3.72498	0.000244195
rs2853971	6	31412564	G	A	cg05054864	chr6	31490719		N_Shelf	0.156304	8.10296	1.49076e-15	6.70544e-12	0.126457	3.4792	0.000598355
rs2853971	6	31412564	G	A	cg01670444	chr6	30987851	MUC21	OpenSea	-0.135875	-8.08615	1.69757e-15	7.63396e-12	-0.0564185	-1.75643	0.0803064
rs1128175	6	31182658	G	A	cg25212457	chr6	31494076		Island	-0.181257	-8.08051	1.77308e-15	7.97177e-12	-0.196725	-4.81123	2.67042e-06
rs2853971	6	31412564	G	A	cg11489251	chr6	31540520	BAT1;BAT1	N_Shore	0.12851	8.05883	2.09559e-15	9.41967e-12	0.12216	4.27251	2.80053e-05
rs2853971	6	31412564	G	A	cg03031988	chr6	31542952	BAT1;BAT1	S_Shore	-0.172496	-8.02277	2.76478e-15	1.24249e-11	-0.22476	-6.58128	2.96555e-10
rs2853971	6	31412564	G	A	cg04016730	chr6	31546109	NFKBIL1;NFKBIL1;ATP6V1G2;NFKBIL1;NFKBIL1;ATP6V1G2	S_Shelf	-0.0696759	-7.95945	4.48647e-15	2.01577e-11	-0.051747	-3.32618	0.00102034
rs2853971	6	31412564	G	A	cg24529722	chr6	31879147	SLC44A4	OpenSea	-0.0848828	-7.94757	4.91086e-15	2.20596e-11	-0.0763356	-3.86206	0.00014511
rs2853971	6	31412564	G	A	cg08567000	chr6	31116330	CDSN;PSORS1C1	OpenSea	0.274002	7.91074	6.49575e-15	2.91724e-11	0.251458	4.11261	5.39764e-05
rs2853971	6	31412564	G	A	cg12182649	chr6	31414002	MICA	OpenSea	-0.390094	-7.89702	7.20689e-15	3.23589e-11	-0.344077	-3.83048	0.00016381
rs2853971	6	31412564	G	A	cg06414921	chr6	31308727		Island	-0.357809	-7.86415	9.23806e-15	4.14696e-11	-0.302575	-3.13116	0.00195998
rs2853971	6	31412564	G	A	cg01982166	chr6	31180829		S_Shore	0.616188	7.81683	1.31869e-14	5.91828e-11	0.693789	5.31533	2.45632e-07
rs2853971	6	31412564	G	A	cg02446475	chr6	31308030		N_Shore	-0.360534	-7.80337	1.4587e-14	6.54521e-11	-0.385297	-4.46413	1.24385e-05
rs2853971	6	31412564	G	A	cg10407266	chr6	31620950	BAT2	Island	-0.346712	-7.74272	2.29391e-14	1.02905e-10	-0.292149	-3.59489	0.000394773
rs2853971	6	31412564	G	A	cg06663251	chr6	31140764	PSORS1C2	OpenSea	0.0776189	7.7342	2.44398e-14	1.09613e-10	0.0496631	2.6195	0.00937431
rs2853971	6	31412564	G	A	cg14801238	chr6	31307887		N_Shore	-0.239381	-7.73094	2.50399e-14	1.12279e-10	-0.165332	-2.73066	0.0067958
rs1128175	6	31182658	G	A	cg01140214	chr6	31142870	CCHCR1;CCHCR1;CCHCR1	OpenSea	-0.0939919	-7.72545	2.60819e-14	1.16925e-10	-0.0302817	-1.37131	0.171575
rs2853971	6	31412564	G	A	cg21222743	chr6	31575768	TNF	OpenSea	-0.180646	-7.69191	3.34417e-14	1.49886e-10	-0.0790937	-1.69053	0.0922416
rs2853971	6	31412564	G	A	cg27071793	chr6	31307941		N_Shore	-0.294938	-7.6769	3.73655e-14	1.67435e-10	-0.291225	-3.9861	8.94713e-05
rs2853971	6	31412564	G	A	cg12094174	chr6	31498410	MICB	Island	-0.264092	-7.60985	6.11994e-14	2.74173e-10	-0.372238	-5.85447	1.58563e-08
rs2853971	6	31412564	G	A	cg01016122	chr6	31114757	PSORS1C1	OpenSea	-0.0712848	-7.59415	6.8657e-14	3.07515e-10	-0.0886207	-4.461	1.26076e-05
rs1128175	6	31182658	G	A	cg17731992	chr6	31357220	HLA-B	Island	-0.259257	-7.5864	7.26569e-14	3.25358e-10	-0.279413	-4.27366	2.78715e-05
rs1128175	6	31182658	G	A	cg03465464	chr6	31173986	PSORS1C3	OpenSea	-0.0589345	-7.5857	7.30317e-14	3.26963e-10	-0.0655741	-4.6822	4.77952e-06
rs1128175	6	31182658	G	A	cg05651282	chr6	31402923	MICA	N_Shore	0.111383	7.58087	7.56534e-14	3.38625e-10	0.115501	4.35097	2.0154e-05
rs2853971	6	31412564	G	A	cg18595780	chr6	31042965		OpenSea	0.239246	7.56444	8.52928e-14	3.81685e-10	0.181649	3.17222	0.00171268
rs2853971	6	31412564	G	A	cg25436684	chr6	31494195		Island	-0.306658	-7.5508	9.42047e-14	4.21472e-10	-0.239894	-3.0508	0.00254206
rs1128175	6	31182658	G	A	cg18969004	chr6	31196966	HCG27	N_Shore	0.173024	7.52498	1.13656e-13	5.08382e-10	0.120081	2.80311	0.00548021
rs2853971	6	31412564	G	A	cg14373189	chr6	31541467	BAT1;SNORD84;BAT1	N_Shore	-0.281547	-7.45406	1.89797e-13	8.48774e-10	-0.285731	-4.18586	4.00598e-05
rs1128175	6	31182658	G	A	cg03031988	chr6	31542952	BAT1;BAT1	S_Shore	-0.129829	-7.45	1.95425e-13	8.73747e-10	-0.144497	-5.0273	9.812e-07
rs2853971	6	31412564	G	A	cg12076350	chr6	31308014		N_Shore	-0.316126	-7.29013	6.10906e-13	2.73075e-09	-0.332775	-4.02301	7.73035e-05
rs1128175	6	31182658	G	A	cg26672776	chr6	30931791	SFTA2	OpenSea	0.182284	7.2751	6.79252e-13	3.03558e-09	0.190554	3.87399	0.000138588
rs2853971	6	31412564	G	A	cg21467614	chr6	31575861	TNF	OpenSea	-0.0870025	-7.22331	9.77521e-13	4.36756e-09	-0.0457453	-1.85288	0.0651426
rs1128175	6	31182658	G	A	cg05054864	chr6	31490719		N_Shelf	0.112813	7.19931	1.15619e-12	5.16471e-09	0.125883	4.30919	2.40261e-05
rs2853971	6	31412564	G	A	cg10717214	chr6	31575780	TNF	OpenSea	-0.145296	-7.18932	1.23977e-12	5.53682e-09	-0.107224	-2.70141	0.00740331
rs2853971	6	31412564	G	A	cg01064373	chr6	31270468	HLA-C	N_Shore	0.131443	7.18553	1.27295e-12	5.68372e-09	0.111418	2.92547	0.00377333
rs1128175	6	31182658	G	A	cg14379630	chr6	31494073		Island	-0.142397	-7.18381	1.28828e-12	5.75087e-09	-0.160758	-4.65657	5.35773e-06
rs2853971	6	31412564	G	A	cg06855286	chr6	31042820		OpenSea	0.134202	7.15893	1.53199e-12	6.83728e-09	0.098802	2.90503	0.00401943
rs1128175	6	31182658	G	A	cg05030953	chr6	31273223	HLA-C	S_Shore	0.36616	7.14229	1.71964e-12	7.67304e-09	0.434236	4.46026	1.26474e-05
rs1128175	6	31182658	G	A	cg26504835	chr6	31175933	PSORS1C3	OpenSea	0.224614	7.13125	1.85643e-12	8.28152e-09	0.113061	2.02709	0.0437723
rs1128175	6	31182658	G	A	cg25128801	chr6	31301885		OpenSea	0.102121	7.07689	2.70202e-12	1.2051e-08	0.0947604	3.51439	0.00052786
rs1128175	6	31182658	G	A	cg13561028	chr6	30931872	SFTA2	OpenSea	0.252185	7.06953	2.8424e-12	1.26743e-08	0.282471	4.00696	8.23889e-05
rs2853971	6	31412564	G	A	cg08463024	chr6	31540390	BAT1;BAT1	N_Shore	0.117277	6.95548	6.19275e-12	2.76073e-08	0.127011	3.94463	0.000105312
rs2853971	6	31412564	G	A	cg18969004	chr6	31196966	HCG27	N_Shore	0.198625	6.94687	6.56439e-12	2.92575e-08	0.119841	2.26471	0.0244343
rs2853971	6	31412564	G	A	cg11794033	chr6	31307490		N_Shore	-0.286325	-6.93606	7.06265e-12	3.14712e-08	-0.241067	-3.19562	0.00158497
rs2853971	6	31412564	G	A	cg05945401	chr6	31539213	BAT1;BAT1	N_Shelf	0.117676	6.91294	8.25605e-12	3.67807e-08	0.111063	3.33595	0.000986714
rs1128175	6	31182658	G	A	cg07187855	chr6	30886384	DDR1;DDR1	S_Shore	-0.189638	-6.88959	9.66153e-12	4.30325e-08	-0.215889	-3.84555	0.000154616
rs2853971	6	31412564	G	A	cg08762424	chr6	31308104		N_Shore	-0.388949	-6.88395	1.00351e-11	4.46863e-08	-0.417277	-3.86518	0.000143374
rs1128175	6	31182658	G	A	cg26321999	chr6	30886234	DDR1;DDR1	S_Shore	-0.0970235	-6.88171	1.01873e-11	4.53539e-08	-0.0998974	-3.57711	0.000421112
rs1128175	6	31182658	G	A	cg12089712	chr6	31079821		OpenSea	0.0826799	6.85145	1.24779e-11	5.55391e-08	0.0590273	2.68557	0.00775249
rs1128175	6	31182658	G	A	cg19142682	chr6	31201437	HCG27	S_Shelf	0.0524241	6.84727	1.28317e-11	5.71013e-08	0.0570939	3.79795	0.000185443
rs1128175	6	31182658	G	A	cg07728935	chr6	31004721	MUC22	OpenSea	-0.0706973	-6.83675	1.37668e-11	6.12483e-08	-0.0769504	-4.01334	8.03305e-05
rs2853971	6	31412564	G	A	cg02137984	chr6	31578121	TNF	N_Shelf	-0.114328	-6.82162	1.5228e-11	6.77343e-08	-0.0918781	-2.90797	0.00398313
rs2853971	6	31412564	G	A	cg06245776	chr6	31493971		Island	-0.384995	-6.78518	1.94039e-11	8.62891e-08	-0.340769	-3.37636	0.000858277
rs1128175	6	31182658	G	A	cg14457875	chr6	30987275	MUC21	OpenSea	0.107804	6.78014	2.00628e-11	8.91992e-08	0.0488198	1.74502	0.082278
rs2853971	6	31412564	G	A	cg23533285	chr6	31354571	HLA-B	N_Shore	0.102965	6.77132	2.12709e-11	9.45492e-08	0.0789503	2.84987	0.00475871
rs1128175	6	31182658	G	A	cg04825215	chr6	31498945	MICB	S_Shore	-0.207503	-6.76968	2.15034e-11	9.5561e-08	-0.221931	-3.87779	0.00013657
rs1128175	6	31182658	G	A	cg17663033	chr6	31112118	C6orf15	OpenSea	-0.0772518	-6.75747	2.33113e-11	1.03572e-07	-0.0548045	-2.8899	0.00421108
rs1128175	6	31182658	G	A	cg16215084	chr6	30886171	DDR1;DDR1	S_Shore	-0.0877786	-6.63328	5.26278e-11	2.33773e-07	-0.104597	-3.95331	0.000101791
rs2853971	6	31412564	G	A	cg23003117	chr6	31498400	MICB	Island	-0.214885	-6.61363	5.97913e-11	2.65533e-07	-0.24255	-4.08819	5.95642e-05
rs1128175	6	31182658	G	A	cg11870956	chr6	30689223	NRM;KIAA1949	S_Shore	-0.0645398	-6.60201	6.44659e-11	2.86228e-07	-0.0527744	-2.60053	0.00989302
rs2853971	6	31412564	G	A	cg24631162	chr6	31540541	BAT1;BAT1	N_Shore	0.0928613	6.59476	6.75662e-11	2.99926e-07	0.119874	4.50442	1.0451e-05
rs1128175	6	31182658	G	A	cg12669395	chr6	30893089	DDR1;DDR1;DDR1	OpenSea	-0.0637173	-6.58816	7.05129e-11	3.12936e-07	-0.0554335	-2.89149	0.00419054
rs2853971	6	31412564	G	A	cg27529346	chr6	31355149	HLA-B	N_Shore	0.0870969	6.58388	7.24871e-11	3.21625e-07	0.0738536	3.10601	0.00212741
rs1128175	6	31182658	G	A	cg16990009	chr6	30912378	GTF2H4	N_Shore	-0.198518	-6.57088	7.88359e-11	3.49716e-07	-0.151992	-2.16806	0.0311499
rs2853971	6	31412564	G	A	cg26812852	chr6	31113741	PSORS1C1;C6orf15	OpenSea	-0.074748	-6.55079	8.97225e-11	3.97919e-07	-0.0850113	-3.56576	0.00043879
rs1128175	6	31182658	G	A	cg04016730	chr6	31546109	NFKBIL1;NFKBIL1;ATP6V1G2;NFKBIL1;NFKBIL1;ATP6V1G2	S_Shelf	-0.0466352	-6.53755	9.76939e-11	4.33175e-07	-0.0403312	-3.17823	0.00167903
rs2853971	6	31412564	G	A	cg16398511	chr6	31042924		OpenSea	0.188363	6.51948	1.097e-10	4.86299e-07	0.14142	2.90224	0.00405414
rs2853971	6	31412564	G	A	cg04425624	chr6	31575788	TNF	OpenSea	-0.140228	-6.48298	1.38507e-10	6.13863e-07	-0.1316	-3.17321	0.00170711
rs2853971	6	31412564	G	A	cg08553327	chr6	31575870	TNF	OpenSea	-0.121225	-6.45662	1.63797e-10	7.25784e-07	-0.0875286	-2.51164	0.0126832
rs1128175	6	31182658	G	A	cg08424423	chr6	31120411	CDSN;PSORS1C1	OpenSea	-0.0596331	-6.45025	1.70558e-10	7.55573e-07	-0.0571772	-3.06741	0.00241008
rs1128175	6	31182658	G	A	cg10916998	chr6	30744055	FLOT1;IER3	Island	-0.161099	-6.41394	2.1463e-10	9.50595e-07	-0.231901	-4.66352	5.19459e-06
rs1128175	6	31182658	G	A	cg21587837	chr6	31558117	NFKBIL1;NFKBIL1;NFKBIL1;NFKBIL1	OpenSea	0.0587416	6.3819	2.62635e-10	1.16295e-06	0.0742928	3.99369	8.683e-05
rs2853971	6	31412564	G	A	cg05748605	chr6	31117458	CDSN;PSORS1C1	OpenSea	0.0834352	6.36453	2.92897e-10	1.29666e-06	0.0899488	3.54003	0.00048147
rs2853971	6	31412564	G	A	cg24124954	chr6	31540329	BAT1;BAT1	N_Shore	0.09809	6.36426	2.93394e-10	1.29856e-06	0.0868918	3.05781	0.00248555
rs1128175	6	31182658	G	A	cg03303475	chr6	31162621	TCF19;TCF19	S_Shelf	-0.0406211	-6.34984	3.21118e-10	1.42095e-06	-0.0220135	-1.77531	0.0771301
rs1128175	6	31182658	G	A	cg09965419	chr6	30886409	DDR1;DDR1	S_Shore	-0.123861	-6.34798	3.24881e-10	1.43727e-06	-0.166059	-4.24236	3.174e-05
rs1128175	6	31182658	G	A	cg02166851	chr6	30848199		OpenSea	-0.150823	-6.28727	4.74231e-10	2.09752e-06	-0.184698	-4.33035	2.19839e-05
rs1128175	6	31182658	G	A	cg03701045	chr6	30987365	MUC21	OpenSea	0.0927678	6.27505	5.11539e-10	2.26202e-06	0.0461465	1.73003	0.0849275
rs2853971	6	31412564	G	A	cg00983060	chr6	31563413		OpenSea	-0.111002	-6.2639	5.48077e-10	2.42305e-06	-0.149709	-4.25204	3.04914e-05
rs1128175	6	31182658	G	A	cg14373189	chr6	31541467	BAT1;SNORD84;BAT1	N_Shore	-0.19166	-6.23794	6.43325e-10	2.8435e-06	-0.171267	-3.03109	0.00270726
rs2853971	6	31412564	G	A	cg17849733	chr6	31114423	PSORS1C1	OpenSea	0.177185	6.21424	7.44299e-10	3.28906e-06	0.22529	4.49652	1.0815e-05
rs1128175	6	31182658	G	A	cg00934322	chr6	30886332	DDR1;DDR1	S_Shore	-0.115741	-6.19746	8.24947e-10	3.64462e-06	-0.0855645	-2.34416	0.0198967
rs2853971	6	31412564	G	A	cg17524058	chr6	31139431	PSORS1C1;PSORS1C2	OpenSea	0.20517	6.1943	8.41084e-10	3.71507e-06	0.193801	2.92289	0.00380359
rs2853971	6	31412564	G	A	cg16150435	chr6	31112752	C6orf15	OpenSea	-0.0911975	-6.16003	1.03694e-09	4.57912e-06	-0.0539462	-1.89376	0.0594754
rs2853971	6	31412564	G	A	cg02760218	chr6	31898809	EHMT2;EHMT2	N_Shore	0.0950999	6.15134	1.09328e-09	4.82681e-06	0.0720838	2.29451	0.0226364
rs1128175	6	31182658	G	A	cg27369431	chr6	30933371	SFTA2	OpenSea	-0.0614061	-6.14563	1.13193e-09	4.99634e-06	-0.0766153	-4.1026	5.62046e-05
rs1128175	6	31182658	G	A	cg06663251	chr6	31140764	PSORS1C2	OpenSea	0.0502793	6.14373	1.14508e-09	5.05322e-06	0.053339	3.49351	0.00056868
rs2853971	6	31412564	G	A	cg02481669	chr6	31528956	MCCD1	OpenSea	-0.0742281	-6.13724	1.19108e-09	5.25503e-06	-0.0853959	-3.94007	0.000107206
rs1128175	6	31182658	G	A	cg04710276	chr6	31197217	HCG27	N_Shore	-0.269916	-6.11097	1.39669e-09	6.16078e-06	-0.14903	-2.26959	0.0241319
rs2853971	6	31412564	G	A	cg26348243	chr6	31572684	LTA;LTA	OpenSea	-0.0891562	-6.10527	1.44568e-09	6.37546e-06	-0.084208	-4.03559	7.35277e-05
rs2853971	6	31412564	G	A	cg20544437	chr6	31871552	SLC44A4	OpenSea	0.175323	6.08764	1.60807e-09	7.08996e-06	0.0830775	1.4303	0.153949
rs1128175	6	31182658	G	A	cg15992932	chr6	30931628	SFTA2	OpenSea	0.122412	6.08487	1.63516e-09	7.20777e-06	0.134643	3.81814	0.000171719
rs1128175	6	31182658	G	A	cg17598552	chr6	31126291	PSORS1C1	OpenSea	-0.0461137	-6.08183	1.66537e-09	7.33929e-06	-0.040307	-2.73362	0.00673692
rs1128175	6	31182658	G	A	cg04035638	chr6	31173991	PSORS1C3	OpenSea	-0.0622562	-6.0602	1.89674e-09	8.35704e-06	-0.073198	-4.00882	8.17821e-05
rs1128175	6	31182658	G	A	cg19741675	chr6	31127862	PSORS1C1	OpenSea	-0.0561265	-6.05194	1.99315e-09	8.77984e-06	-0.0408849	-2.42222	0.0161772
rs2853971	6	31412564	G	A	cg21485120	chr6	31739969	MSH5;MSH5;MSH5;MSH5;MSH5;MSH5;MSH5;MSH5	Island	-0.215191	-6.04148	2.12206e-09	9.34554e-06	-0.234991	-3.41247	0.000756913
rs2853971	6	31412564	G	A	cg04762213	chr6	31620111	BAT2	Island	-0.205988	-6.03954	2.14696e-09	9.45305e-06	-0.260602	-4.02024	7.81602e-05
rs1128175	6	31182658	G	A	cg04559908	chr6	30952346	DPCR1	N_Shelf	0.263755	6.03838	2.16183e-09	9.51639e-06	0.329521	3.8344	0.000161368
rs2853971	6	31412564	G	A	cg00648423	chr6	31308369		N_Shore	-0.220095	-6.03458	2.21165e-09	9.73349e-06	-0.227023	-3.25955	0.0012797
rs1128175	6	31182658	G	A	cg17091577	chr6	30886456	DDR1;DDR1	S_Shore	-0.108233	-6.01231	2.52628e-09	1.11156e-05	-0.147509	-4.08851	5.94878e-05
rs1128175	6	31182658	G	A	cg23222808	chr6	30890544	DDR1;DDR1;DDR1;DDR1;DDR1;DDR1;DDR1;DDR1;DDR1;MIR4640	OpenSea	-0.0624044	-5.99305	2.83333e-09	1.24638e-05	-0.0615603	-2.78226	0.00583278
rs1128175	6	31182658	G	A	cg11489251	chr6	31540520	BAT1;BAT1	N_Shore	0.0781426	5.99014	2.88281e-09	1.26786e-05	0.0944903	4.04435	7.10055e-05
rs2853971	6	31412564	G	A	cg21179831	chr6	31540360	BAT1;BAT1	N_Shore	0.116673	5.96746	3.2981e-09	1.45018e-05	0.086261	2.30535	0.0220117
rs2853971	6	31412564	G	A	cg10140190	chr6	31620930	BAT2	Island	-0.274146	-5.96238	3.39878e-09	1.4941e-05	-0.25272	-2.97575	0.00322534
rs2853971	6	31412564	G	A	cg03599224	chr6	31573572	LTA;LTA	OpenSea	-0.0651484	-5.9531	3.59061e-09	1.57807e-05	-0.0285069	-1.32069	0.187877
rs2853971	6	31412564	G	A	cg24540603	chr6	31580140		N_Shore	-0.058512	-5.93844	3.91522e-09	1.72035e-05	-0.0236941	-1.17658	0.240545
rs2853971	6	31412564	G	A	cg05545351	chr6	31115058	PSORS1C1	OpenSea	-0.0702726	-5.93197	4.0674e-09	1.78681e-05	-0.0276999	-1.28427	0.200303
rs2853971	6	31412564	G	A	cg03798603	chr6	30931368	SFTA2	OpenSea	0.113923	5.88524	5.35178e-09	2.3505e-05	0.0891726	2.51874	0.012437
rs2853971	6	31412564	G	A	cg00250711	chr6	31079806		OpenSea	-0.142043	-5.85559	6.36331e-09	2.79413e-05	-0.103054	-2.285	0.0231972
rs1128175	6	31182658	G	A	cg10715529	chr6	31497298	MICB	N_Shore	-0.0512315	-5.83377	7.22464e-09	3.17162e-05	-0.0699674	-3.99519	8.63158e-05
rs1128175	6	31182658	G	A	cg24566261	chr6	30886387	DDR1;DDR1	S_Shore	-0.104558	-5.83176	7.30943e-09	3.20811e-05	-0.110548	-3.10386	0.00214226
rs2853971	6	31412564	G	A	cg09037514	chr6	31378492		OpenSea	0.0955481	5.80423	8.57322e-09	3.76193e-05	0.119383	4.13619	4.90576e-05
rs1128175	6	31182658	G	A	cg12094174	chr6	31498410	MICB	Island	-0.164017	-5.78933	9.34322e-09	4.09887e-05	-0.197372	-3.66364	0.000306772
rs2853971	6	31412564	G	A	cg15063443	chr6	30932783	SFTA2	OpenSea	-0.0809249	-5.77932	9.89791e-09	4.34122e-05	-0.0889408	-3.41072	0.000761544
rs2853971	6	31412564	G	A	cg25128801	chr6	31301885		OpenSea	0.103894	5.7672	1.06129e-08	4.65375e-05	0.130668	3.97218	9.45161e-05
rs1128175	6	31182658	G	A	cg19222156	chr6	31117257	CDSN;PSORS1C1	OpenSea	0.082752	5.75232	1.15593e-08	5.06758e-05	0.130022	4.76905	3.23431e-06
rs2853971	6	31412564	G	A	cg17250082	chr6	31308098		N_Shore	-0.38168	-5.74445	1.20929e-08	5.30033e-05	-0.458528	-3.72171	0.000247201
rs1128175	6	31182658	G	A	cg16111190	chr6	30893110	DDR1;DDR1;DDR1	OpenSea	-0.0880057	-5.74184	1.22747e-08	5.37879e-05	-0.107392	-3.52366	0.000510618
rs2853971	6	31412564	G	A	cg15316118	chr6	31164860	POU5F1;POU5F1	OpenSea	-0.0884604	-5.69881	1.56911e-08	6.87429e-05	-0.0816885	-2.88311	0.00429971
rs2853971	6	31412564	G	A	cg26729380	chr6	31575878	TNF	OpenSea	-0.126485	-5.69631	1.59155e-08	6.971e-05	-0.102176	-2.42504	0.0160553
rs2853971	6	31412564	G	A	cg03901549	chr6	31538997	BAT1;BAT1	N_Shelf	0.209537	5.69423	1.61047e-08	7.05225e-05	0.157388	2.19643	0.0290305
rs1128175	6	31182658	G	A	cg26888012	chr6	31123606	PSORS1C1	OpenSea	-0.0445495	-5.68513	1.69594e-08	7.42482e-05	-0.0437559	-2.76336	0.00617019
rs2853971	6	31412564	G	A	cg06805615	chr6	30987939	MUC21	OpenSea	-0.0951737	-5.67001	1.84766e-08	8.08721e-05	-0.0729378	-2.04229	0.0422297
rs2853971	6	31412564	G	A	cg22727233	chr6	31720651	LY6G6C	N_Shelf	0.0906228	5.6592	1.96426e-08	8.59559e-05	0.0549733	1.77801	0.0766848
rs1128175	6	31182658	G	A	cg17709873	chr6	31572679	LTA;LTA	OpenSea	-0.059812	-5.63338	2.27219e-08	9.94082e-05	-0.0829491	-4.59774	6.95103e-06
rs1128175	6	31182658	G	A	cg13617087	chr6	31139544	PSORS1C1;PSORS1C2	OpenSea	-0.0554651	-5.62498	2.3821e-08	0.000104193	-0.0541265	-2.86915	0.00448734
rs2853971	6	31412564	G	A	cg15225267	chr6	31308410		N_Shore	-0.17961	-5.62366	2.39994e-08	0.000104949	-0.156774	-2.75016	0.00641604
rs2853971	6	31412564	G	A	cg11187245	chr6	31355620	HLA-B	N_Shore	0.0920205	5.60884	2.60811e-08	0.000114027	0.0687924	2.46964	0.0142308
rs2853971	6	31412564	G	A	cg18068635	chr6	31200546	HCG27	S_Shelf	-0.0638302	-5.60806	2.61956e-08	0.000114501	-0.046838	-2.06068	0.040425
rs1128175	6	31182658	G	A	cg15063443	chr6	30932783	SFTA2	OpenSea	-0.0634209	-5.60547	2.65781e-08	0.000116146	-0.0801282	-3.79548	0.000187191
rs1128175	6	31182658	G	A	cg08463024	chr6	31540390	BAT1;BAT1	N_Shore	0.0768018	5.59828	2.76716e-08	0.000120897	0.0978608	3.72067	0.000248165
rs2853971	6	31412564	G	A	cg24332685	chr6	31540349	BAT1;BAT1	N_Shore	0.122054	5.57578	3.13796e-08	0.000137066	0.132886	3.26349	0.0012628
rs1128175	6	31182658	G	A	cg24433124	chr6	30788191		OpenSea	0.301378	5.57038	3.23375e-08	0.000141218	0.403738	3.79369	0.000188465
rs2853971	6	31412564	G	A	cg00020172	chr6	31082596		OpenSea	-0.315708	-5.56605	3.3128e-08	0.000144637	-0.282875	-2.52933	0.0120778
rs2853971	6	31412564	G	A	cg26736341	chr6	31577565	TNF	N_Shelf	-0.0585599	-5.56025	3.42141e-08	0.000149344	-0.058774	-2.90047	0.00407637
rs1128175	6	31182658	G	A	cg24202021	chr6	31397125		N_Shelf	0.101033	5.49774	4.83643e-08	0.000211062	0.102588	2.48395	0.0136857
rs1128175	6	31182658	G	A	cg03184884	chr6	31004756	MUC22	OpenSea	-0.0791433	-5.47056	5.61598e-08	0.000245025	-0.126407	-4.54404	8.79659e-06
rs2853971	6	31412564	G	A	cg19648923	chr6	31575489	TNF	OpenSea	-0.125315	-5.46248	5.87025e-08	0.00025606	-0.0753979	-1.7697	0.0780632
rs1128175	6	31182658	G	A	cg18892128	chr6	31441798		OpenSea	-0.18774	-5.45747	6.03358e-08	0.000263124	-0.261751	-4.09133	5.88168e-05
rs2853971	6	31412564	G	A	cg11247343	chr6	31270047	HLA-C	N_Shore	0.0611046	5.45114	6.24617e-08	0.000272333	0.0258164	1.24066	0.215958
rs2853971	6	31412564	G	A	cg11586857	chr6	31572359	LTA;LTA;LTA	OpenSea	0.0556505	5.44717	6.38319e-08	0.000278243	0.0681307	3.90089	0.000124887
rs2853971	6	31412564	G	A	cg04394691	chr6	31498397	MICB	Island	-0.103249	-5.44707	6.3866e-08	0.000278328	-0.095056	-2.68911	0.00767309
rs2853971	6	31412564	G	A	cg01830271	chr6	31307371		N_Shore	-0.18981	-5.44588	6.42813e-08	0.000280074	-0.169973	-2.50398	0.0129539
rs2853971	6	31412564	G	A	cg24439364	chr6	31385170		OpenSea	-0.0780734	-5.44212	6.56163e-08	0.000285825	-0.0949359	-3.45601	0.000649543
rs1128175	6	31182658	G	A	cg01936707	chr6	30893128	DDR1;DDR1;DDR1	OpenSea	-0.0593715	-5.43186	6.93955e-08	0.000302217	-0.0501019	-2.25823	0.0248416
rs2853971	6	31412564	G	A	cg06857094	chr6	31794665	VARS	N_Shore	0.0898561	5.43049	6.99151e-08	0.00030441	0.0713703	2.35443	0.0193679
rs2853971	6	31412564	G	A	cg16167809	chr6	31588478	LST1;LST1;LST1;LST1;LST1;LST1;LST1;LST1	OpenSea	0.0614424	5.40996	7.81749e-08	0.000340295	0.0673904	3.23443	0.00139251
rs1128175	6	31182658	G	A	cg14910524	chr6	31574171	LTA;LTA;TNF	OpenSea	-0.0959635	-5.39857	8.31601e-08	0.000361913	-0.0218941	-0.684397	0.494393
rs1128175	6	31182658	G	A	cg03921216	chr6	31199022	HCG27	S_Shore	-0.0947117	-5.39685	8.39371e-08	0.00036521	-0.0706851	-2.31914	0.0212385
rs2853971	6	31412564	G	A	cg14868222	chr6	31580563	LTB;LTB	N_Shore	-0.0701558	-5.38788	8.81152e-08	0.000383301	-0.0271973	-1.08431	0.279328
rs1128175	6	31182658	G	A	cg04126393	chr6	31441431		OpenSea	0.150809	5.37863	9.26359e-08	0.000402874	0.0454069	0.883753	0.377725
rs2853971	6	31412564	G	A	cg03921216	chr6	31199022	HCG27	S_Shore	-0.116498	-5.35777	1.03668e-07	0.000450749	-0.130312	-3.53115	0.000497082
rs1128175	6	31182658	G	A	cg20955507	chr6	30885481	DDR1;DDR1	S_Shore	-0.0447891	-5.33099	1.19713e-07	0.000520391	-0.056493	-3.69798	0.000270095
rs1128175	6	31182658	G	A	cg18031455	chr6	31587654	LST1;LST1;LST1;LST1;LST1;LST1;LST1;LST1;LST1;LST1;LST1;LST1	OpenSea	0.045376	5.31968	1.27186e-07	0.000552751	0.0804598	5.10963	6.64256e-07
rs2853971	6	31412564	G	A	cg04472685	chr6	31577696	TNF	N_Shelf	-0.0658013	-5.28051	1.56737e-07	0.000681023	-0.0565608	-2.27266	0.0239427
rs1128175	6	31182658	G	A	cg01471240	chr6	30848303		OpenSea	-0.0656862	-5.26871	1.66869e-07	0.000724879	-0.0771402	-3.17414	0.00170183
rs1128175	6	31182658	G	A	cg02247838	chr6	31142862	CCHCR1;CCHCR1;CCHCR1	OpenSea	-0.059497	-5.25026	1.84008e-07	0.000799146	-0.0176926	-0.863164	0.38892
rs1128175	6	31182658	G	A	cg07765820	chr6	31005595	MUC22	OpenSea	-0.100581	-5.226	2.09138e-07	0.000908076	-0.0837038	-2.29333	0.0227052
rs1128175	6	31182658	G	A	cg13979602	chr6	31159227	CCHCR1;CCHCR1;TCF19;TCF19;CCHCR1	S_Shore	0.0737698	5.22492	2.10328e-07	0.000913034	0.0844641	3.52164	0.000514326
rs1128175	6	31182658	G	A	cg05182583	chr6	31630687	BAT2	N_Shore	-0.0611175	-5.21673	2.19596e-07	0.000953047	-0.0445955	-1.90529	0.0579533
rs2853971	6	31412564	G	A	cg02531885	chr6	31513077		OpenSea	0.0675565	5.20345	2.35469e-07	0.0010217	0.0623462	2.48629	0.0135983
rs1128175	6	31182658	G	A	cg22110654	chr6	31083867		OpenSea	-0.215352	-5.20256	2.36569e-07	0.00102624	-0.334229	-4.29167	2.58536e-05
rs2853971	6	31412564	G	A	cg13060500	chr6	31113546	PSORS1C1;C6orf15	OpenSea	-0.0753868	-5.19272	2.49081e-07	0.00108026	-0.0108953	-0.358593	0.720218
rs2853971	6	31412564	G	A	cg15989608	chr6	31577544	TNF	N_Shelf	-0.0595919	-5.17349	2.75436e-07	0.00119429	-0.0224886	-1.07234	0.284658
rs2853971	6	31412564	G	A	cg21351647	chr6	31114128	PSORS1C1	OpenSea	-0.065119	-5.15124	3.09285e-07	0.00134075	-0.093438	-3.53111	0.000497152
rs2853971	6	31412564	G	A	cg02932780	chr6	31794576	VARS	N_Shore	0.0616183	5.13715	3.32772e-07	0.00144223	0.0380841	1.8674	0.0630798
rs2853971	6	31412564	G	A	cg07613268	chr6	31142696	CCHCR1;CCHCR1;CCHCR1	OpenSea	0.0814294	5.12815	3.48664e-07	0.00151076	0.124019	4.65288	5.44632e-06
rs1128175	6	31182658	G	A	cg03901549	chr6	31538997	BAT1;BAT1	N_Shelf	0.152687	5.12526	3.53922e-07	0.00153319	0.140131	2.40699	0.0168503
rs1128175	6	31182658	G	A	cg07939626	chr6	30885296	DDR1;DDR1	S_Shore	-0.0763381	-5.11739	3.68638e-07	0.00159657	-0.0936453	-3.65003	0.00032257
rs1128175	6	31182658	G	A	cg16192371	chr6	31137560	PSORS1C1;PSORS1C2	OpenSea	0.0638242	5.11583	3.71626e-07	0.00160914	0.022725	0.979122	0.328518
rs2853971	6	31412564	G	A	cg00124375	chr6	31730441	DDAH2	Island	-0.122484	-5.11272	3.77631e-07	0.00163476	-0.0801629	-1.76576	0.0787229
rs2853971	6	31412564	G	A	cg10650821	chr6	31575909	TNF	OpenSea	-0.0797411	-5.09422	4.15437e-07	0.00179801	-0.075051	-2.57241	0.0107097
rs2853971	6	31412564	G	A	cg05619024	chr6	31271634	HLA-C	Island	0.0471887	5.08882	4.27163e-07	0.00184833	0.0350586	1.95767	0.0514426
rs1128175	6	31182658	G	A	cg09621572	chr6	31572196	LTA;LTA;LTA	OpenSea	0.0440591	5.06578	4.80792e-07	0.0020799	-9.33976e-05	-0.00545572	0.995652
rs2853971	6	31412564	G	A	cg01015008	chr6	31128068	PSORS1C1	OpenSea	-0.0566806	-5.05241	5.14828e-07	0.00222663	-0.0862456	-3.76404	0.00021085
rs1128175	6	31182658	G	A	cg05703744	chr6	30881410	DDR1	N_Shelf	-0.0581036	-5.01527	6.22109e-07	0.00269	-0.0433404	-2.00907	0.0456636
rs1128175	6	31182658	G	A	cg11975790	chr6	30885831	DDR1;DDR1	S_Shore	-0.0798208	-5.01162	6.33726e-07	0.0027396	-0.107025	-3.53057	0.000498109
rs2853971	6	31412564	G	A	cg20640261	chr6	31739242	MSH5;MSH5;MSH5;MSH5	N_Shore	0.0818023	5.00957	6.40362e-07	0.00276764	0.121602	4.12274	5.18085e-05
rs2853971	6	31412564	G	A	cg23536255	chr6	31308328		N_Shore	-0.130256	-5.00525	6.54538e-07	0.00282826	-0.109456	-2.66776	0.00816276
rs1128175	6	31182658	G	A	cg16572952	chr6	30856019		OpenSea	-0.0639386	-4.99194	7.00159e-07	0.00302469	-0.0620747	-2.55239	0.0113271
rs2853971	6	31412564	G	A	cg04126393	chr6	31441431		OpenSea	0.173625	4.98946	7.09015e-07	0.00306224	0.0992322	1.57794	0.115914
rs1128175	6	31182658	G	A	cg08955035	chr6	31476652		OpenSea	0.0482685	4.97064	7.79649e-07	0.00336652	0.0630548	3.44979	0.000663954
rs2853971	6	31412564	G	A	cg10501870	chr6	31005779	MUC22	OpenSea	-0.0647206	-4.967	7.94086e-07	0.00342807	-0.0465156	-1.9179	0.0563256
rs1128175	6	31182658	G	A	cg13491602	chr6	30879956		OpenSea	0.0342621	4.96079	8.19291e-07	0.00353606	0.04462	3.37284	0.000868829
rs1128175	6	31182658	G	A	cg20759486	chr6	30983448	MUC21	OpenSea	-0.0466853	-4.95018	8.64161e-07	0.00372885	-0.01789	-1.02108	0.308259
rs1128175	6	31182658	G	A	cg06245776	chr6	31493971		Island	-0.228988	-4.94955	8.6689e-07	0.00373976	-0.335306	-4.12692	5.0939e-05
rs1128175	6	31182658	G	A	cg15656686	chr6	30886774	DDR1;DDR1	S_Shore	-0.0693228	-4.94091	9.05266e-07	0.00390441	-0.0599951	-2.22854	0.0267831
rs2853971	6	31412564	G	A	cg18050521	chr6	31162771	TCF19;TCF19	S_Shelf	-0.0359156	-4.92888	9.61492e-07	0.00414595	-0.0182359	-1.44902	0.148653
rs1128175	6	31182658	G	A	cg13695585	chr6	30885237	DDR1;DDR1	S_Shore	-0.0612643	-4.92179	9.96166e-07	0.00429447	-0.0484693	-2.17273	0.0307922
rs2853971	6	31412564	G	A	cg17598552	chr6	31126291	PSORS1C1	OpenSea	-0.0463776	-4.90816	1.06624e-06	0.00459548	0.00467783	0.254327	0.799464
rs1128175	6	31182658	G	A	cg25251478	chr6	30886182	DDR1;DDR1	S_Shore	-0.0552685	-4.89834	1.11968e-06	0.00482472	-0.0422052	-1.87186	0.0624579
rs2853971	6	31412564	G	A	cg03034365	chr6	31138095	PSORS1C1;PSORS1C2	OpenSea	-0.0991165	-4.89646	1.13016e-06	0.00486874	-0.119813	-3.07723	0.00233503
rs2853971	6	31412564	G	A	cg15583958	chr6	31087619		OpenSea	-0.12575	-4.8959	1.13335e-06	0.00488136	-0.185743	-3.74863	0.000223463
rs2853971	6	31412564	G	A	cg23204396	chr6	31580330		N_Shore	-0.0683545	-4.89392	1.14452e-06	0.00492832	-0.0589125	-2.40988	0.0167207
rs1128175	6	31182658	G	A	cg18050521	chr6	31162771	TCF19;TCF19	S_Shelf	-0.0287851	-4.89266	1.15173e-06	0.0049582	-0.0117192	-1.14196	0.254625
rs2853971	6	31412564	G	A	cg03184884	chr6	31004756	MUC22	OpenSea	-0.087916	-4.89197	1.1557e-06	0.00497414	-0.145915	-4.24859	3.09313e-05
rs2853971	6	31412564	G	A	cg02145102	chr6	31308641		Island	-0.324898	-4.89051	1.16406e-06	0.00500897	-0.213129	-1.77733	0.0767957
rs1128175	6	31182658	G	A	cg11247343	chr6	31270047	HLA-C	N_Shore	-0.0443581	-4.88868	1.17474e-06	0.00505374	-0.0460667	-2.75362	0.00635076
rs2853971	6	31412564	G	A	cg13975172	chr6	31870898	SLC44A4	OpenSea	-0.0702621	-4.87845	1.23585e-06	0.00531541	-0.00996128	-0.367475	0.713593
rs2853971	6	31412564	G	A	cg16044050	chr6	31559930		OpenSea	-0.0668226	-4.87543	1.2545e-06	0.00539435	-0.0827405	-3.24185	0.00135827
rs1128175	6	31182658	G	A	cg05945401	chr6	31539213	BAT1;BAT1	N_Shelf	0.0676295	4.86682	1.30912e-06	0.00562791	0.0730247	2.67258	0.00804975
rs2853971	6	31412564	G	A	cg04710276	chr6	31197217	HCG27	N_Shore	-0.267701	-4.86154	1.34374e-06	0.00577538	-0.167425	-2.07204	0.0393437
rs1128175	6	31182658	G	A	cg27536700	chr6	31198982	HCG27	S_Shore	-0.057433	-4.84057	1.49009e-06	0.00640292	-0.0312267	-1.40848	0.160298
rs2853971	6	31412564	G	A	cg02205391	chr6	31794632	VARS	N_Shore	0.0711885	4.82349	1.62057e-06	0.00696196	0.0747934	2.75879	0.00625439
rs1128175	6	31182658	G	A	cg16265787	chr6	31295219		OpenSea	0.0876343	4.81252	1.71006e-06	0.00734471	0.0730755	2.5283	0.0121124
rs2853971	6	31412564	G	A	cg11073255	chr6	31794678	VARS	N_Shore	0.0876817	4.81246	1.71062e-06	0.0073454	0.0265827	0.736659	0.462059
rs2853971	6	31412564	G	A	cg18598029	chr6	31197144	HCG27	N_Shore	-0.371133	-4.80667	1.75971e-06	0.00755445	-0.241637	-1.77038	0.0779492
rs2853971	6	31412564	G	A	cg12783404	chr6	31563431		OpenSea	-0.0637861	-4.80507	1.77354e-06	0.00761202	-0.12904	-5.42167	1.45235e-07
rs2853971	6	31412564	G	A	cg10715529	chr6	31497298	MICB	N_Shore	-0.0525373	-4.80481	1.7758e-06	0.00761994	-0.0858238	-3.98915	8.84004e-05
rs1128175	6	31182658	G	A	cg24876187	chr6	31159094	CCHCR1;CCHCR1;TCF19;TCF19;CCHCR1	S_Shore	0.0873059	4.80267	1.79446e-06	0.00769824	0.0987179	3.08698	0.00226265
rs2853971	6	31412564	G	A	cg03081173	chr6	31198725	HCG27	S_Shore	-0.0954122	-4.79627	1.85148e-06	0.007941	-0.0857709	-2.40002	0.0171668
rs1128175	6	31182658	G	A	cg16331823	chr6	30744058	FLOT1;IER3	Island	-0.130397	-4.78755	1.93197e-06	0.00828427	-0.203131	-3.92017	0.000115866
rs1128175	6	31182658	G	A	cg23003117	chr6	31498400	MICB	Island	-0.126783	-4.78715	1.93567e-06	0.00829821	-0.138976	-2.8275	0.00509233
rs2853971	6	31412564	G	A	cg13561028	chr6	30931872	SFTA2	OpenSea	0.213971	4.78175	1.98728e-06	0.00851748	0.324633	3.73318	0.000236808
rs1128175	6	31182658	G	A	cg24631162	chr6	31540541	BAT1;BAT1	N_Shore	0.0548659	4.78065	1.99792e-06	0.00856109	0.0811122	3.69534	0.00027276
rs2853971	6	31412564	G	A	cg13212186	chr6	31198727	HCG27	S_Shore	-0.130149	-4.76789	2.12581e-06	0.00910696	-0.114713	-2.39757	0.017279
rs1128175	6	31182658	G	A	cg08762424	chr6	31308104		N_Shore	-0.219944	-4.76731	2.13183e-06	0.00913062	-0.215871	-2.41133	0.0166561
rs1128175	6	31182658	G	A	cg16398511	chr6	31042924		OpenSea	0.112099	4.76212	2.18624e-06	0.0093615	0.158008	4.04724	7.0191e-05
rs2853971	6	31412564	G	A	cg09276739	chr6	31620650	BAT2	Island	-0.148757	-4.75921	2.21726e-06	0.00949209	-0.122238	-2.24033	0.0259971
rs2853971	6	31412564	G	A	cg12681001	chr6	31575763	TNF	OpenSea	-0.0898304	-4.74883	2.33161e-06	0.00997927	-0.0791461	-2.34368	0.0199218
rs2853971	6	31412564	G	A	cg26990733	chr6	31403688	MICA	Island	0.0644309	4.7413	2.41807e-06	0.0103469	0.0687001	2.60341	0.00981267
rs1128175	6	31182658	G	A	cg06217303	chr6	31592893	NCR3;NCR3;NCR3;NCR3;NCR3;NCR3	OpenSea	0.0553465	4.74107	2.42072e-06	0.0103558	0.0708423	3.38429	0.000835006
rs2853971	6	31412564	G	A	cg26672776	chr6	30931791	SFTA2	OpenSea	0.149203	4.73984	2.43521e-06	0.0104154	0.232639	3.84883	0.000152684
rs1128175	6	31182658	G	A	cg01830271	chr6	31307371		N_Shore	-0.133524	-4.72947	2.56023e-06	0.0109475	-0.186785	-3.41739	0.000743981
rs2853971	6	31412564	G	A	cg03809032	chr6	31158501	CCHCR1;CCHCR1;TCF19;TCF19;CCHCR1	Island	-0.168186	-4.72492	2.61696e-06	0.0111875	-0.200017	-3.07609	0.00234364
rs1128175	6	31182658	G	A	cg21996586	chr6	31547359	NFKBIL1;ATP6V1G2;NFKBIL1;NFKBIL1;ATP6V1G2;NFKBIL1	OpenSea	0.0565481	4.72393	2.62944e-06	0.0112382	0.0370163	1.54055	0.12476
rs2853971	6	31412564	G	A	cg23207361	chr6	31620652	BAT2	Island	-0.116769	-4.7222	2.65149e-06	0.0113298	-0.0551321	-1.3067	0.192581
rs2853971	6	31412564	G	A	cg16988810	chr6	31794873	VARS	N_Shore	0.0761987	4.71195	2.78547e-06	0.0118995	0.0976022	3.26461	0.00125802
rs1128175	6	31182658	G	A	cg08904491	chr6	30876230		OpenSea	0.0571003	4.70411	2.89233e-06	0.0123532	0.0687604	2.62401	0.00925464
rs2853971	6	31412564	G	A	cg01620360	chr6	31558768	NFKBIL1;NFKBIL1;NFKBIL1;NFKBIL1	OpenSea	-0.108866	-4.67895	3.26251e-06	0.0139309	-0.0128011	-0.290032	0.772045
rs2853971	6	31412564	G	A	cg16055410	chr6	31178347	PSORS1C3	N_Shelf	0.0466144	4.67676	3.29681e-06	0.0140741	0.0302931	1.44825	0.148869
rs1128175	6	31182658	G	A	cg01086672	chr6	31155267	CCHCR1;CCHCR1;CCHCR1	N_Shelf	-0.0419631	-4.67357	3.34736e-06	0.0142865	0.00594491	0.318902	0.750082
rs1128175	6	31182658	G	A	cg02791903	chr6	31158507	CCHCR1;CCHCR1;TCF19;TCF19;CCHCR1	Island	-0.103988	-4.67068	3.39381e-06	0.0144814	-0.0894439	-2.15545	0.0321341
rs2853971	6	31412564	G	A	cg04953552	chr6	31308435		N_Shore	-0.167509	-4.66669	3.45909e-06	0.0147565	-0.209034	-3.25068	0.00131852
rs1128175	6	31182658	G	A	cg27326026	chr6	31441578		OpenSea	0.0918534	4.64979	3.74858e-06	0.0159877	0.0622705	1.72693	0.085483
rs2853971	6	31412564	G	A	cg01569083	chr6	31575512	TNF	OpenSea	-0.0770093	-4.63968	3.93276e-06	0.0167693	-0.0712898	-2.27015	0.0240974
rs2853971	6	31412564	G	A	cg12044337	chr6	31139418	PSORS1C1;PSORS1C2	OpenSea	0.0993402	4.62692	4.17774e-06	0.0178097	0.0904679	2.38991	0.0176348
rs1128175	6	31182658	G	A	cg26413855	chr6	30828422		OpenSea	0.102567	4.62028	4.31104e-06	0.0183737	0.107934	2.5539	0.0112796
rs1128175	6	31182658	G	A	cg03798603	chr6	30931368	SFTA2	OpenSea	0.0726055	4.61753	4.36734e-06	0.0186092	0.0778064	2.70496	0.00732702
rs2853971	6	31412564	G	A	cg18031455	chr6	31587654	LST1;LST1;LST1;LST1;LST1;LST1;LST1;LST1;LST1;LST1;LST1;LST1	OpenSea	0.0489025	4.61294	4.46292e-06	0.019012	0.0584918	2.92123	0.00382319
rs1128175	6	31182658	G	A	cg04394691	chr6	31498397	MICB	Island	-0.0708474	-4.6119	4.48477e-06	0.0191006	-0.0572784	-1.97685	0.0492181
rs2853971	6	31412564	G	A	cg17552909	chr6	31833255		N_Shore	-0.0633032	-4.6101	4.52301e-06	0.019259	-0.0524609	-2.14129	0.0332713
rs1128175	6	31182658	G	A	cg00373467	chr6	30907809	GTF2H4	N_Shore	0.0819517	4.6052	4.62865e-06	0.0197042	0.039721	1.17316	0.241908
rs2853971	6	31412564	G	A	cg11112941	chr6	31523339		OpenSea	-0.0763065	-4.59847	4.77773e-06	0.020334	-0.0661502	-1.75599	0.0803814
rs2853971	6	31412564	G	A	cg00244776	chr6	30915415	VARS2;VARS2;VARS2	S_Shore	0.0704913	4.58676	5.04783e-06	0.0214785	-0.0029926	-0.103311	0.917804
rs1128175	6	31182658	G	A	cg13872627	chr6	31270259	HLA-C	N_Shore	0.188631	4.57374	5.36552e-06	0.0228249	0.275084	3.62339	0.000355745
rs1128175	6	31182658	G	A	cg26556020	chr6	30988437	MUC21	OpenSea	0.122072	4.56981	5.46505e-06	0.0232428	0.0390552	0.810306	0.418577
rs1128175	6	31182658	G	A	cg17849733	chr6	31114423	PSORS1C1	OpenSea	-0.105865	-4.56134	5.68587e-06	0.0241763	-0.0114343	-0.269131	0.788063
rs1128175	6	31182658	G	A	cg25246144	chr6	30829784	LINC00243	OpenSea	0.0807094	4.54082	6.25648e-06	0.0265963	0.0978089	2.81145	0.00534469
rs2853971	6	31412564	G	A	cg04092777	chr6	31540580	DDX39B;DDX39B;DDX39B;ATP6V1G2-DDX39B	N_Shore	0.13268	4.52366	6.77532e-06	0.0287951	0.197348	3.98184	9.09866e-05
rs2853971	6	31412564	G	A	cg16655385	chr6	31367059		OpenSea	-0.178346	-4.51052	7.20035e-06	0.0305943	-0.126355	-1.81661	0.0705408
rs2853971	6	31412564	G	A	cg04559908	chr6	30952346	DPCR1	N_Shelf	0.245777	4.50823	7.2769e-06	0.0309123	0.371802	3.50513	0.00054562
rs2853971	6	31412564	G	A	cg12442899	chr6	31730230	DDAH2;DDAH2	Island	-0.0361135	-4.48744	8.00927e-06	0.0340154	-0.022971	-1.3593	0.175342
rs1128175	6	31182658	G	A	cg09719149	chr6	30847967		OpenSea	-0.0557702	-4.48081	8.25737e-06	0.0350608	-0.0625076	-2.49773	0.0131785
rs1128175	6	31182658	G	A	cg02782857	chr6	31133499	PSORS1C1	OpenSea	-0.0583444	-4.47917	8.31973e-06	0.0353173	-0.110098	-4.72295	3.98199e-06
rs2853971	6	31412564	G	A	cg25769566	chr6	31683501		Island	0.113679	4.46759	8.77416e-06	0.0372375	0.0801685	1.70787	0.0889698
rs2853971	6	31412564	G	A	cg27536700	chr6	31198982	HCG27	S_Shore	-0.0654785	-4.44738	9.62423e-06	0.0408356	-0.0533371	-1.96622	0.0504408
rs2853971	6	31412564	G	A	cg02782857	chr6	31133499	PSORS1C1	OpenSea	-0.0716398	-4.4391	9.99485e-06	0.0423982	-0.094234	-3.21399	0.00149098
rs1128175	6	31182658	G	A	cg23654219	chr6	31159750	TCF19;TCF19	S_Shore	0.0452862	4.43054	1.03922e-05	0.0440732	0.0734604	3.95431	0.000101391
rs2853971	6	31412564	G	A	cg16175906	chr6	31639597	BAT3;BAT3;BAT3;BAT3	OpenSea	0.0446505	4.4296	1.04369e-05	0.0442525	0.0592508	2.63008	0.00909572
rs2853971	6	31412564	G	A	cg01035015	chr6	31357286	HLA-B	Island	0.0557629	4.42459	1.06774e-05	0.0452617	0.021381	0.857719	0.391914
rs1128175	6	31182658	G	A	cg18595780	chr6	31042965		OpenSea	0.114946	4.42436	1.06887e-05	0.0452986	0.159779	3.43976	0.000687832
rs2853971	6	31412564	G	A	cg07765820	chr6	31005595	MUC22	OpenSea	-0.105746	-4.41923	1.09403e-05	0.046354	-0.0595665	-1.31892	0.188469
rs2853971	6	31412564	G	A	cg13740929	chr6	31683514		Island	0.114035	4.39529	1.21936e-05	0.0516523	0.0637111	1.3838	0.167722
rs1128175	6	31182658	G	A	cg24124954	chr6	31540329	BAT1;BAT1	N_Shore	0.0551474	4.38867	1.25637e-05	0.0532074	0.0815108	3.54651	0.000470369
rs2853971	6	31412564	G	A	cg23366493	chr6	31308892		S_Shore	-0.0875541	-4.37634	1.32819e-05	0.0562356	-0.0967196	-2.57408	0.0106594
rs1128175	6	31182658	G	A	cg08673763	chr6	30893183	DDR1;DDR1;DDR1	OpenSea	-0.0415509	-4.37163	1.35669e-05	0.0574286	-0.0490695	-2.57994	0.0104853
rs1128175	6	31182658	G	A	cg12076350	chr6	31308014		N_Shore	-0.155447	-4.37112	1.35978e-05	0.0575458	-0.153773	-2.23246	0.0265195
rs1128175	6	31182658	G	A	cg15982299	chr6	31129301	PSORS1C1	OpenSea	-0.048133	-4.36599	1.39153e-05	0.0588754	0.015033	0.707247	0.480108
rs2853971	6	31412564	G	A	cg24876187	chr6	31159094	CCHCR1;CCHCR1;TCF19;TCF19;CCHCR1	S_Shore	-0.098388	-4.36084	1.42407e-05	0.0602381	-0.0653267	-1.6398	0.102373
rs2853971	6	31412564	G	A	cg07906263	chr6	30925356	VARS2;VARS2;VARS2	OpenSea	0.0976894	4.34691	1.51579e-05	0.0641028	0.120302	2.84354	0.00485106
rs2853971	6	31412564	G	A	cg26706521	chr6	31357308	HLA-B	Island	-0.119617	-4.3469	1.51587e-05	0.0641028	-0.0960745	-1.74745	0.0818537
rs1128175	6	31182658	G	A	cg18511546	chr6	31270611	HLA-C	N_Shore	0.0774621	4.34202	1.54936e-05	0.0654912	0.0909409	2.89391	0.00415952
rs1128175	6	31182658	G	A	cg11586857	chr6	31572359	LTA;LTA;LTA	OpenSea	0.0358743	4.32756	1.65267e-05	0.0698417	0.0475965	3.31954	0.00104377
rs1128175	6	31182658	G	A	cg19591099	chr6	30882164	DDR1	N_Shelf	-0.0433549	-4.32701	1.65675e-05	0.0699976	-0.00795894	-0.438472	0.661444
rs2853971	6	31412564	G	A	cg04219977	chr6	31538991	BAT1;BAT1	N_Shelf	0.0748969	4.32391	1.67976e-05	0.070953	0.0561517	1.62643	0.105187
rs1128175	6	31182658	G	A	cg16167809	chr6	31588478	LST1;LST1;LST1;LST1;LST1;LST1;LST1;LST1	OpenSea	0.0397856	4.31792	1.72515e-05	0.0728532	0.0739385	4.43983	1.38077e-05
rs2853971	6	31412564	G	A	cg06217303	chr6	31592893	NCR3;NCR3;NCR3;NCR3;NCR3;NCR3	OpenSea	0.0625301	4.31623	1.73816e-05	0.0733851	0.07699	2.9786	0.00319653
rs2853971	6	31412564	G	A	cg14306709	chr6	31579927		N_Shore	-0.0312302	-4.31544	1.74435e-05	0.0736289	0.00819604	0.599199	0.549612
rs1128175	6	31182658	G	A	cg21084702	chr6	31139886	PSORS1C1;PSORS1C2	OpenSea	-0.0347191	-4.30839	1.7998e-05	0.0759516	-0.0249127	-1.74282	0.0826624
rs2853971	6	31412564	G	A	cg06828117	chr6	31419960		OpenSea	-0.0639946	-4.30082	1.86134e-05	0.0785299	-0.0739428	-2.68346	0.00779997
rs1128175	6	31182658	G	A	cg10459672	chr6	31441704		OpenSea	-0.0938484	-4.29846	1.88088e-05	0.0793354	-0.0885993	-2.21961	0.0273921
rs1128175	6	31182658	G	A	cg11498582	chr6	30716563	MDC1	N_Shore	-0.0390055	-4.29646	1.89762e-05	0.0800227	-0.0335479	-1.80376	0.0725391
rs2853971	6	31412564	G	A	cg11468993	chr6	31115162	CDSN;PSORS1C1	OpenSea	0.0729146	4.28883	1.96281e-05	0.082752	0.0733622	2.30977	0.021761
rs2853971	6	31412564	G	A	cg07728935	chr6	31004721	MUC22	OpenSea	-0.0553665	-4.26525	2.17806e-05	0.0918053	-0.05868	-2.44102	0.015379
rs1128175	6	31182658	G	A	cg23397584	chr6	30759196		OpenSea	-0.0881428	-4.25284	2.30018e-05	0.0969297	-0.14889	-3.74833	0.000223712
rs1128175	6	31182658	G	A	cg13660719	chr6	30885186	DDR1;DDR1	S_Shore	-0.0461334	-4.24858	2.3436e-05	0.0987361	-0.0493796	-2.72871	0.00683489
rs2853971	6	31412564	G	A	cg15992932	chr6	30931628	SFTA2	OpenSea	0.106815	4.2484	2.34542e-05	0.0987892	0.179183	4.15883	4.47395e-05
rs2853971	6	31412564	G	A	cg21236501	chr6	31879122	SLC44A4	OpenSea	-0.0804378	-4.24821	2.34737e-05	0.0988479	0.00878388	0.298305	0.765732
rs2853971	6	31412564	G	A	cg04659729	chr6	31794911	VARS	N_Shore	0.0649297	4.23923	2.44167e-05	0.102794	0.0548814	1.71176	0.0882498
rs2853971	6	31412564	G	A	cg03030317	chr6	31197147	HCG27	N_Shore	-0.337019	-4.2388	2.44619e-05	0.10296	-0.325145	-2.18473	0.0298891
rs2853971	6	31412564	G	A	cg19741675	chr6	31127862	PSORS1C1	OpenSea	-0.0491037	-4.23708	2.46471e-05	0.103715	-0.0526087	-2.54042	0.0117116
rs1128175	6	31182658	G	A	cg15809217	chr6	31639871	BAT3;BAT3;BAT3;BAT3	OpenSea	0.0583067	4.22378	2.61227e-05	0.109898	0.062286	2.35628	0.0192743
rs1128175	6	31182658	G	A	cg08309069	chr6	31272874	HLA-C	S_Shore	0.13443	4.20414	2.84549e-05	0.119681	0.165853	2.71523	0.00711038
rs1128175	6	31182658	G	A	cg12771717	chr6	31197170	HCG27	N_Shore	-0.306241	-4.20163	2.87668e-05	0.120965	-0.394063	-2.815	0.00528798
rs2853971	6	31412564	G	A	cg18221076	chr6	31475157		OpenSea	0.0510423	4.19884	2.91186e-05	0.122414	0.033721	1.56541	0.11882
rs1128175	6	31182658	G	A	cg26812852	chr6	31113741	PSORS1C1;C6orf15	OpenSea	-0.0390625	-4.19093	3.01348e-05	0.126656	-0.0503655	-2.56286	0.0110004
rs2853971	6	31412564	G	A	cg12670305	chr6	31794853	VARS	N_Shore	0.0631399	4.18412	3.10361e-05	0.130414	0.0577653	2.10374	0.0364556
rs1128175	6	31182658	G	A	cg21467614	chr6	31575861	TNF	OpenSea	-0.0411722	-4.16656	3.3483e-05	0.140662	-0.0315564	-1.56686	0.118481
rs1128175	6	31182658	G	A	cg21179831	chr6	31540360	BAT1;BAT1	N_Shore	0.0662531	4.16196	3.4153e-05	0.143442	0.0788194	2.59508	0.0100468
rs1128175	6	31182658	G	A	cg00004562	chr6	31121516	CDSN;PSORS1C1	OpenSea	-0.0309053	-4.15262	3.55542e-05	0.149292	-0.0234988	-1.65149	0.0999625
rs2853971	6	31412564	G	A	cg16361343	chr6	31895695	EHMT2;EHMT2	N_Shore	-0.0605508	-4.14762	3.63274e-05	0.152502	-0.0430515	-1.61025	0.108675
rs2853971	6	31412564	G	A	cg26311932	chr6	31581786	LTB;LTB	S_Shore	-0.0433791	-4.14752	3.63427e-05	0.152531	-0.0123038	-0.605584	0.545371
rs1128175	6	31182658	G	A	cg07680374	chr6	30785236		OpenSea	0.0542064	4.14185	3.72382e-05	0.156252	0.0744485	2.99644	0.00302188
rs1128175	6	31182658	G	A	cg24023453	chr6	31197175	HCG27	N_Shore	-0.120175	-4.13041	3.91094e-05	0.164064	-0.118332	-2.1178	0.0352332
rs1128175	6	31182658	G	A	cg17476405	chr6	31403837	MICA	Island	0.120492	4.10594	4.34152e-05	0.182083	0.170092	3.22301	0.00144673
rs2853971	6	31412564	G	A	cg05686332	chr6	31907567	C2;C2	OpenSea	-0.0566044	-4.10556	4.34841e-05	0.182329	-0.0436185	-1.65864	0.0985111
rs2853971	6	31412564	G	A	cg02346730	chr6	31471635	HCG26	OpenSea	0.0557428	4.10497	4.3594e-05	0.182746	0.00198149	0.0786824	0.937352
rs1128175	6	31182658	G	A	cg06805615	chr6	30987939	MUC21	OpenSea	-0.0560016	-4.10334	4.3897e-05	0.183972	-0.0546287	-1.87641	0.061828
rs1128175	6	31182658	G	A	cg03030317	chr6	31197147	HCG27	N_Shore	-0.262963	-4.09471	4.55384e-05	0.190806	-0.336734	-2.79676	0.00558548
rs1128175	6	31182658	G	A	cg24195349	chr6	30857152		OpenSea	-0.0315833	-4.07405	4.97055e-05	0.208216	-0.0477586	-3.56626	0.000437994
rs2853971	6	31412564	G	A	cg19978379	chr6	31574894	TNF	OpenSea	-0.0308213	-4.06717	5.11716e-05	0.214307	-0.00370531	-0.282534	0.777781
rs2853971	6	31412564	G	A	cg21996586	chr6	31547359	NFKBIL1;ATP6V1G2;NFKBIL1;NFKBIL1;ATP6V1G2;NFKBIL1	OpenSea	0.060374	4.06031	5.26742e-05	0.220547	0.0410651	1.39004	0.16582
rs1128175	6	31182658	G	A	cg04762213	chr6	31620111	BAT2	Island	-0.112818	-4.05941	5.28751e-05	0.221335	-0.175494	-3.29032	0.0011531
rs1128175	6	31182658	G	A	cg08097157	chr6	31112271	C6orf15	OpenSea	-0.0387285	-4.05726	5.33559e-05	0.223294	-0.0282686	-1.67867	0.0945341
rs1128175	6	31182658	G	A	cg02053920	chr6	31126069	PSORS1C1	OpenSea	-0.0329045	-4.03511	5.85618e-05	0.245023	-0.010973	-0.711132	0.477702
rs1128175	6	31182658	G	A	cg11040238	chr6	31176021	PSORS1C3	OpenSea	0.167007	4.03088	5.96104e-05	0.24935	0.0635612	0.733115	0.464213
rs1128175	6	31182658	G	A	cg10407266	chr6	31620950	BAT2	Island	-0.148118	-4.01524	6.36389e-05	0.266138	-0.126121	-1.87003	0.0627129
rs1128175	6	31182658	G	A	cg13643948	chr6	30876197		OpenSea	0.0614199	4.0077	6.56739e-05	0.274583	0.0859072	2.39889	0.0172185
rs2853971	6	31412564	G	A	cg24517380	chr6	30913963	VARS2;VARS2;VARS2;GTF2H4	Island	-0.172828	-4.00587	6.61754e-05	0.276613	-0.134244	-1.58954	0.113272
rs2853971	6	31412564	G	A	cg05651282	chr6	31402923	MICA	N_Shore	-0.074305	-4.00499	6.64182e-05	0.277562	-0.0249324	-0.736623	0.46208
rs2853971	6	31412564	G	A	cg24375209	chr6	31833265		N_Shore	-0.0453684	-4.00098	6.75356e-05	0.282164	-0.0579927	-2.62675	0.00918237
rs1128175	6	31182658	G	A	cg04405704	chr6	31401342		N_Shore	-0.0724695	-4.00015	6.77709e-05	0.283079	-0.105013	-3.05257	0.0025277
rs2853971	6	31412564	G	A	cg17983217	chr6	31730446	DDAH2	Island	-0.100663	-4.00002	6.78084e-05	0.283168	-0.0522914	-1.05368	0.293101
rs2853971	6	31412564	G	A	cg00888093	chr6	31368858		OpenSea	0.0721156	3.99981	6.78654e-05	0.283338	0.0290497	0.956192	0.339949
rs2853971	6	31412564	G	A	cg17616250	chr6	31423612		OpenSea	0.188897	3.99659	6.87807e-05	0.287091	0.120495	1.60443	0.109951
rs2853971	6	31412564	G	A	cg04386400	chr6	31683381		Island	0.146021	3.99172	7.01868e-05	0.29289	0.0516837	0.755509	0.450694
rs1128175	6	31182658	G	A	cg18808760	chr6	31672205	LY6G5B	OpenSea	-0.0334162	-3.98966	7.07898e-05	0.295335	-0.00745649	-0.489397	0.625013
rs2853971	6	31412564	G	A	cg06887580	chr6	31582922	LTB;LTB	S_Shore	-0.0347658	-3.96187	7.94224e-05	0.331271	-0.0261548	-1.68705	0.0929085
rs1128175	6	31182658	G	A	cg09904051	chr6	31172019	POU5F1	OpenSea	0.0580931	3.95491	8.17327e-05	0.340825	0.082094	3.58933	0.000402833
rs2853971	6	31412564	G	A	cg22752623	chr6	31563906		OpenSea	-0.0437649	-3.95322	8.23061e-05	0.343134	-0.0214894	-1.10346	0.270948
rs2853971	6	31412564	G	A	cg26138460	chr6	31087725		OpenSea	-0.111343	-3.94704	8.44241e-05	0.35188	-0.0970849	-1.70868	0.088819
rs2853971	6	31412564	G	A	cg09622121	chr6	31197139	HCG27	N_Shore	-0.299489	-3.94696	8.4453e-05	0.351916	-0.297603	-2.05075	0.0413909
rs2853971	6	31412564	G	A	cg14813923	chr6	30918888	VARS2;VARS2;VARS2	OpenSea	-0.0582792	-3.94612	8.47447e-05	0.353046	-0.0800816	-3.01608	0.00283964
rs1128175	6	31182658	G	A	cg27154651	chr6	30828432		OpenSea	0.0729269	3.94262	8.59721e-05	0.358074	0.0725286	2.06951	0.0395819
rs2853971	6	31412564	G	A	cg07357081	chr6	31879020	SLC44A4;SLC44A4	OpenSea	-0.0867114	-3.93592	8.8371e-05	0.367977	-0.0580512	-1.60841	0.109076
rs1128175	6	31182658	G	A	cg17250082	chr6	31308098		N_Shore	-0.212536	-3.93001	9.05377e-05	0.376908	-0.201496	-1.96861	0.0501634
rs2853971	6	31412564	G	A	cg11991824	chr6	31683506		Island	0.0791407	3.9286	9.10657e-05	0.379015	0.0421584	1.1324	0.25861
rs1128175	6	31182658	G	A	cg07613268	chr6	31142696	CCHCR1;CCHCR1;CCHCR1	OpenSea	-0.0504728	-3.9173	9.53736e-05	0.39685	0.0333603	1.47843	0.14062
rs2853971	6	31412564	G	A	cg07630345	chr6	31197027	HCG27	N_Shore	-0.129962	-3.90522	0.000100191	0.416796	-0.0973888	-2.02483	0.0440065
rs2853971	6	31412564	G	A	cg11261908	chr6	31730178	DDAH2;DDAH2	Island	0.0499332	3.89769	0.000103312	0.429674	0.0317057	1.31184	0.190844
rs2853971	6	31412564	G	A	cg13797437	chr6	31490786		N_Shelf	0.0634345	3.88943	0.000106841	0.444246	-0.00490588	-0.158772	0.873984
rs1128175	6	31182658	G	A	cg27258561	chr6	31307990		N_Shore	-0.11961	-3.8808	0.000110645	0.459952	-0.106144	-1.73042	0.0848564
rs2853971	6	31412564	G	A	cg25843346	chr6	31794778	VARS	N_Shore	0.036837	3.8718	0.000114752	0.476908	0.0380327	2.14509	0.0329623
rs1128175	6	31182658	G	A	cg04966294	chr6	30925327	VARS2;VARS2;VARS2	OpenSea	-0.0414687	-3.87134	0.000114968	0.477693	-0.00452521	-0.223376	0.823435
rs1128175	6	31182658	G	A	cg01064373	chr6	31270468	HLA-C	N_Shore	0.0580877	3.86715	0.000116933	0.485741	0.0823807	2.64865	0.0086245
rs2853971	6	31412564	G	A	cg04755523	chr6	31540888	BAT1;BAT1	N_Shore	0.074153	3.86677	0.000117109	0.486352	0.130031	3.43104	0.000709225
rs2853971	6	31412564	G	A	cg23384708	chr6	31577157	TNF	N_Shelf	-0.0290871	-3.85622	0.000122205	0.507394	-0.00302133	-0.204635	0.838033
rs1128175	6	31182658	G	A	cg25436684	chr6	31494195		Island	-0.128496	-3.84337	0.000128693	0.534206	-0.00145995	-0.0223716	0.98217
rs2853971	6	31412564	G	A	cg22993154	chr6	31308876		S_Shore	-0.060921	-3.84148	0.000129672	0.53814	-0.0955243	-3.65083	0.000321622
rs2853971	6	31412564	G	A	cg21370522	chr6	31575442	TNF	OpenSea	-0.0851172	-3.83787	0.000131565	0.545862	-0.0687105	-1.7064	0.0892438
rs1128175	6	31182658	G	A	cg18598029	chr6	31197144	HCG27	N_Shore	-0.239271	-3.82345	0.000139392	0.578197	-0.229162	-2.06729	0.0397925
rs2853971	6	31412564	G	A	cg14457875	chr6	30987275	MUC21	OpenSea	0.0762105	3.81305	0.000145307	0.60259	0.0194911	0.563938	0.57333
rs2853971	6	31412564	G	A	cg13613346	chr6	31887231	EHMT2;EHMT2	N_Shore	0.20236	3.80764	0.000148482	0.615606	0.0259221	0.268509	0.788541
rs1128175	6	31182658	G	A	cg21550612	chr6	31126408	PSORS1C1	OpenSea	-0.036134	-3.80172	0.00015202	0.630125	-0.068359	-3.65395	0.000317953
rs1128175	6	31182658	G	A	cg00587922	chr6	30683824	KIAA1949;KIAA1949	N_Shelf	0.0425691	3.78904	0.000159886	0.662569	0.0139296	0.621965	0.534563
rs1128175	6	31182658	G	A	cg02402436	chr6	31572274	LTA;LTA;LTA	OpenSea	0.0291182	3.78516	0.000162367	0.672685	0.010186	0.71999	0.47224
rs1128175	6	31182658	G	A	cg04883677	chr6	31396129		N_Shelf	-0.0288387	-3.78253	0.000164063	0.67955	-0.0569891	-4.13335	4.96271e-05
rs2853971	6	31412564	G	A	cg00900444	chr6	31580514		N_Shore	-0.0442164	-3.77507	0.000168983	0.699759	-0.0379725	-1.69185	0.0919889
rs2853971	6	31412564	G	A	cg03303475	chr6	31162621	TCF19;TCF19	S_Shelf	-0.0302402	-3.76975	0.000172576	0.714466	-0.0109842	-0.717177	0.473971
rs2853971	6	31412564	G	A	cg15982299	chr6	31129301	PSORS1C1	OpenSea	-0.0515266	-3.76429	0.000176343	0.729882	0.0350402	1.34573	0.179675
rs2853971	6	31412564	G	A	cg08009669	chr6	31497425	MICB	N_Shore	0.083309	3.76308	0.000177183	0.733182	0.0507594	1.17064	0.242918
rs2853971	6	31412564	G	A	cg17663033	chr6	31112118	C6orf15	OpenSea	-0.0540446	-3.76065	0.000178892	0.740077	-0.0377901	-1.60301	0.110263
rs1128175	6	31182658	G	A	cg00080118	chr6	31158396	CCHCR1;CCHCR1;TCF19;TCF19;CCHCR1	Island	0.0451335	3.75797	0.000180792	0.747756	-0.0163146	-0.688261	0.491962
rs1128175	6	31182658	G	A	cg11794033	chr6	31307490		N_Shore	-0.127121	-3.75475	0.000183104	0.757134	-0.0817682	-1.30838	0.192013
rs2853971	6	31412564	G	A	cg05331060	chr6	31492222		N_Shore	-0.0920369	-3.75461	0.000183201	0.757353	-0.150205	-3.26438	0.001259
rs1128175	6	31182658	G	A	cg07906263	chr6	30925356	VARS2;VARS2;VARS2	OpenSea	0.0682218	3.75192	0.000185151	0.765228	0.0812313	2.34605	0.0197984
rs1128175	6	31182658	G	A	cg24517380	chr6	30913963	VARS2;VARS2;VARS2;GTF2H4	Island	-0.130035	-3.72985	0.000201916	0.834317	-0.0271791	-0.393348	0.694416
rs2853971	6	31412564	G	A	cg04387059	chr6	31730945	CLIC1;DDAH2	S_Shore	0.032516	3.72896	0.000202617	0.837009	0.0411069	2.48861	0.0135122
rs1128175	6	31182658	G	A	cg25355501	chr6	31272133	HLA-C	Island	0.0314906	3.72796	0.000203415	0.840104	0.0355408	2.15094	0.0324927
rs1128175	6	31182658	G	A	cg12259379	chr6	31529172	MCCD1	OpenSea	0.0559832	3.71839	0.00021117	0.87192	0.0476018	1.74813	0.0817371
rs2853971	6	31412564	G	A	cg13429614	chr6	31308890		S_Shore	-0.0786805	-3.70762	0.000220227	0.909096	-0.0645309	-1.47044	0.14277
rs2853971	6	31412564	G	A	cg06825478	chr6	31578290	TNF	N_Shelf	-0.111032	-3.69779	0.000228816	0.944322	0.0375887	0.667659	0.505001
rs1128175	6	31182658	G	A	cg04092777	chr6	31540580	DDX39B;DDX39B;DDX39B;ATP6V1G2-DDX39B	N_Shore	0.0876671	3.69066	0.00023524	0.9706	0.140595	3.4576	0.000645916
rs2853971	6	31412564	G	A	cg07400063	chr6	31159204	CCHCR1;CCHCR1;TCF19;TCF19;CCHCR1	S_Shore	-0.0878099	-3.68333	0.000242022	0.99834	-0.0520315	-1.15059	0.251061
rs1128175	6	31182658	G	A	cg23167351	chr6	30682960	KIAA1949;KIAA1949	N_Shelf	0.00613978	0.488946	0.624982	1	0.000609404	0.025615	0.979586
rs1128175	6	31182658	G	A	cg07474957	chr6	30683067	KIAA1949;KIAA1949	N_Shelf	-0.00764339	-0.523013	0.601076	1	0.0280876	0.942702	0.346793
rs1128175	6	31182658	G	A	cg11736020	chr6	30683734	KIAA1949;KIAA1949	N_Shelf	0.0121259	0.989202	0.322794	1	0.0262515	1.14995	0.251325
rs1128175	6	31182658	G	A	cg17476701	chr6	30683786	KIAA1949;KIAA1949	N_Shelf	0.00561896	0.421202	0.673694	1	0.0234848	0.834126	0.40505
rs1128175	6	31182658	G	A	cg13036352	chr6	30684048	KIAA1949;KIAA1949	N_Shelf	-0.0164366	-0.818231	0.413412	1	-0.00310856	-0.0830365	0.933893
rs1128175	6	31182658	G	A	cg25659902	chr6	30684425	KIAA1949;KIAA1949	N_Shelf	0.0454422	2.37778	0.0175967	1	0.0451031	1.15568	0.248976
rs1128175	6	31182658	G	A	cg20690667	chr6	30684451	KIAA1949;KIAA1949	N_Shelf	0.0228083	1.80081	0.0720223	1	0.0469431	1.74963	0.0814759
rs1128175	6	31182658	G	A	cg24967096	chr6	30684460	KIAA1949;KIAA1949	N_Shelf	0.0366489	2.94534	0.00329767	1	0.0121248	0.499168	0.618124
rs1128175	6	31182658	G	A	cg05098566	chr6	30684505	KIAA1949;KIAA1949	N_Shelf	-0.00331986	-0.245282	0.806286	1	0.0233585	0.935526	0.35047
rs1128175	6	31182658	G	A	cg15768443	chr6	30684570	KIAA1949;KIAA1949	N_Shelf	0.00562599	0.204843	0.837735	1	0.0626054	1.26749	0.206224
rs1128175	6	31182658	G	A	cg08887400	chr6	30684599	KIAA1949;KIAA1949	N_Shelf	-0.00425215	-0.16012	0.872817	1	-0.0589386	-1.1873	0.236298
rs1128175	6	31182658	G	A	cg03953626	chr6	30684619	KIAA1949;KIAA1949	N_Shore	-0.061106	-2.06204	0.0394516	1	0.00817166	0.147666	0.882732
rs1128175	6	31182658	G	A	cg18586886	chr6	30684622	KIAA1949;KIAA1949	N_Shore	0.0306741	1.09043	0.275776	1	0.00660793	0.114708	0.908774
rs1128175	6	31182658	G	A	cg01413582	chr6	30684911	KIAA1949;KIAA1949	N_Shore	-0.00710601	-0.478896	0.632113	1	-0.0357511	-1.19255	0.23424
rs1128175	6	31182658	G	A	cg11414821	chr6	30684994	KIAA1949;KIAA1949	N_Shore	0.0244724	2.10877	0.0352027	1	-0.0219213	-0.955157	0.340472
rs1128175	6	31182658	G	A	cg00278359	chr6	30685052	KIAA1949;KIAA1949	N_Shore	0.0228708	2.82727	0.00478447	1	0.0178837	1.18424	0.237505
rs1128175	6	31182658	G	A	cg12036303	chr6	30685130	KIAA1949;KIAA1949	N_Shore	0.0193676	1.86776	0.0620764	1	0.032112	1.62953	0.104528
rs1128175	6	31182658	G	A	cg00010853	chr6	30685390	KIAA1949;KIAA1949	N_Shore	0.0109133	0.809486	0.41842	1	0.0348903	1.43938	0.151364
rs1128175	6	31182658	G	A	cg11554650	chr6	30685414	KIAA1949;KIAA1949	N_Shore	-0.00345529	-0.606492	0.54432	1	0.00430322	0.414651	0.678773
rs1128175	6	31182658	G	A	cg08253704	chr6	30685465	KIAA1949;KIAA1949	N_Shore	0.0185966	1.97106	0.0489813	1	0.00346345	0.175117	0.861137
rs1128175	6	31182658	G	A	cg12105190	chr6	30685630	KIAA1949;KIAA1949	N_Shore	0.0156106	1.73225	0.0835255	1	0.0239315	1.48615	0.138568
rs1128175	6	31182658	G	A	cg25980484	chr6	30685735	KIAA1949;KIAA1949	N_Shore	0.0111841	0.972686	0.330935	1	0.00540921	0.276033	0.782763
rs1128175	6	31182658	G	A	cg03052182	chr6	30685753	KIAA1949;KIAA1949	N_Shore	0.0232128	1.65365	0.0984996	1	0.018567	0.737998	0.461246
rs1128175	6	31182658	G	A	cg12247101	chr6	30685772	KIAA1949;KIAA1949	N_Shore	0.00829456	0.769854	0.441561	1	0.021408	1.16353	0.245783
rs1128175	6	31182658	G	A	cg18335326	chr6	30685882	KIAA1949;KIAA1949	N_Shore	0.00728927	0.527824	0.597734	1	0.0252092	1.05438	0.292783
rs1128175	6	31182658	G	A	cg10098021	chr6	30685955	KIAA1949;KIAA1949	N_Shore	0.0284137	1.03081	0.302869	1	0.0755868	1.43943	0.151349
rs1128175	6	31182658	G	A	cg12197421	chr6	30685959	KIAA1949;KIAA1949	N_Shore	0.0209041	1.78772	0.0741117	1	0.0330479	1.43632	0.152229
rs1128175	6	31182658	G	A	cg06644669	chr6	30686022	KIAA1949;KIAA1949;KIAA1949	N_Shore	0.00984279	0.81204	0.416954	1	0.031846	1.38779	0.166504
rs1128175	6	31182658	G	A	cg10692290	chr6	30686633	KIAA1949;KIAA1949;KIAA1949	Island	-0.0459703	-2.18082	0.0294194	1	0.0540261	1.33351	0.183644
rs1128175	6	31182658	G	A	cg21561537	chr6	30686778	KIAA1949;KIAA1949;KIAA1949	Island	-0.0221673	-1.06463	0.287291	1	-0.0327939	-0.847236	0.397718
rs1128175	6	31182658	G	A	cg24624349	chr6	30686782	KIAA1949;KIAA1949;KIAA1949	Island	-0.0116696	-0.498522	0.618222	1	0.00299475	0.0613094	0.951164
rs1128175	6	31182658	G	A	cg17438419	chr6	30686845	KIAA1949;KIAA1949;KIAA1949	Island	0.0241263	0.867258	0.386	1	-0.0625288	-1.15647	0.248653
rs1128175	6	31182658	G	A	cg08817422	chr6	30686861	KIAA1949;KIAA1949;KIAA1949	Island	0.0263782	1.13221	0.257805	1	0.104103	2.29282	0.022735
rs1128175	6	31182658	G	A	cg18296078	chr6	30686919	KIAA1949;KIAA1949;KIAA1949	Island	-0.00720007	-0.336791	0.736342	1	0.116375	2.80404	0.0054649
rs1128175	6	31182658	G	A	cg17228286	chr6	30686934	KIAA1949;KIAA1949;KIAA1949	Island	0.0408941	1.69096	0.0911436	1	-0.0932461	-2.1292	0.0342689
rs1128175	6	31182658	G	A	cg26027205	chr6	30686939	KIAA1949;KIAA1949;KIAA1949	Island	-0.0340194	-1.26188	0.207273	1	0.0860027	1.53628	0.125805
rs1128175	6	31182658	G	A	cg06303288	chr6	30686945	KIAA1949;KIAA1949;KIAA1949	Island	-0.00910317	-0.324996	0.745249	1	0.075008	1.44621	0.149439
rs1128175	6	31182658	G	A	cg08290993	chr6	30686959	KIAA1949;KIAA1949;KIAA1949	Island	0.0326019	1.06451	0.287346	1	0.0332384	0.530963	0.595942
rs1128175	6	31182658	G	A	cg23836509	chr6	30686970	KIAA1949;KIAA1949;KIAA1949	Island	0.0271723	1.08258	0.279244	1	0.0467585	0.941791	0.347259
rs1128175	6	31182658	G	A	cg08920807	chr6	30686974	KIAA1949;KIAA1949;KIAA1949	Island	0.0480878	1.50147	0.133536	1	-0.0381927	-0.651675	0.515242
rs1128175	6	31182658	G	A	cg19054184	chr6	30686985	KIAA1949;KIAA1949;KIAA1949	Island	-0.00188307	-0.249492	0.803029	1	0.00677711	0.433314	0.665181
rs1128175	6	31182658	G	A	cg13426098	chr6	30686994	KIAA1949;KIAA1949;KIAA1949	Island	-0.00132758	-0.19682	0.844007	1	0.0136261	0.893475	0.372509
rs1128175	6	31182658	G	A	cg08477599	chr6	30687050	KIAA1949;KIAA1949;KIAA1949	Island	-0.00550181	-0.695202	0.487084	1	0.00714624	0.510755	0.609998
rs1128175	6	31182658	G	A	cg23181870	chr6	30687068	KIAA1949;KIAA1949;KIAA1949	Island	-0.0115341	-1.25312	0.210442	1	-0.0329271	-1.82586	0.0691297
rs1128175	6	31182658	G	A	cg19504658	chr6	30687420	KIAA1949;KIAA1949;KIAA1949	Island	0.00235751	0.188972	0.850151	1	0.0189829	0.765128	0.444957
rs1128175	6	31182658	G	A	cg22412072	chr6	30687440	KIAA1949;KIAA1949;KIAA1949	Island	-0.0325323	-1.34178	0.17996	1	-0.0137129	-0.305846	0.75999
rs1128175	6	31182658	G	A	cg25025773	chr6	30687569	KIAA1949;KIAA1949;KIAA1949	Island	-0.0154124	-0.566651	0.571073	1	0.0312128	0.56971	0.569414
rs1128175	6	31182658	G	A	cg25807071	chr6	30687623	KIAA1949;KIAA1949;KIAA1949	Island	0.00719695	0.72668	0.467585	1	0.0431676	2.06888	0.0396416
rs1128175	6	31182658	G	A	cg01568521	chr6	30687679	KIAA1949;KIAA1949;KIAA1949	S_Shore	-0.00741187	-0.630313	0.528628	1	0.00308102	0.137242	0.890956
rs1128175	6	31182658	G	A	cg03038057	chr6	30687695	KIAA1949;KIAA1949;KIAA1949	S_Shore	0.0247295	2.59511	0.00958883	1	0.0127401	0.701004	0.483988
rs1128175	6	31182658	G	A	cg23197007	chr6	30687840	KIAA1949;KIAA1949;KIAA1949	S_Shore	0.0219163	2.24976	0.0246717	1	0.00665304	0.347179	0.728765
rs1128175	6	31182658	G	A	cg21369949	chr6	30687919	PPP1R18;PPP1R18	S_Shore	0.0191863	1.16005	0.246295	1	0.0592556	1.80385	0.0725244
rs1128175	6	31182658	G	A	cg27477043	chr6	30687929	PPP1R18;PPP1R18	S_Shore	0.00412184	0.403279	0.686826	1	-0.00310908	-0.165037	0.869056
rs1128175	6	31182658	G	A	cg13357602	chr6	30687943	KIAA1949;KIAA1949	S_Shore	0.00807861	1.05463	0.291841	1	0.0195365	1.36065	0.174917
rs1128175	6	31182658	G	A	cg02429813	chr6	30687968	PPP1R18;PPP1R18	S_Shore	0.00917136	1.29052	0.197158	1	-0.00431826	-0.34152	0.733014
rs1128175	6	31182658	G	A	cg21049361	chr6	30688093	KIAA1949;KIAA1949;NRM	S_Shore	-0.00474317	-0.811634	0.417187	1	0.00310648	0.318666	0.750261
rs1128175	6	31182658	G	A	cg14571710	chr6	30688119	KIAA1949;NRM;KIAA1949	S_Shore	-0.0189822	-2.24397	0.0250433	1	0.0102877	0.676664	0.499279
rs1128175	6	31182658	G	A	cg27385757	chr6	30688247	KIAA1949;NRM;KIAA1949	S_Shore	-0.00349437	-0.535419	0.592474	1	0.01407	1.26899	0.205689
rs1128175	6	31182658	G	A	cg15696968	chr6	30688293	KIAA1949;NRM;KIAA1949	S_Shore	-0.00689501	-0.900936	0.36783	1	-0.00666837	-0.441579	0.659196
rs1128175	6	31182658	G	A	cg00128100	chr6	30688317	KIAA1949;NRM;KIAA1949	S_Shore	-0.000752305	-0.0924043	0.926395	1	0.0165887	1.0203	0.308627
rs1128175	6	31182658	G	A	cg03922146	chr6	30688722	KIAA1949;NRM;KIAA1949	S_Shore	-0.00314922	-0.398102	0.690637	1	-0.0189479	-1.31782	0.188835
rs1128175	6	31182658	G	A	cg13423389	chr6	30688731	KIAA1949;NRM;KIAA1949	S_Shore	-0.0144751	-1.36415	0.172815	1	-0.00735474	-0.371653	0.710483
rs1128175	6	31182658	G	A	cg24710951	chr6	30688753	KIAA1949;NRM;KIAA1949	S_Shore	-0.0118021	-1.46801	0.142402	1	-0.0252927	-1.46992	0.14291
rs1128175	6	31182658	G	A	cg08743794	chr6	30688800	KIAA1949;NRM;KIAA1949	S_Shore	-0.0179443	-2.64773	0.00822561	1	-0.00994074	-0.719531	0.472523
rs1128175	6	31182658	G	A	cg26004235	chr6	30688805	KIAA1949;NRM;KIAA1949	S_Shore	-0.00615549	-0.680655	0.496241	1	-0.0269029	-1.67218	0.0958094
rs1128175	6	31182658	G	A	cg14646977	chr6	30688890	NRM;KIAA1949	S_Shore	-0.0282768	-2.03087	0.042521	1	-0.0425373	-1.55018	0.122432
rs1128175	6	31182658	G	A	cg05978527	chr6	30688915	NRM;KIAA1949	S_Shore	-0.0172978	-2.09115	0.036756	1	-0.0169049	-0.97157	0.332255
rs1128175	6	31182658	G	A	cg06302311	chr6	30689265	NRM;KIAA1949	S_Shore	-0.0119186	-1.50914	0.131565	1	0.00791562	0.497282	0.619451
rs1128175	6	31182658	G	A	cg20800391	chr6	30689311	NRM;KIAA1949	S_Shore	-0.0112073	-1.26509	0.206122	1	-0.00315411	-0.198637	0.842717
rs1128175	6	31182658	G	A	cg23828265	chr6	30689369	NRM;KIAA1949	S_Shore	-0.0198381	-1.82983	0.0675609	1	0.00951559	0.472538	0.636977
rs1128175	6	31182658	G	A	cg20110257	chr6	30689442	NRM	S_Shore	-0.0296498	-2.29103	0.0221602	1	0.0284712	1.07595	0.283042
rs1128175	6	31182658	G	A	cg16055052	chr6	30689498	NRM	S_Shore	0.0117142	1.24904	0.211932	1	0.0140929	0.758057	0.44917
rs1128175	6	31182658	G	A	cg20405697	chr6	30689692	NRM	S_Shelf	-0.0115755	-1.05209	0.293003	1	0.00516489	0.279131	0.780388
rs1128175	6	31182658	G	A	cg24813995	chr6	30690105	NRM	S_Shelf	-0.000413339	-0.0483005	0.961486	1	-0.00660528	-0.489068	0.625246
rs1128175	6	31182658	G	A	cg07448742	chr6	30690207	NRM	S_Shelf	-0.00374483	-0.413058	0.679649	1	-0.00135618	-0.0820287	0.934693
rs1128175	6	31182658	G	A	cg11784631	chr6	30690237	NRM	S_Shelf	-0.00136305	-0.180416	0.856861	1	-0.00294447	-0.204607	0.838055
rs1128175	6	31182658	G	A	cg09703123	chr6	30690504	NRM	S_Shelf	0.0168048	1.5985	0.110234	1	0.0222453	1.15139	0.250731
rs1128175	6	31182658	G	A	cg27214030	chr6	30690526	NRM	S_Shelf	-0.00657798	-0.621683	0.534286	1	-0.0412565	-2.14089	0.033304
rs1128175	6	31182658	G	A	cg17636541	chr6	30690716	NRM	S_Shelf	0.0119627	0.808529	0.41897	1	0.0116412	0.458022	0.647356
rs1128175	6	31182658	G	A	cg04778192	chr6	30690774	NRM	S_Shelf	0.00429287	0.290708	0.771333	1	-0.0243557	-0.821617	0.412121
rs1128175	6	31182658	G	A	cg24353833	chr6	30690835	NRM	S_Shelf	-0.00259875	-0.205901	0.836908	1	-0.0133283	-0.600561	0.548706
rs1128175	6	31182658	G	A	cg13494704	chr6	30690858	NRM	S_Shelf	0.000286751	0.0256759	0.979521	1	0.0167828	0.781577	0.435243
rs1128175	6	31182658	G	A	cg13965897	chr6	30690880	NRM	S_Shelf	-0.0207912	-1.10744	0.268358	1	0.0256422	0.735443	0.462797
rs1128175	6	31182658	G	A	cg18650878	chr6	30691019	NRM	S_Shelf	0.00812703	0.288642	0.772913	1	-0.0379142	-0.675327	0.500126
rs1128175	6	31182658	G	A	cg02110782	chr6	30691088	NRM	S_Shelf	-0.0269572	-1.34212	0.17985	1	0.0195943	0.473813	0.636069
rs1128175	6	31182658	G	A	cg04017513	chr6	30691117	NRM	S_Shelf	0.0554354	1.92259	0.054803	1	-0.0205208	-0.377089	0.706445
rs1128175	6	31182658	G	A	cg13779662	chr6	30691157	NRM	S_Shelf	0.00690788	0.533289	0.593947	1	0.00582711	0.217005	0.828391
rs1128175	6	31182658	G	A	cg07870713	chr6	30691164	NRM	S_Shelf	0.00928489	0.702857	0.482301	1	-0.00462165	-0.174546	0.861586
rs1128175	6	31182658	G	A	cg23621779	chr6	30691180	NRM	S_Shelf	0.0047987	0.75391	0.451073	1	-0.00154764	-0.115586	0.908078
rs1128175	6	31182658	G	A	cg00565831	chr6	30691229	NRM	S_Shelf	-0.0129453	-0.821184	0.411729	1	0.0142127	0.440441	0.660019
rs1128175	6	31182658	G	A	cg13650866	chr6	30691241	NRM	S_Shelf	0.0268383	0.973133	0.330713	1	-0.00987797	-0.174166	0.861884
rs1128175	6	31182658	G	A	cg00154189	chr6	30691247	NRM	S_Shelf	0.040129	1.25926	0.208219	1	0.0411873	0.674452	0.500681
rs1128175	6	31182658	G	A	cg27066326	chr6	30691266	NRM	S_Shelf	-0.0125433	-0.914399	0.360718	1	-0.0271932	-1.07661	0.282748
rs1128175	6	31182658	G	A	cg23487414	chr6	30691484	NRM;NRM;NRM;NRM;NRM;NRM;NRM;NRM	S_Shelf	0.0116953	0.888718	0.374359	1	-0.000949283	-0.0368829	0.970609
rs1128175	6	31182658	G	A	cg03648784	chr6	30691568	NRM;NRM;NRM;NRM;NRM;NRM;NRM;NRM	S_Shelf	0.0228964	1.67836	0.0935754	1	0.0162841	0.58698	0.557776
rs1128175	6	31182658	G	A	cg23612626	chr6	30691714	NRM;NRM;NRM;NRM;NRM;NRM;NRM;NRM	OpenSea	0.0192184	1.44021	0.150109	1	0.0143902	0.602638	0.547326
rs1128175	6	31182658	G	A	cg06596877	chr6	30691736	NRM;NRM;NRM;NRM;NRM;NRM;NRM;NRM	OpenSea	0.0105509	1.56736	0.117334	1	-0.000552218	-0.0437121	0.965171
rs1128175	6	31182658	G	A	cg16741524	chr6	30691915	NRM;NRM;NRM;NRM;NRM;NRM;NRM;NRM	OpenSea	-0.00318169	-0.240076	0.810319	1	0.0586525	2.30473	0.0220466
rs1128175	6	31182658	G	A	cg14418592	chr6	30692887	NRM	OpenSea	0.0342313	1.48557	0.137694	1	-0.00183717	-0.0500779	0.960103
rs1128175	6	31182658	G	A	cg26552746	chr6	30695430		OpenSea	-0.0108235	-0.686113	0.492794	1	-0.0387232	-1.29461	0.196716
rs1128175	6	31182658	G	A	cg26552907	chr6	30699848	MDC1	OpenSea	-0.0391969	-1.55842	0.119436	1	-0.0419611	-0.838784	0.402435
rs1128175	6	31182658	G	A	cg04406101	chr6	30702563	MDC1;MDC1	OpenSea	0.00121599	0.125129	0.900445	1	0.0119155	0.619587	0.536125
rs1128175	6	31182658	G	A	cg26275372	chr6	30702765	MDC1;MDC1	OpenSea	-0.00167248	-0.160464	0.872547	1	0.0058662	0.330576	0.741257
rs1128175	6	31182658	G	A	cg25833704	chr6	30702873	MDC1;MDC1	OpenSea	0.014122	1.45638	0.145588	1	0.00182856	0.0925451	0.926343
rs1128175	6	31182658	G	A	cg19187854	chr6	30703018	MDC1	OpenSea	-0.00342651	-0.494702	0.620915	1	0.00856759	0.588752	0.556588
rs1128175	6	31182658	G	A	cg23886643	chr6	30703180	MDC1	OpenSea	0.00345782	0.356574	0.721483	1	0.0268991	1.43174	0.153534
rs1128175	6	31182658	G	A	cg02364450	chr6	30704104	MDC1	OpenSea	-0.00190353	-0.369459	0.71186	1	0.000370779	0.0394894	0.968533
rs1128175	6	31182658	G	A	cg25267148	chr6	30707258	MDC1	OpenSea	0.0116894	1.59566	0.110867	1	0.00381043	0.251588	0.801577
rs1128175	6	31182658	G	A	cg22967205	chr6	30707794	MDC1	OpenSea	-0.00206878	-0.250255	0.802439	1	0.0149335	0.940856	0.347737
rs1128175	6	31182658	G	A	cg13040816	chr6	30713312	MDC1	N_Shelf	-0.013336	-1.34961	0.177433	1	0.00860769	0.412947	0.680019
rs1128175	6	31182658	G	A	cg19483962	chr6	30713323	MDC1	N_Shelf	-0.015218	-1.78095	0.0752116	1	0.0127296	0.742944	0.458251
rs1128175	6	31182658	G	A	cg25988105	chr6	30713699	MDC1	N_Shelf	-0.0288203	-1.22105	0.222342	1	-0.0732297	-1.698	0.0908195
rs1128175	6	31182658	G	A	cg04381681	chr6	30713816	MDC1	N_Shelf	0.0110794	1.39402	0.163608	1	-0.00056297	-0.0359976	0.971315
rs1128175	6	31182658	G	A	cg20835659	chr6	30713895	MDC1	N_Shelf	-0.00295225	-0.292068	0.770293	1	0.00876926	0.405128	0.685749
rs1128175	6	31182658	G	A	cg09333873	chr6	30714051	MDC1	N_Shelf	-0.00474847	-0.574794	0.565554	1	-0.0231353	-1.53618	0.125829
rs1128175	6	31182658	G	A	cg24134020	chr6	30714147	MDC1	N_Shelf	-0.00116839	-0.0739851	0.941036	1	-0.0383489	-1.39857	0.16325
rs1128175	6	31182658	G	A	cg10423170	chr6	30714166	MDC1	N_Shelf	-0.02198	-1.65656	0.0979091	1	-0.00496602	-0.186636	0.852106
rs1128175	6	31182658	G	A	cg26568546	chr6	30714901	MDC1	N_Shelf	0.00259863	0.241439	0.809263	1	-0.0257542	-1.06274	0.28898
rs1128175	6	31182658	G	A	cg00682802	chr6	30715078	MDC1	N_Shore	0.00292728	0.415087	0.678164	1	-0.0182394	-1.34743	0.179128
rs1128175	6	31182658	G	A	cg26193015	chr6	30715367	MDC1	N_Shore	0.00585352	0.298674	0.765249	1	-0.0330728	-0.958616	0.338729
rs1128175	6	31182658	G	A	cg04686398	chr6	30715413	MDC1	N_Shore	-0.00999382	-0.755987	0.449828	1	0.00648775	0.277404	0.781712
rs1128175	6	31182658	G	A	cg10511301	chr6	30715784	MDC1	N_Shore	0.0299283	1.36039	0.174001	1	-0.0289654	-0.753692	0.451782
rs1128175	6	31182658	G	A	cg07129907	chr6	30716010	MDC1	N_Shore	-0.00519197	-0.485895	0.627144	1	-0.0113412	-0.558406	0.577095
rs1128175	6	31182658	G	A	cg26454601	chr6	30716046	MDC1	N_Shore	-0.0211494	-1.87926	0.060488	1	-0.0221789	-0.976773	0.329678
rs1128175	6	31182658	G	A	cg06315208	chr6	30716629	MDC1	N_Shore	-0.0226561	-1.99267	0.0465579	1	-0.0258742	-1.15145	0.250708
rs1128175	6	31182658	G	A	cg10925640	chr6	30716795	MDC1	N_Shore	-0.0485794	-2.4018	0.0164888	1	-0.108736	-2.77533	0.00595453
rs1128175	6	31182658	G	A	cg07257768	chr6	30716959	MDC1	N_Shore	-0.0125141	-0.78624	0.431906	1	0.0269881	0.894467	0.37198
rs1128175	6	31182658	G	A	cg22724063	chr6	30716983	MDC1	N_Shore	0.0074749	0.529598	0.596503	1	0.00319378	0.127409	0.898725
rs1128175	6	31182658	G	A	cg03844211	chr6	30716996	MDC1	N_Shore	-0.00765355	-0.570165	0.568689	1	-0.0100987	-0.390103	0.696811
rs1128175	6	31182658	G	A	cg07656347	chr6	30717060	MDC1	Island	0.0203509	1.32821	0.184398	1	-0.0129171	-0.416362	0.677522
rs1128175	6	31182658	G	A	cg11968414	chr6	30717091	MDC1	Island	-0.021825	-0.747691	0.454815	1	0.0401376	0.713914	0.475983
rs1128175	6	31182658	G	A	cg04181831	chr6	30717096	MDC1	Island	0.0183726	0.780222	0.435437	1	-0.0184044	-0.411646	0.680971
rs1128175	6	31182658	G	A	cg27369934	chr6	30717128	MDC1	Island	0.0117875	0.440264	0.659837	1	0.0516455	0.992348	0.32204
rs1128175	6	31182658	G	A	cg10277195	chr6	30717154	MDC1	Island	-0.038147	-1.31821	0.187723	1	0.0507802	1.04096	0.298957
rs1128175	6	31182658	G	A	cg06074256	chr6	30717162	MDC1	Island	-0.0238066	-1.30276	0.192945	1	0.00174111	0.0487984	0.961121
rs1128175	6	31182658	G	A	cg05546064	chr6	30717297	MDC1;MDC1	Island	-0.0122193	-1.62825	0.103773	1	-0.0007503	-0.0490451	0.960925
rs1128175	6	31182658	G	A	cg00575529	chr6	30717303	MDC1;MDC1	Island	0.00597672	0.713132	0.475924	1	-0.0186478	-1.19269	0.234183
rs1128175	6	31182658	G	A	cg22782446	chr6	30717310	MDC1;MDC1	Island	-9.64759e-05	-0.00933717	0.992552	1	-0.0147034	-0.782674	0.4346
rs1128175	6	31182658	G	A	cg13983052	chr6	30717343	MDC1;MDC1	Island	0.0197438	1.49029	0.136449	1	0.0597112	2.33215	0.0205311
rs1128175	6	31182658	G	A	cg16253551	chr6	30717359	MDC1;MDC1	Island	0.0107702	1.7251	0.0848064	1	-0.00319442	-0.276776	0.782193
rs1128175	6	31182658	G	A	cg22596454	chr6	30717369	MDC1;MDC1	Island	-0.00360413	-0.559643	0.575843	1	0.00970653	0.906246	0.365726
rs1128175	6	31182658	G	A	cg15024975	chr6	30717393	MDC1;MDC1	Island	-0.00709368	-0.74789	0.454695	1	-0.00693691	-0.391422	0.695837
rs1128175	6	31182658	G	A	cg23485400	chr6	30717452	MDC1;MDC1	Island	-0.0047733	-0.383739	0.70125	1	0.000221174	0.00980234	0.992187
rs1128175	6	31182658	G	A	cg18301048	chr6	30717466	MDC1;MDC1	Island	0.0172493	1.23337	0.217715	1	0.0211696	0.794243	0.427849
rs1128175	6	31182658	G	A	cg05300316	chr6	30717469	MDC1;MDC1	Island	0.00582373	0.543121	0.587163	1	0.0315056	1.44818	0.148889
rs1128175	6	31182658	G	A	cg12814525	chr6	30717473	MDC1;MDC1	Island	-0.00157394	-0.177759	0.858947	1	-0.0115346	-0.691567	0.489886
rs1128175	6	31182658	G	A	cg14029839	chr6	30717494	MDC1;MDC1	Island	-0.011234	-1.20587	0.228141	1	0.0200389	1.05832	0.290986
rs1128175	6	31182658	G	A	cg26509254	chr6	30717526	MDC1;MDC1	Island	0.00468311	0.639157	0.522861	1	0.00458693	0.307781	0.758519
rs1128175	6	31182658	G	A	cg23590244	chr6	30717534	MDC1;MDC1	Island	-0.00952042	-0.378949	0.704803	1	0.0321675	0.623711	0.533417
rs1128175	6	31182658	G	A	cg09859103	chr6	30717625	MDC1;MDC1	Island	-0.000854578	-0.082384	0.934357	1	-0.0398223	-2.04921	0.0415424
rs1128175	6	31182658	G	A	cg15622885	chr6	30717629	MDC1;MDC1	Island	0.00177187	0.0656812	0.947644	1	0.105912	1.9843	0.0483755
rs1128175	6	31182658	G	A	cg03157605	chr6	30717632	MDC1;MDC1	Island	0.005523	0.228505	0.819298	1	-0.0356602	-0.730466	0.465827
rs1128175	6	31182658	G	A	cg06131578	chr6	30717662	MDC1;MDC1	Island	-0.000949308	-0.0700769	0.944146	1	0.0108762	0.57824	0.563651
rs1128175	6	31182658	G	A	cg26158287	chr6	30717684	MDC1	Island	-0.00637698	-0.748784	0.454156	1	-0.0124598	-0.71439	0.475689
rs1128175	6	31182658	G	A	cg05317081	chr6	30717757	MDC1	S_Shore	0.00930936	0.623867	0.532851	1	-0.00104956	-0.0354984	0.971712
rs1128175	6	31182658	G	A	cg17302862	chr6	30717763	MDC1	S_Shore	0.0116765	0.76814	0.442578	1	-0.0225473	-0.790615	0.429959
rs1128175	6	31182658	G	A	cg10816127	chr6	30717849	MDC1	S_Shore	-0.012898	-0.421511	0.673469	1	0.00873033	0.148603	0.881993
rs1128175	6	31182658	G	A	cg07229198	chr6	30717858	MDC1	S_Shore	0.0127749	0.89232	0.372427	1	-0.0394985	-1.49515	0.136205
rs1128175	6	31182658	G	A	cg18512512	chr6	30717909	MDC1	S_Shore	-0.0217631	-1.0804	0.280215	1	0.00550486	0.149226	0.881502
rs1128175	6	31182658	G	A	cg18611205	chr6	30717960	MDC1	S_Shore	-0.0283647	-1.39063	0.164635	1	-0.0609878	-1.66275	0.0976843
rs1128175	6	31182658	G	A	cg16580700	chr6	30717967	MDC1	S_Shore	-0.0549763	-2.96089	0.00313699	1	-0.0994457	-2.71422	0.00713144
rs1128175	6	31182658	G	A	cg03791799	chr6	30718591	MDC1	N_Shore	0.00803277	1.29736	0.194794	1	-0.00288828	-0.223073	0.823671
rs1128175	6	31182658	G	A	cg03151709	chr6	30718734	MDC1	N_Shore	-0.0284485	-2.12322	0.0339702	1	-0.0207917	-0.843004	0.400076
rs1128175	6	31182658	G	A	cg09072601	chr6	30718875	MDC1;TUBB;TUBB;TUBB;TUBB	N_Shore	-0.0131932	-1.07261	0.283694	1	-0.014732	-0.661071	0.509209
rs1128175	6	31182658	G	A	cg01217601	chr6	30718970	TUBB;MDC1	N_Shore	-0.00234941	-0.146433	0.883608	1	-0.00528554	-0.165475	0.868711
rs1128175	6	31182658	G	A	cg15652280	chr6	30718972	TUBB;MDC1	N_Shore	-0.0213991	-1.24864	0.212077	1	0.0193236	0.536015	0.592451
rs1128175	6	31182658	G	A	cg17950410	chr6	30719125	TUBB;MDC1	N_Shore	-0.0137996	-1.05812	0.290244	1	-0.0462337	-1.90937	0.0574219
rs1128175	6	31182658	G	A	cg08680415	chr6	30719145	TUBB;MDC1	N_Shore	-0.0150821	-1.36192	0.173516	1	0.000132116	0.00606381	0.995167
rs1128175	6	31182658	G	A	cg05125809	chr6	30719382	TUBB	N_Shore	0.00946521	0.972452	0.331051	1	0.0019504	0.109292	0.913063
rs1128175	6	31182658	G	A	cg27505349	chr6	30719420	TUBB	N_Shore	0.00371791	0.363085	0.716615	1	0.0138841	0.677328	0.498859
rs1128175	6	31182658	G	A	cg15677364	chr6	30719444	TUBB	N_Shore	0.00437562	0.348398	0.727612	1	0.0345956	1.52066	0.129678
rs1128175	6	31182658	G	A	cg15878619	chr6	30719596	TUBB	N_Shore	-0.0117419	-0.866764	0.386271	1	-0.0201525	-0.785276	0.433076
rs1128175	6	31182658	G	A	cg01340312	chr6	30719734	TUBB	N_Shore	-0.00123961	-0.0998534	0.92048	1	-0.0136563	-0.597472	0.550763
rs1128175	6	31182658	G	A	cg07841385	chr6	30719930	TUBB	N_Shore	0.0209962	0.992082	0.321388	1	-0.0029465	-0.0798782	0.936402
rs1128175	6	31182658	G	A	cg16969458	chr6	30720165	TUBB	Island	-0.00295241	-0.442453	0.658253	1	0.000693507	0.0527133	0.958005
rs1128175	6	31182658	G	A	cg26259575	chr6	30720169	TUBB	Island	0.00456728	0.367519	0.713306	1	-0.0260293	-1.14115	0.25496
rs1128175	6	31182658	G	A	cg06993041	chr6	30720195	TUBB	Island	-0.0305823	-1.37632	0.169018	1	-0.0306318	-0.717651	0.473679
rs1128175	6	31182658	G	A	cg17431746	chr6	30720210	TUBB	Island	0.0177822	0.682428	0.49512	1	0.0564799	1.05821	0.291036
rs1128175	6	31182658	G	A	cg23897356	chr6	30720236	TUBB	Island	0.00779867	0.425223	0.670762	1	-0.0291837	-0.757758	0.449348
rs1128175	6	31182658	G	A	cg02167193	chr6	30720258	TUBB	Island	-0.00131372	-0.0917558	0.92691	1	-0.0323926	-1.09633	0.274046
rs1128175	6	31182658	G	A	cg27092694	chr6	30720260	TUBB	Island	0.0108587	0.451725	0.651561	1	-0.0784633	-1.74688	0.0819531
rs1128175	6	31182658	G	A	cg01554625	chr6	30720802	TUBB	N_Shore	0.0144189	0.993051	0.320915	1	0.0435815	1.50074	0.134753
rs1128175	6	31182658	G	A	cg21660604	chr6	30720811	TUBB	N_Shore	-0.00226783	-0.238127	0.81183	1	-0.0323366	-1.8247	0.0693059
rs1128175	6	31182658	G	A	cg12449931	chr6	30720860	TUBB	Island	0.0149729	0.552856	0.58048	1	0.0278858	0.52674	0.598867
rs1128175	6	31182658	G	A	cg03102011	chr6	30720884	TUBB	Island	-0.00612431	-0.235923	0.813539	1	0.00568826	0.121654	0.903276
rs1128175	6	31182658	G	A	cg03130533	chr6	30720888	TUBB	Island	-0.0205998	-0.822478	0.410993	1	0.032764	0.678784	0.497937
rs1128175	6	31182658	G	A	cg02831473	chr6	30720899	TUBB	Island	0.0106103	0.381325	0.70304	1	-0.0866198	-1.47767	0.140824
rs1128175	6	31182658	G	A	cg01944444	chr6	30720904	TUBB	Island	-0.00393989	-0.276981	0.781849	1	-0.0112675	-0.356382	0.721872
rs1128175	6	31182658	G	A	cg22000577	chr6	30720927	TUBB	Island	-0.0273037	-1.24059	0.215036	1	-0.0121863	-0.26961	0.787695
rs1128175	6	31182658	G	A	cg20894465	chr6	30721044	TUBB	Island	0.0296811	1.32679	0.18487	1	0.025499	0.609196	0.542978
rs1128175	6	31182658	G	A	cg09389160	chr6	30721051	TUBB	Island	-0.056818	-2.49146	0.0128763	1	-0.0885382	-1.89889	0.058794
rs1128175	6	31182658	G	A	cg20118306	chr6	30721083	TUBB	Island	0.00420606	0.362499	0.717052	1	0.00373286	0.148806	0.881833
rs1128175	6	31182658	G	A	cg08444284	chr6	30721105	TUBB	Island	0.00447842	0.607271	0.543803	1	0.0104049	0.675519	0.500005
rs1128175	6	31182658	G	A	cg04479716	chr6	30721144	TUBB	Island	0.00209492	0.191152	0.848444	1	-0.00791118	-0.398873	0.690346
rs1128175	6	31182658	G	A	cg15572180	chr6	30721428	TUBB	Island	0.00218554	0.0867688	0.930872	1	0.10967	2.35782	0.0191962
rs1128175	6	31182658	G	A	cg24297454	chr6	30721434	TUBB	Island	0.00215383	0.127745	0.898375	1	0.0771434	2.1607	0.0317209
rs1128175	6	31182658	G	A	cg00783730	chr6	30721439	TUBB	Island	0.00508384	0.30701	0.758897	1	-0.0346771	-1.03536	0.301556
rs1128175	6	31182658	G	A	cg01043997	chr6	30721442	TUBB	Island	0.0183603	1.95748	0.0505576	1	0.0218936	1.17042	0.243009
rs1128175	6	31182658	G	A	cg21269400	chr6	30721485	TUBB	Island	0.015742	0.695901	0.486646	1	0.0208544	0.503996	0.614732
rs1128175	6	31182658	G	A	cg18963750	chr6	30721487	TUBB;TUBB;TUBB;TUBB;TUBB;TUBB;TUBB	Island	-0.00280053	-0.116267	0.907464	1	0.041148	0.892395	0.373087
rs1128175	6	31182658	G	A	cg05217468	chr6	30721698	TUBB	Island	0.0259799	1.09345	0.274447	1	0.0278845	0.626892	0.531333
rs1128175	6	31182658	G	A	cg22024370	chr6	30721701	TUBB	Island	-0.0103417	-0.476509	0.633812	1	-0.00882814	-0.189395	0.849945
rs1128175	6	31182658	G	A	cg24309049	chr6	30721708	TUBB	Island	0.0275495	1.13948	0.254767	1	0.0440215	0.917819	0.359646
rs1128175	6	31182658	G	A	cg10573158	chr6	30721719	TUBB	Island	-0.0131347	-0.432373	0.665559	1	-0.00747405	-0.139572	0.889116
rs1128175	6	31182658	G	A	cg09510976	chr6	30721737	TUBB	Island	0.00361546	0.41558	0.677803	1	0.00639296	0.354228	0.723483
rs1128175	6	31182658	G	A	cg19021318	chr6	30721791	TUBB	S_Shore	-0.00187898	-0.27939	0.780001	1	0.00365801	0.29426	0.768816
rs1128175	6	31182658	G	A	cg24646529	chr6	30721799	TUBB	S_Shore	0.000125686	0.00531577	0.99576	1	0.0172335	0.38659	0.699406
rs1128175	6	31182658	G	A	cg00718519	chr6	30721831	TUBB	S_Shore	0.00716292	0.786303	0.431869	1	-0.0122283	-0.730933	0.465542
rs1128175	6	31182658	G	A	cg00091044	chr6	30721863	TUBB	S_Shore	0.0191023	1.72331	0.0851298	1	0.027264	1.17263	0.242122
rs1128175	6	31182658	G	A	cg01458484	chr6	30721904	TUBB	S_Shore	0.00143269	0.0703986	0.94389	1	0.0157541	0.424022	0.671935
rs1128175	6	31182658	G	A	cg17732597	chr6	30721933	TUBB	S_Shore	-0.00341023	-0.164366	0.869474	1	-0.0254464	-0.696444	0.486833
rs1128175	6	31182658	G	A	cg26366109	chr6	30722067	TUBB	S_Shore	0.018239	1.98537	0.0473649	1	-4.76816e-05	-0.00263414	0.9979
rs1128175	6	31182658	G	A	cg25742745	chr6	30722088	TUBB	S_Shore	0.00559945	0.622516	0.533739	1	0.00930787	0.463816	0.643205
rs1128175	6	31182658	G	A	cg06005318	chr6	30722436	TUBB	S_Shore	0.00951544	0.756569	0.449479	1	0.0133928	0.59367	0.553299
rs1128175	6	31182658	G	A	cg27129922	chr6	30722569	TUBB	S_Shore	0.00658139	0.57503	0.565395	1	0.00262038	0.105127	0.916364
rs1128175	6	31182658	G	A	cg22001807	chr6	30722578	TUBB	S_Shore	0.0248339	1.92137	0.0549573	1	-0.00683576	-0.29275	0.76997
rs1128175	6	31182658	G	A	cg24146125	chr6	30722599	TUBB	S_Shore	0.00805043	0.689983	0.490359	1	0.0087778	0.422079	0.67335
rs1128175	6	31182658	G	A	cg07972954	chr6	30722615	TUBB	S_Shore	-0.0023835	-0.188765	0.850313	1	0.00136498	0.0624853	0.950229
rs1128175	6	31182658	G	A	cg11071615	chr6	30722661	TUBB	S_Shore	0.0020299	0.188528	0.8505	1	0.0159593	0.778572	0.437009
rs1128175	6	31182658	G	A	cg19748937	chr6	30722724	TUBB	S_Shore	0.00493502	0.5313	0.595324	1	-0.013789	-0.844665	0.39915
rs1128175	6	31182658	G	A	cg07174917	chr6	30722765	TUBB	S_Shore	0.00324393	0.354159	0.723291	1	-0.0200721	-1.09883	0.272958
rs1128175	6	31182658	G	A	cg17387619	chr6	30722778	TUBB	S_Shore	-0.00405844	-0.323326	0.746513	1	-0.00343225	-0.154407	0.87742
rs1128175	6	31182658	G	A	cg00616082	chr6	30722810	TUBB	S_Shore	0.016929	1.52108	0.128542	1	0.0161216	0.714627	0.475543
rs1128175	6	31182658	G	A	cg25953417	chr6	30722935	TUBB	S_Shore	0.00161859	0.106708	0.915041	1	-0.0241961	-1.03537	0.301551
rs1128175	6	31182658	G	A	cg26721803	chr6	30723067	TUBB	S_Shore	0.0160637	2.00842	0.0448558	1	0.00451452	0.309025	0.757574
rs1128175	6	31182658	G	A	cg12275289	chr6	30723888	TUBB	S_Shelf	0.00597837	0.978332	0.328137	1	-0.0114912	-0.929709	0.353468
rs1128175	6	31182658	G	A	cg07467861	chr6	30725386	TUBB	S_Shelf	0.0565625	2.40925	0.0161576	1	0.0222015	0.398187	0.690851
rs1128175	6	31182658	G	A	cg20902758	chr6	30728185	FLOT1	OpenSea	-0.0120391	-1.13168	0.258027	1	-0.0602184	-2.86618	0.00452822
rs1128175	6	31182658	G	A	cg04219001	chr6	30728226	FLOT1	OpenSea	0.0120459	0.881132	0.378449	1	0.0633991	2.32563	0.020883
rs1128175	6	31182658	G	A	cg24100115	chr6	30730807	FLOT1	OpenSea	0.000112805	0.0131572	0.989505	1	-0.0382181	-2.42014	0.0162679
rs1128175	6	31182658	G	A	cg02684104	chr6	30730929	FLOT1	OpenSea	-0.0185471	-1.32183	0.186515	1	-0.0417554	-1.51398	0.131364
rs1128175	6	31182658	G	A	cg04353171	chr6	30730952	FLOT1	OpenSea	0.00359467	0.263048	0.792566	1	-0.0144643	-0.469747	0.638968
rs1128175	6	31182658	G	A	cg05681859	chr6	30730957	FLOT1	OpenSea	0.00179692	0.144848	0.884859	1	-0.0144547	-0.535233	0.59299
rs1128175	6	31182658	G	A	cg18760837	chr6	30731000	FLOT1	OpenSea	-0.00830165	-0.74663	0.455455	1	-0.0239323	-1.23149	0.219362
rs1128175	6	31182658	G	A	cg17988780	chr6	30731003	FLOT1	OpenSea	-0.00625979	-0.359038	0.71964	1	-0.0447525	-1.37379	0.170804
rs1128175	6	31182658	G	A	cg19448318	chr6	30731007	FLOT1	OpenSea	0.0121228	0.610283	0.541808	1	-0.0604185	-1.59794	0.111388
rs1128175	6	31182658	G	A	cg16254746	chr6	30731066	FLOT1	OpenSea	0.00425668	0.300281	0.764022	1	-0.0336551	-1.2225	0.222731
rs1128175	6	31182658	G	A	cg10513302	chr6	30731128	FLOT1	OpenSea	0.0166975	1.70258	0.0889453	1	-0.00656256	-0.365113	0.715352
rs1128175	6	31182658	G	A	cg19110902	chr6	30731159	FLOT1	OpenSea	0.00282888	0.34516	0.730044	1	-0.0362877	-2.31921	0.0212348
rs1128175	6	31182658	G	A	cg16646298	chr6	30731210	FLOT1	OpenSea	0.0103513	1.29261	0.196432	1	-0.0115793	-0.857664	0.391944
rs1128175	6	31182658	G	A	cg02182754	chr6	30731586	FLOT1	OpenSea	-0.009265	-0.812836	0.416498	1	-0.0410702	-1.82377	0.0694466
rs1128175	6	31182658	G	A	cg13120424	chr6	30731606	FLOT1	OpenSea	0.0164046	0.705467	0.480677	1	0.0503001	1.04062	0.299112
rs1128175	6	31182658	G	A	cg20030817	chr6	30731704	FLOT1	OpenSea	-0.0118762	-0.798331	0.42486	1	-0.0350227	-1.21224	0.226627
rs1128175	6	31182658	G	A	cg26797676	chr6	30732757	FLOT1	OpenSea	-0.00463837	-0.409288	0.682412	1	-0.0167803	-0.799086	0.425041
rs1128175	6	31182658	G	A	cg08180596	chr6	30732839	FLOT1	OpenSea	-0.0241614	-2.99442	0.00281454	1	-0.0323824	-2.04151	0.0423076
rs1128175	6	31182658	G	A	cg06934971	chr6	30732855	FLOT1	OpenSea	-0.03137	-2.87901	0.00407071	1	-0.0382895	-1.83995	0.0670255
rs1128175	6	31182658	G	A	cg21435957	chr6	30735927	FLOT1	OpenSea	0.0175554	1.54161	0.123471	1	0.0037965	0.189659	0.849739
rs1128175	6	31182658	G	A	cg10231739	chr6	30736448	FLOT1	OpenSea	-0.0108743	-0.727872	0.466855	1	0.00743187	0.270735	0.78683
rs1128175	6	31182658	G	A	cg09641262	chr6	30736450	FLOT1	OpenSea	-0.00556365	-0.556528	0.577969	1	0.0204814	1.02707	0.305435
rs1128175	6	31182658	G	A	cg21761853	chr6	30737032	FLOT1	OpenSea	0.0139979	3.04438	0.00239008	1	0.00897733	0.962587	0.336736
rs1128175	6	31182658	G	A	cg09179723	chr6	30737178	FLOT1	OpenSea	0.0228119	3.24878	0.00119602	1	0.0300734	2.30105	0.0222573
rs1128175	6	31182658	G	A	cg13534892	chr6	30737221	FLOT1	OpenSea	-0.0173422	-1.70327	0.0888147	1	-0.0120053	-0.623439	0.533595
rs1128175	6	31182658	G	A	cg22038249	chr6	30738543	FLOT1	N_Shelf	-0.00973383	-0.631624	0.527771	1	0.0217108	0.76701	0.443839
rs1128175	6	31182658	G	A	cg22063321	chr6	30738693	FLOT1	N_Shelf	-0.00292157	-0.259136	0.795581	1	0.0107593	0.487011	0.626701
rs1128175	6	31182658	G	A	cg00688756	chr6	30738741	FLOT1	N_Shelf	0.0263637	1.22733	0.219977	1	0.102	2.26344	0.0245139
rs1128175	6	31182658	G	A	cg17384076	chr6	30738842	FLOT1	N_Shelf	-0.00138576	-0.119684	0.904757	1	0.0482959	2.41275	0.0165929
rs1128175	6	31182658	G	A	cg06828418	chr6	30738877	FLOT1	N_Shelf	0.010697	1.02359	0.306268	1	0.00470292	0.243238	0.808031
rs1128175	6	31182658	G	A	cg19573580	chr6	30738940	FLOT1	N_Shelf	0.0226808	1.88825	0.0592698	1	0.00488957	0.22906	0.819019
rs1128175	6	31182658	G	A	cg11523325	chr6	30739033	FLOT1	N_Shelf	0.0047716	0.276217	0.782436	1	-0.00652179	-0.203846	0.838648
rs1128175	6	31182658	G	A	cg02576394	chr6	30739261	FLOT1	N_Shelf	-0.0175075	-1.53677	0.124654	1	-0.00907262	-0.394827	0.693325
rs1128175	6	31182658	G	A	cg07365147	chr6	30739273	FLOT1	N_Shelf	0.000567153	0.0397604	0.968292	1	0.031296	1.18666	0.23655
rs1128175	6	31182658	G	A	cg25164894	chr6	30739305	FLOT1	N_Shelf	-0.0143132	-2.19214	0.0285901	1	0.00681387	0.547014	0.584884
rs1128175	6	31182658	G	A	cg03991807	chr6	30739842	FLOT1	N_Shelf	0.0116961	0.80662	0.420069	1	0.00202085	0.0816531	0.934991
rs1128175	6	31182658	G	A	cg14376607	chr6	30739852	FLOT1	N_Shelf	-0.0278297	-2.71527	0.00673154	1	0.00490986	0.228218	0.819673
rs1128175	6	31182658	G	A	cg21279207	chr6	30740189	FLOT1	N_Shelf	0.00479072	0.503786	0.614518	1	-0.00976293	-0.569014	0.569885
rs1128175	6	31182658	G	A	cg08879099	chr6	30740205	FLOT1	N_Shelf	-0.00839565	-0.776162	0.43783	1	-0.0265322	-1.32288	0.187152
rs1128175	6	31182658	G	A	cg18695800	chr6	30740217	FLOT1	N_Shelf	0.00145084	0.15542	0.876521	1	-0.0243134	-1.27738	0.202719
rs1128175	6	31182658	G	A	cg05129568	chr6	30740232	FLOT1	N_Shelf	-0.0257057	-0.797644	0.425259	1	-0.0291022	-0.491098	0.623811
rs1128175	6	31182658	G	A	cg15576292	chr6	30741082	FLOT1	N_Shore	-0.00154457	-0.215624	0.829323	1	0.00378488	0.241167	0.809634
rs1128175	6	31182658	G	A	cg06534376	chr6	30741086	FLOT1	N_Shore	-0.000725965	-0.090324	0.928047	1	-0.00261965	-0.158629	0.874096
rs1128175	6	31182658	G	A	cg11285284	chr6	30741235	FLOT1	N_Shore	0.000387457	0.0337556	0.973078	1	0.019751	0.951473	0.342333
rs1128175	6	31182658	G	A	cg06206827	chr6	30741268	FLOT1	N_Shore	-0.0114605	-1.67923	0.0934074	1	-0.0223834	-1.59557	0.111916
rs1128175	6	31182658	G	A	cg11229650	chr6	30741294	FLOT1	N_Shore	-0.017383	-2.11237	0.0348917	1	-0.00282705	-0.169169	0.865808
rs1128175	6	31182658	G	A	cg23423329	chr6	30741651	FLOT1	N_Shore	-0.0224089	-1.9266	0.054301	1	-0.00738275	-0.332621	0.739715
rs1128175	6	31182658	G	A	cg23775991	chr6	30741893	FLOT1	N_Shore	0.0103596	0.807468	0.419581	1	0.0312886	1.2915	0.197789
rs1128175	6	31182658	G	A	cg17840178	chr6	30742026	FLOT1	N_Shore	0.0341824	2.63921	0.00843386	1	0.0286309	1.18842	0.235859
rs1128175	6	31182658	G	A	cg09284772	chr6	30742147	FLOT1	N_Shore	0.00450206	0.479017	0.632027	1	0.0165205	0.900042	0.369012
rs1128175	6	31182658	G	A	cg05832812	chr6	30742392	FLOT1	N_Shore	0.0056443	0.591583	0.554258	1	0.00458284	0.249028	0.803555
rs1128175	6	31182658	G	A	cg20643094	chr6	30742423	FLOT1	N_Shore	-0.0132408	-0.763964	0.445062	1	-0.0493699	-1.35726	0.17599
rs1128175	6	31182658	G	A	cg25796098	chr6	30742596	FLOT1;FLOT1	Island	0.0202459	1.20963	0.226694	1	0.033169	0.962374	0.336843
rs1128175	6	31182658	G	A	cg05673638	chr6	30742607	FLOT1;FLOT1	Island	0.0116051	0.378958	0.704796	1	-0.0641029	-1.21865	0.224189
rs1128175	6	31182658	G	A	cg24000189	chr6	30742648	FLOT1;FLOT1	Island	0.0368402	1.5966	0.110658	1	-0.00265256	-0.0589102	0.953073
rs1128175	6	31182658	G	A	cg03151651	chr6	30742670	FLOT1;FLOT1	Island	-0.0127127	-0.479334	0.631801	1	0.0694479	1.29501	0.196576
rs1128175	6	31182658	G	A	cg09990440	chr6	30742678	FLOT1	Island	0.00592084	0.279465	0.779943	1	0.0535813	1.29861	0.19534
rs1128175	6	31182658	G	A	cg06273041	chr6	30742685	FLOT1	Island	0.0625661	2.29699	0.0218165	1	0.00837595	0.178302	0.858638
rs1128175	6	31182658	G	A	cg00788362	chr6	30742687	FLOT1	Island	-0.0462468	-2.00642	0.0450693	1	0.0406809	0.992137	0.322142
rs1128175	6	31182658	G	A	cg05050482	chr6	30742705	FLOT1	Island	-0.033557	-1.39139	0.164405	1	0.0232955	0.504936	0.614073
rs1128175	6	31182658	G	A	cg03446526	chr6	30742838	FLOT1	Island	-0.0130304	-0.687906	0.491665	1	0.0526689	1.3163	0.189345
rs1128175	6	31182658	G	A	cg26432347	chr6	30742859	FLOT1	Island	0.0353318	1.27505	0.202575	1	0.034469	0.612749	0.54063
rs1128175	6	31182658	G	A	cg09061824	chr6	30742871	FLOT1	Island	0.000612391	0.0254438	0.979706	1	-0.0187956	-0.398435	0.690669
rs1128175	6	31182658	G	A	cg13391363	chr6	30742905	FLOT1	Island	-0.0151046	-0.634307	0.526019	1	-0.0853564	-1.80849	0.071798
rs1128175	6	31182658	G	A	cg26910594	chr6	30742910	FLOT1	Island	-0.00118872	-0.0571116	0.954467	1	-0.0116411	-0.270249	0.787204
rs1128175	6	31182658	G	A	cg24578853	chr6	30742978	FLOT1	Island	-0.00427338	-0.33201	0.739948	1	0.0110359	0.410159	0.68206
rs1128175	6	31182658	G	A	cg23343973	chr6	30742987	FLOT1	Island	0.00916029	1.00979	0.31283	1	0.00518793	0.298226	0.765792
rs1128175	6	31182658	G	A	cg12478978	chr6	30742989	FLOT1	Island	-0.00188191	-0.120729	0.903929	1	0.0330521	1.0495	0.295015
rs1128175	6	31182658	G	A	cg15549931	chr6	30743011	FLOT1	Island	-0.00266416	-0.345897	0.72949	1	0.00916923	0.609323	0.542894
rs1128175	6	31182658	G	A	cg01745867	chr6	30743039	FLOT1	Island	0.00137156	0.162664	0.870814	1	0.00854479	0.515557	0.606645
rs1128175	6	31182658	G	A	cg19984781	chr6	30743121	FLOT1	Island	-0.0247148	-1.4863	0.137502	1	0.064762	1.92794	0.055058
rs1128175	6	31182658	G	A	cg16717099	chr6	30743124	FLOT1	Island	-0.0422792	-1.81054	0.0704994	1	0.000470589	0.0102063	0.991865
rs1128175	6	31182658	G	A	cg05902624	chr6	30743172	FLOT1	Island	0.0164536	1.05333	0.292435	1	-0.00897139	-0.284663	0.776151
rs1128175	6	31182658	G	A	cg05937873	chr6	30743175	FLOT1	Island	0.0211155	1.28808	0.198003	1	0.027138	0.822964	0.411356
rs1128175	6	31182658	G	A	cg02915939	chr6	30743245	IER3;FLOT1	Island	-0.0214573	-2.32637	0.0201898	1	0.0118256	0.629172	0.529842
rs1128175	6	31182658	G	A	cg11350053	chr6	30743251	IER3;FLOT1	Island	0.0206499	2.00411	0.0453162	1	0.0331045	1.71446	0.0877518
rs1128175	6	31182658	G	A	cg04018991	chr6	30743263	FLOT1;IER3	Island	-0.00969007	-1.1157	0.264808	1	-0.0191054	-1.22094	0.223321
rs1128175	6	31182658	G	A	cg08794940	chr6	30743296	IER3;FLOT1	Island	-0.0219598	-2.03699	0.0419034	1	0.00439528	0.206388	0.836665
rs1128175	6	31182658	G	A	cg14433074	chr6	30743313	IER3;FLOT1	Island	-0.0155421	-1.05142	0.29331	1	0.0321621	1.00531	0.315775
rs1128175	6	31182658	G	A	cg19033654	chr6	30743361	IER3;FLOT1	Island	-0.00639456	-0.349476	0.726803	1	0.0664992	1.87188	0.0624547
rs1128175	6	31182658	G	A	cg09235583	chr6	30743364	IER3;FLOT1	Island	0.0101638	0.708861	0.478569	1	0.0574932	1.98895	0.047857
rs1128175	6	31182658	G	A	cg04012931	chr6	30743387	IER3;FLOT1	Island	-0.0228904	-1.79935	0.0722515	1	0.0296014	1.25968	0.209023
rs1128175	6	31182658	G	A	cg08687386	chr6	30743429	IER3;FLOT1	Island	0.00352271	0.482626	0.629462	1	0.0071621	0.504963	0.614054
rs1128175	6	31182658	G	A	cg03124636	chr6	30743649	IER3;FLOT1	Island	0.000863625	0.074356	0.940741	1	0.0293653	1.35018	0.178247
rs1128175	6	31182658	G	A	cg12232308	chr6	30743803	IER3;FLOT1	Island	0.00488896	0.506113	0.612884	1	-7.51525e-06	-0.000411985	0.999672
rs1128175	6	31182658	G	A	cg13337949	chr6	30743809	IER3;FLOT1	Island	-0.00999144	-1.19901	0.230797	1	-0.00179162	-0.116591	0.907283
rs1128175	6	31182658	G	A	cg08457178	chr6	30743859	IER3;FLOT1	Island	-0.00442737	-0.438847	0.660863	1	0.00720989	0.388052	0.698326
rs1128175	6	31182658	G	A	cg17389738	chr6	30743865	IER3;FLOT1	Island	-0.000451542	-0.061029	0.951348	1	0.0114473	0.839831	0.401849
rs1128175	6	31182658	G	A	cg27545367	chr6	30743867	IER3;FLOT1	Island	-0.00603499	-0.464657	0.642274	1	0.00255554	0.10442	0.916924
rs1128175	6	31182658	G	A	cg20178172	chr6	30743878	IER3;FLOT1	Island	-0.00512109	-0.198761	0.842489	1	0.00472411	0.0914468	0.927215
rs1128175	6	31182658	G	A	cg08384314	chr6	30743903	IER3;FLOT1	Island	0.0368798	1.33154	0.183303	1	-0.0267553	-0.507902	0.611994
rs1128175	6	31182658	G	A	cg13804182	chr6	30744019	FLOT1;IER3	Island	-0.0207984	-1.5689	0.116974	1	-0.000925605	-0.037456	0.970153
rs1128175	6	31182658	G	A	cg16493531	chr6	30744025	FLOT1;IER3	Island	-0.014793	-0.538469	0.590368	1	0.0263067	0.47766	0.633332
rs1128175	6	31182658	G	A	cg26755097	chr6	30744067	FLOT1;IER3	Island	-0.0515868	-1.73124	0.0837054	1	-0.0381205	-0.637496	0.524417
rs1128175	6	31182658	G	A	cg18650716	chr6	30744086	FLOT1;IER3	Island	-0.0019687	-0.0907499	0.927709	1	0.0352931	0.861865	0.389633
rs1128175	6	31182658	G	A	cg04775710	chr6	30744245	IER3	Island	0.0203187	1.00427	0.315482	1	-0.0173215	-0.477131	0.633709
rs1128175	6	31182658	G	A	cg27449131	chr6	30744250	IER3	Island	-0.038789	-1.3021	0.19317	1	0.0238398	0.409805	0.682319
rs1128175	6	31182658	G	A	cg10938374	chr6	30744281	IER3	Island	0.0405437	1.34966	0.177419	1	0.00928238	0.159348	0.873531
rs1128175	6	31182658	G	A	cg00687252	chr6	30744283	IER3	Island	0.00106138	0.0461087	0.963232	1	-0.0340717	-0.69711	0.486417
rs1128175	6	31182658	G	A	cg13137376	chr6	30744444	IER3	Island	-0.00283056	-0.268434	0.788418	1	0.0265203	1.41549	0.158237
rs1128175	6	31182658	G	A	cg11969002	chr6	30744505	IER3	Island	0.0148948	1.30959	0.190624	1	0.0121597	0.54786	0.584303
rs1128175	6	31182658	G	A	cg23338650	chr6	30744526	IER3;IER3	Island	0.0187131	0.61833	0.536493	1	0.0649732	1.12876	0.260139
rs1128175	6	31182658	G	A	cg20650802	chr6	30744530	IER3;IER3	Island	-0.0272087	-0.770421	0.441225	1	-0.0100947	-0.138335	0.890093
rs1128175	6	31182658	G	A	cg09127400	chr6	30744554	IER3	Island	0.0234122	0.972158	0.331198	1	-0.00415283	-0.106871	0.914982
rs1128175	6	31182658	G	A	cg10060574	chr6	30744561	IER3	Island	0.0211604	2.56376	0.0104938	1	0.00287003	0.161842	0.871568
rs1128175	6	31182658	G	A	cg01665212	chr6	30744596	IER3	Island	-0.00799652	-0.252599	0.800628	1	0.0388337	0.611209	0.541647
rs1128175	6	31182658	G	A	cg09016822	chr6	30744619	IER3	Island	-0.0029543	-0.248431	0.80385	1	0.0152963	0.619146	0.536415
rs1128175	6	31182658	G	A	cg13885965	chr6	30744632	IER3	Island	0.00603435	0.362664	0.716929	1	-0.0737046	-2.37682	0.0182579
rs1128175	6	31182658	G	A	cg04956913	chr6	30744659	IER3	Island	0.0164906	1.36425	0.172785	1	-0.0117374	-0.51982	0.603674
rs1128175	6	31182658	G	A	cg26376168	chr6	30744662	IER3	Island	0.0162886	1.09977	0.271684	1	-0.0249998	-0.920181	0.358414
rs1128175	6	31182658	G	A	cg12325285	chr6	30744722	IER3	S_Shore	0.0228101	2.08118	0.0376613	1	-0.00320208	-0.154091	0.877669
rs1128175	6	31182658	G	A	cg17067528	chr6	30744740	IER3	S_Shore	-0.00720766	-0.625582	0.531726	1	-0.0267729	-1.17465	0.241314
rs1128175	6	31182658	G	A	cg00985729	chr6	30744782	IER3	S_Shore	0.00122891	0.139953	0.888724	1	-0.0350231	-1.75685	0.0802353
rs1128175	6	31182658	G	A	cg13630962	chr6	30744903	IER3	S_Shore	-0.00556376	-0.522034	0.601758	1	-0.00144575	-0.0623529	0.950334
rs1128175	6	31182658	G	A	cg12023692	chr6	30745142	IER3	S_Shore	-0.0163324	-1.73744	0.0826043	1	-0.0197357	-0.973758	0.33117
rs1128175	6	31182658	G	A	cg24363824	chr6	30745249	IER3	S_Shore	-0.0227087	-1.98065	0.0478934	1	-0.00401544	-0.205382	0.83745
rs1128175	6	31182658	G	A	cg23756354	chr6	30745320	IER3	S_Shore	0.0220161	2.26531	0.023698	1	-0.027991	-1.45762	0.146268
rs1128175	6	31182658	G	A	cg09131512	chr6	30745665	IER3	S_Shore	-0.0133005	-1.35787	0.174798	1	-0.0171368	-0.879682	0.379923
rs1128175	6	31182658	G	A	cg05505711	chr6	30746742		S_Shelf	-0.0136658	-0.83161	0.405819	1	-0.0289507	-0.990962	0.322715
rs1128175	6	31182658	G	A	cg10921702	chr6	30748547		S_Shelf	-0.00217553	-0.321025	0.748255	1	0.0152057	1.16828	0.243868
rs1128175	6	31182658	G	A	cg10310427	chr6	30749208		OpenSea	-0.0113755	-1.56218	0.11855	1	0.00293076	0.204852	0.837863
rs1128175	6	31182658	G	A	cg24216825	chr6	30749747		OpenSea	-0.00921032	-1.00263	0.316273	1	0.025533	1.44121	0.150845
rs1128175	6	31182658	G	A	cg00766535	chr6	30750081		OpenSea	-0.00665507	-0.903055	0.366705	1	-0.00777166	-0.521475	0.602523
rs1128175	6	31182658	G	A	cg14597079	chr6	30752030		OpenSea	-0.000890506	-0.0979669	0.921977	1	0.0170867	1.05008	0.294751
rs1128175	6	31182658	G	A	cg14753356	chr6	30752331		OpenSea	0.00952812	0.796925	0.425676	1	-0.0535582	-2.2925	0.0227538
rs1128175	6	31182658	G	A	cg24859433	chr6	30752426		OpenSea	-0.0151229	-1.06667	0.286368	1	-0.037825	-1.42298	0.156058
rs1128175	6	31182658	G	A	cg15342087	chr6	30752432		OpenSea	-0.0171196	-1.23498	0.217118	1	-0.0401824	-1.5829	0.114778
rs1128175	6	31182658	G	A	cg19913563	chr6	30752484		OpenSea	0.00723468	1.09257	0.274834	1	-0.000343258	-0.0256716	0.979541
rs1128175	6	31182658	G	A	cg06422467	chr6	30752707		OpenSea	0.0154436	2.41938	0.015717	1	-0.00840366	-0.677202	0.498938
rs1128175	6	31182658	G	A	cg25045700	chr6	30756465		OpenSea	0.0082629	0.370883	0.7108	1	0.0558575	1.28358	0.200544
rs1128175	6	31182658	G	A	cg24297418	chr6	30758813		OpenSea	-0.0484844	-3.35661	0.00081752	1	-0.0508793	-1.93865	0.053731
rs1128175	6	31182658	G	A	cg19179185	chr6	30763620		OpenSea	-0.00462264	-0.636074	0.524868	1	-0.0177824	-1.2244	0.222017
rs1128175	6	31182658	G	A	cg15570745	chr6	30764014		OpenSea	0.0108818	1.28326	0.199687	1	0.00731167	0.459532	0.646274
rs1128175	6	31182658	G	A	cg03696109	chr6	30764570		OpenSea	-0.00379513	-0.245306	0.806268	1	-0.0368028	-1.18809	0.235988
rs1128175	6	31182658	G	A	cg06701285	chr6	30765591		OpenSea	-0.0134376	-1.52077	0.12862	1	-0.0255007	-1.57701	0.116128
rs1128175	6	31182658	G	A	cg14129735	chr6	30769230		OpenSea	-0.00854348	-0.457913	0.64711	1	0.0458927	1.50995	0.132387
rs1128175	6	31182658	G	A	cg20873416	chr6	30769291		OpenSea	0.0154931	1.07188	0.284022	1	0.0293812	1.06714	0.286996
rs1128175	6	31182658	G	A	cg10784519	chr6	30769454		OpenSea	0.00052327	0.0420982	0.966428	1	0.00697895	0.284678	0.77614
rs1128175	6	31182658	G	A	cg07220152	chr6	30769493		OpenSea	0.0179125	1.28289	0.199817	1	0.0322748	1.1887	0.235746
rs1128175	6	31182658	G	A	cg03813377	chr6	30769678		OpenSea	0.0190307	1.3156	0.188596	1	-0.0162164	-0.588886	0.556499
rs1128175	6	31182658	G	A	cg05803761	chr6	30770054		OpenSea	-0.0181168	-2.85385	0.00440468	1	-0.0307893	-2.52329	0.0122815
rs1128175	6	31182658	G	A	cg27665754	chr6	30772340		OpenSea	-0.0111566	-1.01507	0.310306	1	-0.0152965	-0.75331	0.452011
rs1128175	6	31182658	G	A	cg08452021	chr6	30774275		OpenSea	0.0110897	0.895253	0.370858	1	-0.00229393	-0.107619	0.914389
rs1128175	6	31182658	G	A	cg02603315	chr6	30775406		OpenSea	0.00371507	0.569115	0.5694	1	0.0238987	2.03616	0.0428463
rs1128175	6	31182658	G	A	cg00394874	chr6	30779499		OpenSea	-0.02313	-1.41422	0.157597	1	-0.00868552	-0.277312	0.781782
rs1128175	6	31182658	G	A	cg21398047	chr6	30780496		OpenSea	0.0115389	0.939955	0.347458	1	-0.0230244	-0.992767	0.321836
rs1128175	6	31182658	G	A	cg23279437	chr6	30780505		OpenSea	0.00720863	0.768154	0.442569	1	0.00455078	0.245935	0.805945
rs1128175	6	31182658	G	A	cg10956589	chr6	30781502		OpenSea	-0.0276959	-2.49816	0.0126369	1	-0.0247111	-1.18117	0.23872
rs1128175	6	31182658	G	A	cg06138160	chr6	30781799		OpenSea	-0.020992	-1.93274	0.0535383	1	-0.0436154	-2.08006	0.0385951
rs1128175	6	31182658	G	A	cg22697420	chr6	30781834		OpenSea	-0.00826462	-0.927353	0.353958	1	0.00449404	0.284667	0.776148
rs1128175	6	31182658	G	A	cg05295536	chr6	30781851		OpenSea	-0.0107045	-1.26928	0.204624	1	-0.00585189	-0.340182	0.734021
rs1128175	6	31182658	G	A	cg07588731	chr6	30791975		OpenSea	-0.00117186	-0.125039	0.900516	1	0.00514964	0.29251	0.770152
rs1128175	6	31182658	G	A	cg06873483	chr6	30793985		OpenSea	0.011341	0.768194	0.442546	1	0.00426719	0.140097	0.888703
rs1128175	6	31182658	G	A	cg27543214	chr6	30794051		OpenSea	0.00140555	0.0885241	0.929477	1	-0.0344694	-1.11634	0.265409
rs1128175	6	31182658	G	A	cg10104845	chr6	30801114		OpenSea	-0.00774203	-0.480068	0.63128	1	-0.0291484	-1.12357	0.262333
rs1128175	6	31182658	G	A	cg09375065	chr6	30804516		OpenSea	0.0120722	1.11624	0.264576	1	0.0501673	2.28644	0.0231116
rs1128175	6	31182658	G	A	cg21160941	chr6	30806649		OpenSea	-0.00907999	-0.973228	0.330666	1	0.0151798	0.807285	0.420312
rs1128175	6	31182658	G	A	cg18644140	chr6	30810400		OpenSea	0.0434896	1.90568	0.0569666	1	-0.00131144	-0.0334221	0.973366
rs1128175	6	31182658	G	A	cg20802826	chr6	30814303		OpenSea	0.0625647	3.53979	0.000418113	1	0.0607213	1.84314	0.0665573
rs1128175	6	31182658	G	A	cg19579005	chr6	30814495		OpenSea	0.0199767	0.960143	0.337206	1	0.0765176	1.40992	0.159874
rs1128175	6	31182658	G	A	cg08854628	chr6	30817375	LINC00243	OpenSea	0.0174631	2.23879	0.0253799	1	0.0207213	1.29787	0.195594
rs1128175	6	31182658	G	A	cg24945895	chr6	30818700	LINC00243	OpenSea	-0.0319228	-2.94002	0.00335429	1	-0.0511162	-2.41954	0.016294
rs1128175	6	31182658	G	A	cg08067749	chr6	30818775	LINC00243	OpenSea	-0.000892098	-0.0698821	0.944301	1	0.0495909	1.9449	0.0529696
rs1128175	6	31182658	G	A	ch.6.30895157R	chr6	30819401		OpenSea	0.00391394	0.2664	0.789984	1	-0.0155054	-0.514992	0.607039
rs1128175	6	31182658	G	A	cg00669892	chr6	30820209	LINC00243	OpenSea	-0.00902582	-1.24273	0.214245	1	-0.0185616	-1.27644	0.203048
rs1128175	6	31182658	G	A	cg11890561	chr6	30821595	LINC00243	OpenSea	-0.0477345	-3.42522	0.000638218	1	-0.020167	-0.788362	0.431273
rs1128175	6	31182658	G	A	cg15533029	chr6	30827218	LINC00243	OpenSea	-0.00653814	-0.396866	0.691548	1	0.0110628	0.37708	0.706452
rs1128175	6	31182658	G	A	cg22028727	chr6	30828466		OpenSea	0.0133075	1.55541	0.120153	1	0.006606	0.429059	0.66827
rs1128175	6	31182658	G	A	cg11609578	chr6	30828535		OpenSea	0.00694399	0.581421	0.561083	1	0.0213321	0.965664	0.335197
rs1128175	6	31182658	G	A	cg14102634	chr6	30828980		OpenSea	-0.0530633	-3.09903	0.00199356	1	-0.023801	-0.756322	0.450208
rs1128175	6	31182658	G	A	cg01548512	chr6	30831666	LINC00243	OpenSea	-0.0160077	-1.76652	0.0776019	1	-0.0324571	-2.07706	0.0388736
rs1128175	6	31182658	G	A	cg03916430	chr6	30831897	LINC00243	OpenSea	-0.0127531	-1.55771	0.119605	1	0.0142409	0.678031	0.498414
rs1128175	6	31182658	G	A	cg15910469	chr6	30836494		OpenSea	0.0130185	1.13863	0.25512	1	0.0513152	2.45548	0.0147891
rs1128175	6	31182658	G	A	cg05647770	chr6	30837607		OpenSea	0.0357753	3.50939	0.000468304	1	0.0598283	3.1099	0.00210066
rs1128175	6	31182658	G	A	cg26918723	chr6	30844396		OpenSea	-0.00419315	-0.568344	0.569924	1	-0.0146586	-1.0353	0.301586
rs1128175	6	31182658	G	A	cg14036880	chr6	30848150		OpenSea	-0.0431097	-3.28972	0.00103641	1	-0.0308853	-1.2565	0.210171
rs1128175	6	31182658	G	A	cg06918239	chr6	30848208		OpenSea	-0.0210897	-0.773339	0.439497	1	-0.034417	-0.677605	0.498683
rs1128175	6	31182658	G	A	cg18730733	chr6	30848670		OpenSea	-0.0283723	-1.76368	0.0780786	1	-0.0471635	-1.44304	0.150329
rs1128175	6	31182658	G	A	cg10607426	chr6	30849592		OpenSea	-0.0343661	-1.90261	0.0573673	1	0.0321469	0.894172	0.372137
rs1128175	6	31182658	G	A	cg19571244	chr6	30857535		OpenSea	0.00993345	0.78522	0.432503	1	-0.0214703	-0.932378	0.35209
rs1128175	6	31182658	G	A	cg11704397	chr6	30863916		OpenSea	-0.015339	-0.915252	0.360271	1	-0.0585239	-1.80744	0.0719611
rs1128175	6	31182658	G	A	cg18443438	chr6	30864230		OpenSea	-0.0371643	-3.48889	0.000505281	1	-0.0301699	-1.62901	0.104639
rs1128175	6	31182658	G	A	cg01646481	chr6	30873399		OpenSea	-0.0133899	-1.91143	0.0562229	1	-0.0144217	-1.02395	0.306902
rs1128175	6	31182658	G	A	cg19281706	chr6	30876322		OpenSea	0.0731311	3.12517	0.00182611	1	0.0899202	1.83195	0.0682142
rs1128175	6	31182658	G	A	cg11135867	chr6	30877726		OpenSea	0.0388721	3.23425	0.0012579	1	0.0194752	0.839246	0.402177
rs1128175	6	31182658	G	A	cg18023418	chr6	30877889		OpenSea	0.00396102	0.349826	0.72654	1	-0.0484622	-2.23328	0.0264645
rs1128175	6	31182658	G	A	cg14447703	chr6	30878740		OpenSea	0.019439	2.95866	0.00315951	1	0.0287799	2.3854	0.0178475
rs1128175	6	31182658	G	A	cg27280880	chr6	30879679		OpenSea	-0.00394445	-0.383014	0.701787	1	-0.00543098	-0.288357	0.773326
rs1128175	6	31182658	G	A	cg00536341	chr6	30880401		N_Shelf	-0.00110296	-0.144831	0.884872	1	-0.00698216	-0.488713	0.625497
rs1128175	6	31182658	G	A	cg00204743	chr6	30880949		N_Shelf	-0.0278226	-2.45125	0.0143995	1	-0.0218034	-1.10023	0.272347
rs1128175	6	31182658	G	A	cg06642647	chr6	30881030		N_Shelf	-0.00936966	-1.4032	0.160856	1	-0.00311835	-0.222928	0.823784
rs1128175	6	31182658	G	A	cg21249595	chr6	30881034		N_Shelf	-0.0118637	-1.40665	0.159829	1	-0.000150186	-0.00856984	0.99317
rs1128175	6	31182658	G	A	cg25075776	chr6	30881051		N_Shelf	-0.0328579	-3.21803	0.00133053	1	-0.0259148	-1.40009	0.162795
rs1128175	6	31182658	G	A	cg16079541	chr6	30881069		N_Shelf	-0.0244029	-2.88016	0.00405608	1	-0.0311703	-2.1548	0.0321852
rs1128175	6	31182658	G	A	cg15516187	chr6	30881210	DDR1	N_Shelf	-0.0119516	-0.885522	0.37608	1	0.00562375	0.209308	0.834388
rs1128175	6	31182658	G	A	cg11676038	chr6	30882160	DDR1	N_Shelf	-0.0109798	-1.81343	0.0700524	1	0.00792454	0.66188	0.508691
rs1128175	6	31182658	G	A	cg25655106	chr6	30882430	DDR1	N_Shore	-0.0414642	-3.11201	0.00190875	1	0.000601226	0.0242707	0.980657
rs1128175	6	31182658	G	A	cg06501109	chr6	30882532	DDR1	N_Shore	-0.0164054	-1.63366	0.102633	1	0.0331625	1.74604	0.0821
rs1128175	6	31182658	G	A	cg08951271	chr6	30882766	DDR1	N_Shore	-0.0244123	-2.73599	0.00632492	1	-0.0278081	-1.63695	0.102969
rs1128175	6	31182658	G	A	cg13396738	chr6	30882941	DDR1	N_Shore	0.020257	2.11909	0.0343188	1	0.00160535	0.0931392	0.925872
rs1128175	6	31182658	G	A	cg17604312	chr6	30883052	DDR1;DDR1	N_Shore	-0.0139491	-1.65761	0.0976968	1	0.0010447	0.0606389	0.951698
rs1128175	6	31182658	G	A	cg24727290	chr6	30883091	DDR1;DDR1	N_Shore	-0.022119	-2.25564	0.0242997	1	-0.00902017	-0.490079	0.624532
rs1128175	6	31182658	G	A	cg13329862	chr6	30883099	DDR1;DDR1	N_Shore	-0.0050676	-0.623526	0.533075	1	-0.016219	-1.06651	0.28728
rs1128175	6	31182658	G	A	cg19215110	chr6	30883136	DDR1;DDR1	N_Shore	0.010998	1.11464	0.265261	1	-0.0142858	-0.784163	0.433727
rs1128175	6	31182658	G	A	cg02696067	chr6	30883200	DDR1;DDR1	N_Shore	-0.0262922	-2.08476	0.0373341	1	-0.0116891	-0.436949	0.662547
rs1128175	6	31182658	G	A	cg23953820	chr6	30883274	DDR1;DDR1	N_Shore	0.00721297	1.25508	0.209731	1	0.0141886	1.30022	0.194789
rs1128175	6	31182658	G	A	cg08469255	chr6	30883292	DDR1;DDR1	N_Shore	0.00880914	1.31986	0.187171	1	0.0194848	1.53993	0.124912
rs1128175	6	31182658	G	A	cg14279856	chr6	30883309	DDR1;DDR1	N_Shore	-0.00334005	-0.276116	0.782513	1	0.0144283	0.599756	0.549242
rs1128175	6	31182658	G	A	cg02695062	chr6	30883640	DDR1;DDR1	N_Shore	-0.00421076	-0.576535	0.564378	1	0.00442145	0.297609	0.766262
rs1128175	6	31182658	G	A	cg07803420	chr6	30883740	DDR1;DDR1	N_Shore	0.0126316	1.70518	0.088459	1	0.0235396	1.75102	0.0812369
rs1128175	6	31182658	G	A	cg16537676	chr6	30883847	DDR1;DDR1	N_Shore	0.013588	1.45763	0.145242	1	-0.0218236	-0.6849	0.494076
rs1128175	6	31182658	G	A	cg03270204	chr6	30883861	DDR1;DDR1	N_Shore	0.00524234	0.576851	0.564165	1	0.0102505	0.551159	0.582044
rs1128175	6	31182658	G	A	cg18093866	chr6	30883976	DDR1;DDR1	N_Shore	0.0108966	1.54402	0.122887	1	0.000922812	0.0692737	0.94483
rs1128175	6	31182658	G	A	cg26146308	chr6	30884107	DDR1;DDR1;DDR1	N_Shore	-0.0479871	-1.72181	0.0854006	1	0.0145949	0.257458	0.797048
rs1128175	6	31182658	G	A	cg06893977	chr6	30884151	DDR1;DDR1	N_Shore	-0.00978498	-0.691614	0.489334	1	-0.0270663	-0.927558	0.354581
rs1128175	6	31182658	G	A	cg07265873	chr6	30884163	DDR1;DDR1	N_Shore	-0.00371904	-0.177776	0.858933	1	-0.0891314	-2.26874	0.0241841
rs1128175	6	31182658	G	A	cg19894264	chr6	30884302	DDR1;DDR1;DDR1;DDR1;DDR1;DDR1	N_Shore	-0.014271	-0.643019	0.520353	1	0.000409668	0.00947891	0.992445
rs1128175	6	31182658	G	A	cg19018599	chr6	30884377	DDR1;DDR1;DDR1;DDR1;DDR1;DDR1	Island	-0.00240229	-0.0889168	0.929165	1	-0.0138302	-0.279022	0.780471
rs1128175	6	31182658	G	A	cg23001000	chr6	30884530	DDR1;DDR1	Island	0.0245893	0.96197	0.336287	1	0.021583	0.427942	0.669082
rs1128175	6	31182658	G	A	cg24303888	chr6	30884577	DDR1;DDR1;DDR1	Island	0.0188339	1.11743	0.264066	1	0.0255378	0.852768	0.394649
rs1128175	6	31182658	G	A	cg24646556	chr6	30884789	DDR1;DDR1	Island	0.0463741	1.72252	0.0852722	1	0.0774342	1.3574	0.175945
rs1128175	6	31182658	G	A	cg26556926	chr6	30884796	DDR1;DDR1	Island	0.0314983	1.64176	0.100941	1	0.0408456	1.13281	0.258438
rs1128175	6	31182658	G	A	cg26858073	chr6	30884810	DDR1;DDR1	Island	-0.00896507	-0.890226	0.37355	1	-0.00320955	-0.165906	0.868373
rs1128175	6	31182658	G	A	cg11977634	chr6	30884922	DDR1;DDR1	S_Shore	0.0206873	1.90919	0.0565116	1	0.0092376	0.481446	0.630643
rs1128175	6	31182658	G	A	cg06012011	chr6	30884984	DDR1;DDR1	S_Shore	0.0109662	1.23362	0.217621	1	0.035606	2.11679	0.0353204
rs1128175	6	31182658	G	A	cg09281154	chr6	30885000	DDR1;DDR1	S_Shore	-0.00253868	-0.242273	0.808616	1	0.00938467	0.496161	0.620241
rs1128175	6	31182658	G	A	cg08684361	chr6	30885046	DDR1;DDR1	S_Shore	-0.0125995	-1.15946	0.246535	1	-0.0287575	-1.32925	0.185043
rs1128175	6	31182658	G	A	cg12847793	chr6	30885097	DDR1;DDR1	S_Shore	-0.0247772	-1.61406	0.106817	1	-0.0289838	-1.04411	0.297496
rs1128175	6	31182658	G	A	cg12308216	chr6	30885478	DDR1;DDR1	S_Shore	-0.0229467	-2.15647	0.0312751	1	-0.0297961	-1.49813	0.13543
rs1128175	6	31182658	G	A	cg22485298	chr6	30885556	DDR1;DDR1	S_Shore	-0.0344541	-2.80378	0.00514436	1	-0.0557128	-2.46056	0.0145863
rs1128175	6	31182658	G	A	cg25607383	chr6	30885792	DDR1;DDR1	S_Shore	-0.0136949	-2.14995	0.0317883	1	-0.00570428	-0.470844	0.638185
rs1128175	6	31182658	G	A	cg16797094	chr6	30887936	DDR1;DDR1;DDR1;DDR1;DDR1;DDR1;DDR1;DDR1;DDR1	S_Shelf	-0.000206173	-0.0277361	0.977878	1	0.0161095	1.18201	0.238388
rs1128175	6	31182658	G	A	cg09822812	chr6	30887952	DDR1;DDR1;DDR1	S_Shelf	-0.0100076	-0.936066	0.349456	1	-0.00759262	-0.356772	0.72158
rs1128175	6	31182658	G	A	cg11530564	chr6	30888344	DDR1;DDR1;DDR1	S_Shelf	-0.0106778	-0.866995	0.386144	1	-0.0408578	-1.8113	0.0713605
rs1128175	6	31182658	G	A	cg13351860	chr6	30888609	DDR1;DDR1;DDR1	S_Shelf	-0.00861506	-1.12608	0.260392	1	-0.0152641	-1.02472	0.306538
rs1128175	6	31182658	G	A	cg07908039	chr6	30888662	DDR1;DDR1;DDR1	S_Shelf	-0.00318116	-0.262851	0.792718	1	0.0137135	0.528229	0.597834
rs1128175	6	31182658	G	A	cg00466425	chr6	30888714	DDR1;DDR1;DDR1;DDR1	S_Shelf	-0.0251562	-3.50987	0.000467479	1	-0.0160213	-1.23303	0.218785
rs1128175	6	31182658	G	A	cg21677258	chr6	30888916	DDR1;DDR1;DDR1	OpenSea	-0.00893649	-0.794559	0.427051	1	0.0135618	0.605005	0.545755
rs1128175	6	31182658	G	A	cg17711252	chr6	30890115	DDR1;DDR1;DDR1;DDR1;DDR1;DDR1;DDR1;DDR1;DDR1;MIR4640	OpenSea	-0.0111422	-0.759824	0.447532	1	-0.0198741	-0.755784	0.450529
rs1128175	6	31182658	G	A	cg24636809	chr6	30890273	DDR1;DDR1;DDR1;DDR1;DDR1;DDR1;DDR1;DDR1;DDR1;MIR4640	OpenSea	-0.00911359	-1.284	0.199428	1	-0.0142296	-1.10399	0.270718
rs1128175	6	31182658	G	A	cg25613385	chr6	30890287	DDR1;DDR1;DDR1;DDR1;DDR1;DDR1;DDR1;DDR1;DDR1;MIR4640	OpenSea	-0.00353924	-0.707723	0.479276	1	-0.0149908	-1.3637	0.173957
rs1128175	6	31182658	G	A	cg18577693	chr6	30890576	DDR1;DDR1;DDR1;DDR1;DDR1;DDR1;DDR1;DDR1;DDR1;MIR4640	OpenSea	-0.00710455	-0.844788	0.398423	1	0.00617085	0.389513	0.697246
rs1128175	6	31182658	G	A	cg12316667	chr6	30890829	DDR1;DDR1;DDR1;DDR1;DDR1;DDR1;DDR1;DDR1;DDR1;MIR4640	OpenSea	-0.0258856	-3.5463	0.000408035	1	-0.0223427	-1.59512	0.112018
rs1128175	6	31182658	G	A	cg23562526	chr6	30891048	DDR1;DDR1;DDR1;DDR1;DDR1;DDR1;DDR1;DDR1;DDR1	OpenSea	-0.0283978	-2.44608	0.0146063	1	0.00477183	0.199439	0.84209
rs1128175	6	31182658	G	A	cg15720085	chr6	30891399	DDR1;DDR1;DDR1;DDR1;DDR1;DDR1;DDR1;DDR1;DDR1	OpenSea	-0.0110082	-1.42436	0.154641	1	-0.00516589	-0.340726	0.733612
rs1128175	6	31182658	G	A	cg17176005	chr6	30891920	DDR1;DDR1;DDR1	OpenSea	-0.0386409	-2.89233	0.00390339	1	0.0202207	0.702072	0.483323
rs1128175	6	31182658	G	A	cg24517175	chr6	30891930	DDR1;DDR1;DDR1	OpenSea	-0.00762669	-0.627059	0.530758	1	-0.00318248	-0.137171	0.891012
rs1128175	6	31182658	G	A	cg06200824	chr6	30892078	DDR1;DDR1;DDR1	OpenSea	-0.0148977	-1.99947	0.045817	1	-0.00839638	-0.60066	0.548641
rs1128175	6	31182658	G	A	cg20335906	chr6	30892200	DDR1;DDR1;DDR1	OpenSea	-0.026575	-2.52384	0.0117555	1	-0.031891	-1.39721	0.163656
rs1128175	6	31182658	G	A	cg27593250	chr6	30892207	DDR1;DDR1;DDR1	OpenSea	-0.0344455	-3.20017	0.00141492	1	-0.0257168	-1.30948	0.191638
rs1128175	6	31182658	G	A	cg27237814	chr6	30892237	DDR1;DDR1;DDR1	OpenSea	-0.0279136	-2.09673	0.0362579	1	-0.0934704	-3.50901	0.000538096
rs1128175	6	31182658	G	A	cg07912416	chr6	30892353	DDR1;DDR1;DDR1	OpenSea	-0.0106702	-0.960572	0.33699	1	-0.0337231	-1.59832	0.111303
rs1128175	6	31182658	G	A	cg07979747	chr6	30892359	DDR1;DDR1;DDR1	OpenSea	-0.0201593	-1.35426	0.175946	1	-0.0382609	-1.27846	0.202339
rs1128175	6	31182658	G	A	cg02376496	chr6	30892398	DDR1;DDR1;DDR1	OpenSea	-0.0164203	-0.765582	0.444098	1	-0.0938238	-1.92522	0.055399
rs1128175	6	31182658	G	A	cg19148201	chr6	30892460	DDR1;DDR1;DDR1	OpenSea	-0.00842325	-0.880528	0.378776	1	-0.0301453	-1.80337	0.0725997
rs1128175	6	31182658	G	A	cg09810078	chr6	30892488	DDR1;DDR1;DDR1	OpenSea	-0.0279822	-2.31276	0.02093	1	-0.0525669	-2.15763	0.0319618
rs1128175	6	31182658	G	A	cg17879299	chr6	30892523	DDR1;DDR1;DDR1	OpenSea	-0.0501893	-2.72135	0.00660989	1	-0.0926259	-2.3934	0.0174719
rs1128175	6	31182658	G	A	cg01386080	chr6	30892720	DDR1;DDR1;DDR1	OpenSea	-0.0293215	-2.38736	0.017147	1	-0.0313475	-1.48046	0.140078
rs1128175	6	31182658	G	A	cg24790028	chr6	30892752	DDR1;DDR1;DDR1	OpenSea	0.0111557	0.661277	0.508581	1	-0.0620119	-1.84069	0.0669172
rs1128175	6	31182658	G	A	cg13218242	chr6	30894477	DDR1;DDR1;DDR1;DDR1;DDR1;DDR1;DDR1;DDR1;DDR1	OpenSea	-0.0150209	-1.0645	0.287347	1	-0.0185249	-0.664164	0.507231
rs1128175	6	31182658	G	A	cg13799856	chr6	30894694	DDR1;DDR1;DDR1	OpenSea	-0.00700491	-0.528015	0.597602	1	0.0149706	0.587483	0.557439
rs1128175	6	31182658	G	A	cg00034425	chr6	30896471	DDR1;DDR1;DDR1;DDR1;DDR1;DDR1;DDR1;DDR1;DDR1	OpenSea	0.00536022	0.483422	0.628898	1	0.0170057	0.724728	0.469334
rs1128175	6	31182658	G	A	cg16991253	chr6	30897579	DDR1;DDR1;DDR1;DDR1;DDR1;DDR1;DDR1;DDR1;DDR1;DDR1;DDR1;DDR1;DDR1;DDR1;DDR1;DDR1;DDR1;DDR1	OpenSea	-0.0149207	-1.59906	0.110109	1	0.0235317	1.2394	0.216424
rs1128175	6	31182658	G	A	cg24282845	chr6	30898112	DDR1;DDR1;DDR1	OpenSea	-0.0125156	-1.36513	0.172506	1	-0.00787975	-0.478257	0.632908
rs1128175	6	31182658	G	A	cg20560640	chr6	30898149	DDR1;DDR1;DDR1	OpenSea	0.00248294	0.293036	0.769553	1	0.0139582	0.8007	0.424107
rs1128175	6	31182658	G	A	cg02313535	chr6	30898202	DDR1;DDR1;DDR1	OpenSea	0.011362	1.36986	0.171026	1	0.00289915	0.19366	0.846608
rs1128175	6	31182658	G	A	cg14928451	chr6	30898221	DDR1;DDR1;DDR1	OpenSea	-0.00433942	-0.43543	0.66334	1	-0.00472576	-0.224244	0.82276
rs1128175	6	31182658	G	A	cg01598675	chr6	30898248	DDR1;DDR1;DDR1	OpenSea	0.00658174	0.751056	0.452789	1	-0.0166741	-0.973453	0.33132
rs1128175	6	31182658	G	A	cg14058861	chr6	30898260	DDR1;DDR1;DDR1	OpenSea	-0.00298053	-0.325699	0.744718	1	0.0124901	0.711018	0.477772
rs1128175	6	31182658	G	A	cg08913013	chr6	30899072	DDR1;DDR1;DDR1	OpenSea	-0.0264346	-2.37136	0.0179035	1	-0.0289072	-1.36588	0.173272
rs1128175	6	31182658	G	A	cg25943433	chr6	30899168	DDR1;DDR1;DDR1	OpenSea	-0.0152714	-1.92657	0.0543044	1	-0.0162175	-1.02243	0.307622
rs1128175	6	31182658	G	A	cg14790552	chr6	30899222	DDR1;DDR1;DDR1	OpenSea	-0.0165504	-0.782185	0.434284	1	-0.0341021	-0.786051	0.432623
rs1128175	6	31182658	G	A	cg16993957	chr6	30899971	DDR1;DDR1;DDR1	OpenSea	-0.0359175	-3.47368	0.000534447	1	-0.0574911	-2.9051	0.00401864
rs1128175	6	31182658	G	A	cg16213014	chr6	30901978		OpenSea	-0.0112667	-0.82254	0.410958	1	-0.0169992	-0.634741	0.526209
rs1128175	6	31182658	G	A	cg02758891	chr6	30902463		OpenSea	-0.0161312	-1.80615	0.0711826	1	0.00833975	0.522424	0.601863
rs1128175	6	31182658	G	A	cg18709166	chr6	30903900		N_Shelf	-0.0162595	-1.39139	0.164405	1	0.0132528	0.583556	0.560074
rs1128175	6	31182658	G	A	cg18746504	chr6	30907212	GTF2H4	N_Shore	0.0144887	1.39544	0.16318	1	-0.00632784	-0.344521	0.73076
rs1128175	6	31182658	G	A	cg14167688	chr6	30907277	GTF2H4	N_Shore	0.0276059	3.19272	0.00145156	1	0.024414	1.59844	0.111277
rs1128175	6	31182658	G	A	cg17682794	chr6	30907811	GTF2H4	N_Shore	0.0486698	2.91983	0.00357753	1	0.0220871	0.682853	0.495367
rs1128175	6	31182658	G	A	cg26232504	chr6	30907815	GTF2H4	N_Shore	0.0726723	3.35637	0.000818226	1	0.0185204	0.432444	0.665812
rs1128175	6	31182658	G	A	cg01230924	chr6	30907866	GTF2H4	Island	-0.0395968	-1.32837	0.184345	1	-0.0640011	-1.13211	0.258731
rs1128175	6	31182658	G	A	cg15564965	chr6	30907882	GTF2H4	Island	-0.00277682	-0.265083	0.790998	1	-0.00431944	-0.194166	0.846212
rs1128175	6	31182658	G	A	cg27031254	chr6	30907890	GTF2H4	Island	0.0122371	1.16587	0.243932	1	0.0291225	1.45907	0.145869
rs1128175	6	31182658	G	A	cg19597450	chr6	30907975	GTF2H4	Island	-0.00891324	-0.429171	0.667887	1	-0.00701607	-0.164074	0.869813
rs1128175	6	31182658	G	A	cg26799216	chr6	30907981	GTF2H4	Island	0.0162708	1.7139	0.0868439	1	-0.00339264	-0.1808	0.856679
rs1128175	6	31182658	G	A	cg09474938	chr6	30908066	GTF2H4	Island	0.00358576	0.14577	0.884131	1	0.0226386	0.472834	0.636767
rs1128175	6	31182658	G	A	cg11403689	chr6	30908077	GTF2H4	Island	0.0234696	0.976113	0.329235	1	-0.0559884	-1.25753	0.209798
rs1128175	6	31182658	G	A	cg24891702	chr6	30908104	GTF2H4	Island	0.00110642	0.0766439	0.938921	1	-0.0264984	-0.912726	0.362314
rs1128175	6	31182658	G	A	cg23142900	chr6	30908106	GTF2H4	Island	-0.00410672	-0.341109	0.73309	1	-0.0158118	-0.645887	0.518978
rs1128175	6	31182658	G	A	cg19809077	chr6	30908115	GTF2H4	Island	-0.00646374	-0.439057	0.660711	1	-0.00801414	-0.278523	0.780854
rs1128175	6	31182658	G	A	cg17035708	chr6	30908360	GTF2H4;GTF2H4	S_Shore	0.00141502	0.145738	0.884156	1	0.00995921	0.493766	0.621929
rs1128175	6	31182658	G	A	cg20270172	chr6	30908363	GTF2H4;GTF2H4	S_Shore	-0.0410639	-1.30783	0.191219	1	-0.00367712	-0.0571099	0.954506
rs1128175	6	31182658	G	A	cg23903470	chr6	30908368	GTF2H4;GTF2H4	S_Shore	0.0137725	0.484534	0.628109	1	0.0556862	1.03358	0.302388
rs1128175	6	31182658	G	A	cg08719551	chr6	30908382	GTF2H4;GTF2H4	S_Shore	-0.0435197	-1.54809	0.121905	1	-0.0623874	-1.16473	0.245299
rs1128175	6	31182658	G	A	cg12475182	chr6	30909018	GTF2H4	S_Shore	-0.0105536	-0.75376	0.451163	1	-0.0116503	-0.454323	0.650012
rs1128175	6	31182658	G	A	cg08329753	chr6	30909067	GTF2H4	S_Shore	-0.0126598	-0.884322	0.376726	1	0.000724579	0.0285124	0.977277
rs1128175	6	31182658	G	A	cg24677671	chr6	30909133	GTF2H4	S_Shore	-0.0087469	-0.878181	0.380048	1	0.0165944	0.786934	0.432107
rs1128175	6	31182658	G	A	cg22459990	chr6	30909469	GTF2H4	S_Shore	-0.000447007	-0.0496158	0.960438	1	-0.0149202	-0.87992	0.379794
rs1128175	6	31182658	G	A	cg02815249	chr6	30909969	GTF2H4	S_Shore	-0.0150545	-1.6637	0.0964724	1	-0.00580876	-0.349948	0.726688
rs1128175	6	31182658	G	A	cg24507551	chr6	30910181	GTF2H4	N_Shelf	-0.00128276	-0.171407	0.863937	1	-0.00905156	-0.667105	0.505354
rs1128175	6	31182658	G	A	cg09758248	chr6	30910622	GTF2H4	N_Shelf	0.00368013	0.634073	0.526172	1	0.0250403	2.11462	0.0355065
rs1128175	6	31182658	G	A	cg04178207	chr6	30910660	GTF2H4	N_Shelf	-0.00279524	-0.390462	0.696274	1	0.00704392	0.514335	0.607497
rs1128175	6	31182658	G	A	cg00563045	chr6	30910717	GTF2H4	N_Shelf	-0.0180358	-2.14944	0.0318291	1	-0.00845457	-0.560885	0.575406
rs1128175	6	31182658	G	A	cg02046600	chr6	30910722	GTF2H4	N_Shelf	-0.00679591	-0.856412	0.391966	1	-0.0250614	-1.49216	0.136988
rs1128175	6	31182658	G	A	cg04517643	chr6	30910753	GTF2H4	N_Shelf	-0.00773498	-0.917612	0.359034	1	-0.0018272	-0.107937	0.914137
rs1128175	6	31182658	G	A	cg09350591	chr6	30910952	GTF2H4	N_Shelf	-0.00636765	-0.657149	0.51123	1	-0.0132147	-0.694703	0.487922
rs1128175	6	31182658	G	A	cg17633074	chr6	30911087	GTF2H4	N_Shelf	0.0141154	1.71362	0.0868956	1	0.0058623	0.358966	0.71994
rs1128175	6	31182658	G	A	cg08177495	chr6	30911175	GTF2H4	N_Shelf	-0.0319966	-2.93328	0.00342741	1	-0.0159117	-0.766137	0.444357
rs1128175	6	31182658	G	A	cg23096826	chr6	30911191	GTF2H4	N_Shelf	-0.00256351	-0.229885	0.818227	1	0.00501551	0.23747	0.812497
rs1128175	6	31182658	G	A	cg03155896	chr6	30911223	GTF2H4	N_Shelf	0.00782805	1.03129	0.302646	1	-0.00523368	-0.34287	0.732
rs1128175	6	31182658	G	A	cg11350728	chr6	30911738	GTF2H4	N_Shelf	-0.00964401	-1.34981	0.177371	1	-0.0038634	-0.258581	0.796183
rs1128175	6	31182658	G	A	cg09761550	chr6	30911775	GTF2H4	N_Shore	0.000440162	0.0638848	0.949074	1	0.00280938	0.199004	0.84243
rs1128175	6	31182658	G	A	cg07945879	chr6	30911896	GTF2H4	N_Shore	0.0340701	2.2829	0.0226366	1	0.0674517	2.1644	0.0314328
rs1128175	6	31182658	G	A	cg27122065	chr6	30912023	GTF2H4	N_Shore	0.0347253	2.09618	0.0363068	1	0.0656173	2.30305	0.0221429
rs1128175	6	31182658	G	A	cg19132733	chr6	30912026	GTF2H4	N_Shore	0.0280158	2.29024	0.0222062	1	-0.00648316	-0.266078	0.79041
rs1128175	6	31182658	G	A	cg24697238	chr6	30912112	GTF2H4	N_Shore	0.0271496	2.08762	0.0370747	1	-0.00642785	-0.261349	0.79405
rs1128175	6	31182658	G	A	cg22508626	chr6	30912128	GTF2H4	N_Shore	-0.0115149	-1.10631	0.268849	1	-0.019001	-1.06813	0.28655
rs1128175	6	31182658	G	A	cg00929964	chr6	30912144	GTF2H4	N_Shore	0.0128185	1.01315	0.311224	1	-0.0286183	-1.22287	0.222594
rs1128175	6	31182658	G	A	cg07713538	chr6	30912153	GTF2H4	N_Shore	-0.0374433	-2.53602	0.0113569	1	0.0321997	1.08219	0.280266
rs1128175	6	31182658	G	A	cg26134320	chr6	30912400	GTF2H4	N_Shore	-0.000700142	-0.050742	0.959541	1	0.0382529	1.29204	0.1976
rs1128175	6	31182658	G	A	cg19725862	chr6	30912411	GTF2H4	N_Shore	0.00953274	0.742021	0.458242	1	0.0219471	0.900691	0.368667
rs1128175	6	31182658	G	A	cg13472000	chr6	30912677	GTF2H4	N_Shore	-0.00390841	-0.407075	0.684036	1	0.0321175	1.8575	0.0644804
rs2853971	6	31412564	G	A	cg13472000	chr6	30912677	GTF2H4	N_Shore	-0.00283547	-0.238391	0.811624	1	0.0303882	1.42653	0.155031
rs1128175	6	31182658	G	A	cg26935722	chr6	30912699	GTF2H4	N_Shore	0.0035909	0.258551	0.796032	1	-0.016836	-0.652492	0.514716
rs2853971	6	31412564	G	A	cg26935722	chr6	30912699	GTF2H4	N_Shore	-0.00661072	-0.38426	0.700864	1	-0.0355416	-1.12333	0.262433
rs1128175	6	31182658	G	A	cg23387168	chr6	30912780	VARS2;VARS2;GTF2H4	N_Shore	-0.0119468	-0.69697	0.485977	1	0.00561898	0.159377	0.873507
rs2853971	6	31412564	G	A	cg23387168	chr6	30912780	VARS2;VARS2;GTF2H4	N_Shore	-0.0280482	-1.32174	0.186545	1	-0.0381656	-0.882681	0.378303
rs1128175	6	31182658	G	A	cg08617970	chr6	30913335	VARS2;VARS2;VARS2;GTF2H4	N_Shore	0.0154	2.90341	0.00376902	1	0.00790731	0.732779	0.464417
rs2853971	6	31412564	G	A	cg08617970	chr6	30913335	VARS2;VARS2;VARS2;GTF2H4	N_Shore	0.00704935	1.06916	0.285246	1	-0.00563905	-0.425105	0.671146
rs1128175	6	31182658	G	A	cg21783599	chr6	30913375	VARS2;VARS2;VARS2;GTF2H4	N_Shore	-0.00357763	-0.455634	0.648748	1	-0.0258755	-1.96537	0.050539
rs2853971	6	31412564	G	A	cg21783599	chr6	30913375	VARS2;VARS2;VARS2;GTF2H4	N_Shore	0.0164567	1.69407	0.0905498	1	-0.0215642	-1.32758	0.185595
rs1128175	6	31182658	G	A	cg02306936	chr6	30913539	VARS2;VARS2;VARS2;GTF2H4	N_Shore	0.00436783	0.484937	0.627823	1	-0.0120452	-0.709285	0.478845
rs2853971	6	31412564	G	A	cg02306936	chr6	30913539	VARS2;VARS2;VARS2;GTF2H4	N_Shore	-0.0004532	-0.040614	0.967611	1	-0.0253578	-1.21811	0.224395
rs1128175	6	31182658	G	A	cg12433575	chr6	30913687	VARS2;VARS2;VARS2;GTF2H4	N_Shore	0.0341059	1.91857	0.055311	1	0.0172753	0.539977	0.58972
rs2853971	6	31412564	G	A	cg12433575	chr6	30913687	VARS2;VARS2;VARS2;GTF2H4	N_Shore	0.0386369	1.75405	0.0797164	1	0.00625314	0.159029	0.873781
rs1128175	6	31182658	G	A	cg10661769	chr6	30913707	VARS2;VARS2;VARS2;GTF2H4	N_Shore	-0.00956279	-0.975033	0.32977	1	-0.00658295	-0.344798	0.730552
rs2853971	6	31412564	G	A	cg10661769	chr6	30913707	VARS2;VARS2;VARS2;GTF2H4	N_Shore	-0.0269541	-2.22281	0.0264422	1	-0.045666	-1.96246	0.0508794
rs1128175	6	31182658	G	A	cg09424348	chr6	30913772	VARS2;VARS2;VARS2;GTF2H4	Island	-0.00745242	-0.554576	0.579304	1	-0.0245569	-0.884512	0.377316
rs2853971	6	31412564	G	A	cg09424348	chr6	30913772	VARS2;VARS2;VARS2;GTF2H4	Island	-0.0433734	-2.6137	0.00908584	1	-0.0671188	-1.98106	0.0487404
rs1128175	6	31182658	G	A	cg15080939	chr6	30913783	VARS2;VARS2;VARS2;GTF2H4	Island	-0.00752928	-1.15858	0.246891	1	-0.0103377	-0.980358	0.327909
rs2853971	6	31412564	G	A	cg15080939	chr6	30913783	VARS2;VARS2;VARS2;GTF2H4	Island	-0.0215942	-2.68998	0.00725979	1	-0.00802157	-0.618538	0.536815
rs1128175	6	31182658	G	A	cg05267955	chr6	30913785	VARS2;VARS2;VARS2;GTF2H4	Island	-0.00369406	-0.610642	0.54157	1	-0.000712561	-0.0686509	0.945325
rs2853971	6	31412564	G	A	cg05267955	chr6	30913785	VARS2;VARS2;VARS2;GTF2H4	Island	-0.0164875	-2.20487	0.0276806	1	0.00120573	0.0945693	0.924737
rs1128175	6	31182658	G	A	cg18261909	chr6	30913794	VARS2;VARS2;VARS2;GTF2H4	Island	-0.00581594	-0.561411	0.574638	1	0.000348733	0.0182095	0.985487
rs2853971	6	31412564	G	A	cg18261909	chr6	30913794	VARS2;VARS2;VARS2;GTF2H4	Island	-0.0198894	-1.55144	0.121101	1	-5.0928e-05	-0.00216487	0.998275
rs1128175	6	31182658	G	A	cg27650171	chr6	30913802	VARS2;VARS2;VARS2;GTF2H4	Island	-0.0115928	-1.06237	0.288312	1	0.0111648	0.543665	0.587183
rs2853971	6	31412564	G	A	cg27650171	chr6	30913802	VARS2;VARS2;VARS2;GTF2H4	Island	-0.0205501	-1.52112	0.128532	1	-0.0112944	-0.44764	0.654822
rs1128175	6	31182658	G	A	cg16555181	chr6	30913866	VARS2;VARS2;VARS2;GTF2H4	Island	-0.0360528	-2.43267	0.0151554	1	0.00451327	0.143148	0.886295
rs2853971	6	31412564	G	A	cg16555181	chr6	30913866	VARS2;VARS2;VARS2;GTF2H4	Island	-0.0388699	-2.11579	0.0345988	1	-0.0371298	-0.960541	0.337762
rs1128175	6	31182658	G	A	cg02186769	chr6	30913868	VARS2;VARS2;VARS2;GTF2H4	Island	-0.0168719	-1.41291	0.157981	1	-0.0181074	-0.741932	0.458863
rs2853971	6	31412564	G	A	cg02186769	chr6	30913868	VARS2;VARS2;VARS2;GTF2H4	Island	-0.0261213	-1.76683	0.0775495	1	-0.0577939	-1.94081	0.0534676
rs1128175	6	31182658	G	A	cg26860970	chr6	30913881	VARS2;VARS2;VARS2;GTF2H4	Island	0.000567934	0.0481775	0.961584	1	-0.00796827	-0.310821	0.75621
rs2853971	6	31412564	G	A	cg26860970	chr6	30913881	VARS2;VARS2;VARS2;GTF2H4	Island	-0.0255065	-1.74923	0.0805451	1	-0.0524197	-1.67408	0.0954331
rs1128175	6	31182658	G	A	cg05103231	chr6	30913887	VARS2;VARS2;VARS2;GTF2H4	Island	-0.0788624	-2.50543	0.0123818	1	-0.0453374	-0.734237	0.46353
rs2853971	6	31412564	G	A	cg05103231	chr6	30913887	VARS2;VARS2;VARS2;GTF2H4	Island	-0.109679	-2.81507	0.00496843	1	-0.169947	-2.26209	0.0245982
rs1128175	6	31182658	G	A	cg00649377	chr6	30913951	VARS2;VARS2;VARS2;GTF2H4	Island	-0.0232835	-1.33229	0.183055	1	-0.0339618	-1.05621	0.291946
rs2853971	6	31412564	G	A	cg00649377	chr6	30913951	VARS2;VARS2;VARS2;GTF2H4	Island	-0.0593947	-2.75115	0.00604144	1	-0.0818942	-2.08749	0.0379127
rs1128175	6	31182658	G	A	cg16914989	chr6	30913987	GTF2H4;VARS2;VARS2;VARS2	Island	-0.0825648	-2.67632	0.00756031	1	-0.010696	-0.174181	0.861872
rs2853971	6	31412564	G	A	cg16914989	chr6	30913987	GTF2H4;VARS2;VARS2;VARS2	Island	-0.102138	-2.67264	0.00764314	1	-0.0980245	-1.3041	0.193463
rs1128175	6	31182658	G	A	cg09723781	chr6	30913989	GTF2H4;VARS2;VARS2;VARS2	Island	-0.0909671	-2.67364	0.00762043	1	-0.0544705	-0.829971	0.407391
rs2853971	6	31412564	G	A	cg09723781	chr6	30913989	GTF2H4;VARS2;VARS2;VARS2	Island	-0.0954602	-2.26275	0.023856	1	-0.175642	-2.19761	0.0289447
rs1128175	6	31182658	G	A	cg27550606	chr6	30914009	GTF2H4;VARS2;VARS2;VARS2	Island	-0.0644017	-2.58584	0.00984877	1	0.0238217	0.450719	0.652604
rs2853971	6	31412564	G	A	cg27550606	chr6	30914009	GTF2H4;VARS2;VARS2;VARS2	Island	-0.042469	-1.3734	0.169924	1	-0.0571999	-0.882116	0.378608
rs1128175	6	31182658	G	A	cg18411800	chr6	30914012	GTF2H4;VARS2;VARS2;VARS2	Island	-0.105633	-3.26362	0.00113572	1	-0.0524886	-0.755527	0.450683
rs2853971	6	31412564	G	A	cg18411800	chr6	30914012	GTF2H4;VARS2;VARS2;VARS2	Island	-0.119529	-2.97865	0.00296222	1	-0.121749	-1.4311	0.153719
rs1128175	6	31182658	G	A	cg06693277	chr6	30914026	GTF2H4;VARS2;VARS2;VARS2	Island	-0.0695767	-2.13218	0.0332253	1	-0.00855593	-0.135629	0.89223
rs2853971	6	31412564	G	A	cg06693277	chr6	30914026	GTF2H4;VARS2;VARS2;VARS2	Island	-0.0774747	-1.91581	0.0556622	1	-0.0440345	-0.568631	0.570145
rs1128175	6	31182658	G	A	cg11571001	chr6	30914031	GTF2H4;VARS2;VARS2;VARS2	Island	-0.0507234	-3.00833	0.00268995	1	0.00537799	0.169776	0.865331
rs2853971	6	31412564	G	A	cg11571001	chr6	30914031	GTF2H4;VARS2;VARS2;VARS2	Island	-0.0393442	-1.87875	0.0605567	1	-0.00944366	-0.242715	0.808436
rs1128175	6	31182658	G	A	cg16257334	chr6	30914065	GTF2H4;VARS2;VARS2;VARS2	Island	0.000496301	0.0495022	0.960529	1	-0.0203351	-1.02085	0.308367
rs2853971	6	31412564	G	A	cg16257334	chr6	30914065	GTF2H4;VARS2;VARS2;VARS2	Island	-0.0177632	-1.43166	0.152539	1	-0.0229584	-0.93795	0.349225
rs1128175	6	31182658	G	A	cg11959708	chr6	30914116	VARS2;VARS2;VARS2	Island	-0.0085101	-0.461338	0.644652	1	-0.0156563	-0.448998	0.653843
rs2853971	6	31412564	G	A	cg11959708	chr6	30914116	VARS2;VARS2;VARS2	Island	-0.0400608	-1.75556	0.0794572	1	0.00869378	0.202904	0.839384
rs1128175	6	31182658	G	A	cg25602049	chr6	30914143	VARS2;VARS2;VARS2	Island	-0.0337559	-1.49222	0.135945	1	-0.03015	-0.610742	0.541956
rs2853971	6	31412564	G	A	cg25602049	chr6	30914143	VARS2;VARS2;VARS2	Island	-0.044378	-1.58388	0.113523	1	-0.0747657	-1.23594	0.217703
rs1128175	6	31182658	G	A	cg05894653	chr6	30914307	VARS2;VARS2;VARS2;VARS2;VARS2	Island	-0.0101096	-1.32936	0.184021	1	0.0183902	1.18341	0.237831
rs2853971	6	31412564	G	A	cg05894653	chr6	30914307	VARS2;VARS2;VARS2;VARS2;VARS2	Island	-0.0200843	-2.1348	0.0330097	1	0.00672213	0.351207	0.725745
rs1128175	6	31182658	G	A	cg19104656	chr6	30914310	VARS2;VARS2;VARS2;VARS2;VARS2	Island	0.0218013	0.907419	0.364395	1	-0.122147	-2.70283	0.00737264
rs2853971	6	31412564	G	A	cg19104656	chr6	30914310	VARS2;VARS2;VARS2;VARS2;VARS2	Island	0.0430686	1.44799	0.14792	1	-0.0792402	-1.41183	0.159312
rs1128175	6	31182658	G	A	cg25005633	chr6	30914317	VARS2;VARS2;VARS2;VARS2;VARS2	Island	0.00792172	0.347293	0.728441	1	-0.0530206	-1.18197	0.238404
rs2853971	6	31412564	G	A	cg25005633	chr6	30914317	VARS2;VARS2;VARS2;VARS2;VARS2	Island	0.0234154	0.828915	0.407342	1	-0.0865878	-1.57498	0.116596
rs1128175	6	31182658	G	A	cg00526088	chr6	30914417	VARS2;VARS2;VARS2	Island	0.0200181	0.887084	0.375238	1	-0.0328854	-0.779457	0.436488
rs2853971	6	31412564	G	A	cg00526088	chr6	30914417	VARS2;VARS2;VARS2	Island	-0.00205027	-0.0733171	0.941568	1	0.0203374	0.39205	0.695373
rs1128175	6	31182658	G	A	cg19331040	chr6	30914431	VARS2;VARS2;VARS2	Island	-0.0289552	-1.18955	0.234495	1	0.0227724	0.540911	0.589077
rs2853971	6	31412564	G	A	cg19331040	chr6	30914431	VARS2;VARS2;VARS2	Island	-0.0655441	-2.17718	0.029691	1	-0.0242788	-0.469408	0.63921
rs1128175	6	31182658	G	A	cg05853013	chr6	30914436	VARS2;VARS2;VARS2	Island	0.0274709	1.15866	0.246859	1	-0.0608262	-1.38206	0.168254
rs2853971	6	31412564	G	A	cg05853013	chr6	30914436	VARS2;VARS2;VARS2	Island	0.00846474	0.288039	0.773374	1	-0.09856	-1.82856	0.0687223
rs1128175	6	31182658	G	A	cg27172893	chr6	30914478	VARS2;VARS2;VARS2	Island	0.0277407	1.13285	0.257539	1	0.00742822	0.152117	0.879224
rs2853971	6	31412564	G	A	cg27172893	chr6	30914478	VARS2;VARS2;VARS2	Island	0.0467683	1.54258	0.123235	1	-0.0021883	-0.0364798	0.97093
rs1128175	6	31182658	G	A	cg13495347	chr6	30914483	VARS2;VARS2;VARS2	Island	-0.0375779	-1.33648	0.181684	1	0.0357101	0.666247	0.505901
rs2853971	6	31412564	G	A	cg13495347	chr6	30914483	VARS2;VARS2;VARS2	Island	-0.00106421	-0.0305282	0.975652	1	0.0192814	0.292635	0.770057
rs1128175	6	31182658	G	A	cg01321872	chr6	30914492	VARS2;VARS2;VARS2	Island	0.0300087	2.97029	0.00304335	1	0.00830905	0.404588	0.686145
rs2853971	6	31412564	G	A	cg01321872	chr6	30914492	VARS2;VARS2;VARS2	Island	0.0349025	2.78743	0.00540921	1	0.0234417	0.930605	0.353005
rs1128175	6	31182658	G	A	cg25809410	chr6	30914516	VARS2;VARS2;VARS2	Island	-0.0336117	-1.46552	0.14308	1	0.000730351	0.0167582	0.986644
rs2853971	6	31412564	G	A	cg25809410	chr6	30914516	VARS2;VARS2;VARS2	Island	-0.0486391	-1.71264	0.0870766	1	-0.0459598	-0.859848	0.390742
rs1128175	6	31182658	G	A	cg26467571	chr6	30914578	VARS2;VARS2;VARS2	S_Shore	0.00562803	0.617151	0.53727	1	-0.0267318	-1.45355	0.147395
rs2853971	6	31412564	G	A	cg26467571	chr6	30914578	VARS2;VARS2;VARS2	S_Shore	0.000618462	0.0547374	0.956358	1	-0.00941284	-0.414978	0.678534
rs1128175	6	31182658	G	A	cg27525647	chr6	30914581	VARS2;VARS2;VARS2	S_Shore	0.011546	0.406966	0.684116	1	0.00498814	0.0878449	0.930074
rs2853971	6	31412564	G	A	cg27525647	chr6	30914581	VARS2;VARS2;VARS2	S_Shore	-0.0115221	-0.327839	0.743099	1	-0.0192127	-0.275487	0.783182
rs1128175	6	31182658	G	A	cg02601318	chr6	30914607	VARS2;VARS2;VARS2	S_Shore	-0.015183	-1.15725	0.247436	1	0.0106662	0.466295	0.641432
rs2853971	6	31412564	G	A	cg02601318	chr6	30914607	VARS2;VARS2;VARS2	S_Shore	0.0312101	1.9225	0.0548144	1	0.051126	1.83155	0.0682738
rs1128175	6	31182658	G	A	cg15848685	chr6	30914864	VARS2;VARS2;VARS2	S_Shore	-0.0564085	-1.55231	0.120891	1	-0.113201	-1.59144	0.112843
rs2853971	6	31412564	G	A	cg15848685	chr6	30914864	VARS2;VARS2;VARS2	S_Shore	0.140416	3.13037	0.00179442	1	0.0336411	0.383099	0.70199
rs1128175	6	31182658	G	A	cg12457901	chr6	30914894	VARS2;VARS2;VARS2	S_Shore	-0.0417628	-1.40012	0.161774	1	-0.119538	-2.1128	0.0356639
rs2853971	6	31412564	G	A	cg12457901	chr6	30914894	VARS2;VARS2;VARS2	S_Shore	0.112423	3.05331	0.00232067	1	-0.0161646	-0.230455	0.817937
rs1128175	6	31182658	G	A	cg16958594	chr6	30914931	VARS2;VARS2;VARS2	S_Shore	-0.0506649	-1.95947	0.0503235	1	-0.0958977	-1.91862	0.0562336
rs2853971	6	31412564	G	A	cg16958594	chr6	30914931	VARS2;VARS2;VARS2	S_Shore	0.104522	3.27398	0.00109528	1	-0.0190993	-0.308754	0.75778
rs1128175	6	31182658	G	A	cg15978899	chr6	30915217	VARS2;VARS2;VARS2	S_Shore	-0.023572	-1.25561	0.209538	1	-0.0612991	-1.63661	0.10304
rs2853971	6	31412564	G	A	cg15978899	chr6	30915217	VARS2;VARS2;VARS2	S_Shore	0.0807815	3.49125	0.000500888	1	-0.00884717	-0.191232	0.848508
rs1128175	6	31182658	G	A	cg00933603	chr6	30915224	VARS2;VARS2;VARS2	S_Shore	-0.016206	-0.722906	0.4699	1	-0.0602812	-1.34461	0.180036
rs2853971	6	31412564	G	A	cg00933603	chr6	30915224	VARS2;VARS2;VARS2	S_Shore	0.0933901	3.38048	0.000750403	1	0.0109259	0.197665	0.843477
rs1128175	6	31182658	G	A	cg10158679	chr6	30915297	VARS2;VARS2;VARS2	S_Shore	0.000137139	0.00642179	0.994877	1	-0.0404971	-1.01302	0.312083
rs2853971	6	31412564	G	A	cg10158679	chr6	30915297	VARS2;VARS2;VARS2	S_Shore	0.0697187	2.64429	0.00830916	1	-0.0662361	-1.35111	0.177949
rs1128175	6	31182658	G	A	cg00244776	chr6	30915415	VARS2;VARS2;VARS2	S_Shore	0.00934252	0.74576	0.45598	1	-0.0308833	-1.31436	0.189994
rs1128175	6	31182658	G	A	cg02149965	chr6	30915426	VARS2;VARS2;VARS2	S_Shore	-0.00349551	-0.216685	0.828497	1	-0.00073496	-0.0242725	0.980656
rs2853971	6	31412564	G	A	cg02149965	chr6	30915426	VARS2;VARS2;VARS2	S_Shore	0.0670225	3.37209	0.000773397	1	0.0311262	0.838093	0.402823
rs1128175	6	31182658	G	A	cg19013222	chr6	30915749	VARS2;VARS2;VARS2	S_Shore	0.0190779	1.50236	0.133307	1	0.0121222	0.46985	0.638894
rs2853971	6	31412564	G	A	cg19013222	chr6	30915749	VARS2;VARS2;VARS2	S_Shore	0.0415225	2.64561	0.00827705	1	0.0203749	0.643163	0.52074
rs1128175	6	31182658	G	A	cg27057509	chr6	30915985	VARS2;VARS2;VARS2	S_Shore	0.0258784	2.10586	0.0354555	1	0.0411287	1.78421	0.0756691
rs2853971	6	31412564	G	A	cg27057509	chr6	30915985	VARS2;VARS2;VARS2	S_Shore	0.0191992	1.2595	0.208132	1	-0.0244569	-0.859314	0.391036
rs1128175	6	31182658	G	A	cg06879746	chr6	30915991	VARS2;VARS2;VARS2	S_Shore	-0.0048219	-0.416715	0.676973	1	-0.00380993	-0.173874	0.862113
rs2853971	6	31412564	G	A	cg06879746	chr6	30915991	VARS2;VARS2;VARS2	S_Shore	-0.041155	-2.88234	0.00402827	1	-0.0448809	-1.6772	0.0948209
rs1128175	6	31182658	G	A	cg16113650	chr6	30916182	VARS2;VARS2;VARS2	S_Shore	-0.0369223	-1.92842	0.054074	1	-0.0372712	-1.03654	0.301004
rs2853971	6	31412564	G	A	cg16113650	chr6	30916182	VARS2;VARS2;VARS2	S_Shore	-0.00676453	-0.284715	0.775919	1	-0.00834458	-0.188514	0.850635
rs1128175	6	31182658	G	A	cg26784891	chr6	30916347	VARS2;VARS2;VARS2	S_Shore	-0.00717081	-0.708734	0.478648	1	-0.00575866	-0.281072	0.7789
rs2853971	6	31412564	G	A	cg26784891	chr6	30916347	VARS2;VARS2;VARS2	S_Shore	-0.0128006	-1.02158	0.307216	1	-0.0206926	-0.82325	0.411194
rs1128175	6	31182658	G	A	cg19912283	chr6	30916813	VARS2;VARS2;VARS2	S_Shelf	-0.0102306	-0.951396	0.341624	1	-0.00991665	-0.466643	0.641184
rs2853971	6	31412564	G	A	cg19912283	chr6	30916813	VARS2;VARS2;VARS2	S_Shelf	-0.0069064	-0.518315	0.604349	1	-0.025646	-0.984005	0.326116
rs1128175	6	31182658	G	A	cg24846030	chr6	30916906	VARS2;VARS2;VARS2	S_Shelf	-0.017328	-1.69896	0.0896252	1	-0.0179108	-0.93404	0.351234
rs2853971	6	31412564	G	A	cg24846030	chr6	30916906	VARS2;VARS2;VARS2	S_Shelf	-0.011796	-0.932752	0.351164	1	-0.0300969	-1.2798	0.201867
rs1128175	6	31182658	G	A	cg19301017	chr6	30916936	VARS2;VARS2;VARS2	S_Shelf	-0.00227035	-0.151977	0.879235	1	0.0253198	0.889972	0.374383
rs2853971	6	31412564	G	A	cg19301017	chr6	30916936	VARS2;VARS2;VARS2	S_Shelf	-0.0012569	-0.0679199	0.945862	1	-0.0338012	-0.967504	0.334279
rs1128175	6	31182658	G	A	cg05680196	chr6	30917138	VARS2;VARS2;VARS2	S_Shelf	-0.0208337	-1.31019	0.190421	1	0.0359647	1.30293	0.193865
rs2853971	6	31412564	G	A	cg05680196	chr6	30917138	VARS2;VARS2;VARS2	S_Shelf	-0.0123076	-0.624425	0.532485	1	0.0347115	1.02234	0.307662
rs1128175	6	31182658	G	A	cg19014295	chr6	30917151	VARS2;VARS2;VARS2	S_Shelf	-0.00502817	-0.485941	0.627111	1	-0.0269293	-1.26681	0.206467
rs2853971	6	31412564	G	A	cg19014295	chr6	30917151	VARS2;VARS2;VARS2	S_Shelf	-0.00181862	-0.141868	0.887212	1	-0.0234085	-0.894953	0.37172
rs1128175	6	31182658	G	A	cg16036022	chr6	30917231	VARS2;VARS2;VARS2	S_Shelf	0.00483682	0.298299	0.765535	1	0.00797763	0.262103	0.79347
rs2853971	6	31412564	G	A	cg16036022	chr6	30917231	VARS2;VARS2;VARS2	S_Shelf	0.000683619	0.0340332	0.972857	1	0.00436814	0.11682	0.907102
rs1128175	6	31182658	G	A	cg18881094	chr6	30917364	VARS2;VARS2;VARS2	S_Shelf	0.00679067	0.243356	0.807777	1	0.020005	0.342483	0.732291
rs2853971	6	31412564	G	A	cg18881094	chr6	30917364	VARS2;VARS2;VARS2	S_Shelf	0.0185019	0.535315	0.592546	1	0.0835843	1.16798	0.243987
rs1128175	6	31182658	G	A	cg27185298	chr6	30917428	VARS2;VARS2;VARS2	S_Shelf	-0.00537976	-0.737428	0.461028	1	0.0104239	0.747125	0.455729
rs2853971	6	31412564	G	A	cg27185298	chr6	30917428	VARS2;VARS2;VARS2	S_Shelf	0.00346067	0.382868	0.701896	1	-0.00598768	-0.349055	0.727358
rs1128175	6	31182658	G	A	cg05632020	chr6	30917533	VARS2;VARS2;VARS2	S_Shelf	0.0112695	2.34433	0.0192481	1	0.0152101	1.63274	0.103852
rs2853971	6	31412564	G	A	cg05632020	chr6	30917533	VARS2;VARS2;VARS2	S_Shelf	0.0049307	0.826108	0.408932	1	0.00989474	0.861212	0.389992
rs1128175	6	31182658	G	A	cg17428922	chr6	30917567	VARS2;VARS2;VARS2	S_Shelf	-0.0170766	-1.97596	0.0484229	1	0.00904637	0.5213	0.602645
rs2853971	6	31412564	G	A	cg17428922	chr6	30917567	VARS2;VARS2;VARS2	S_Shelf	-0.0120114	-1.12055	0.262736	1	0.0075609	0.354589	0.723213
rs1128175	6	31182658	G	A	cg03825488	chr6	30917683	VARS2;VARS2;VARS2	S_Shelf	-0.0195626	-2.41882	0.0157412	1	0.00810349	0.467988	0.640223
rs2853971	6	31412564	G	A	cg03825488	chr6	30917683	VARS2;VARS2;VARS2	S_Shelf	0.00452722	0.450664	0.652325	1	-0.00621494	-0.292112	0.770456
rs1128175	6	31182658	G	A	cg15673491	chr6	30917704	VARS2;VARS2;VARS2	S_Shelf	0.0085484	1.02381	0.306164	1	-0.0326295	-2.21396	0.0277838
rs2853971	6	31412564	G	A	cg15673491	chr6	30917704	VARS2;VARS2;VARS2	S_Shelf	0.00619714	0.598957	0.549332	1	-0.0439271	-2.43148	0.0157795
rs1128175	6	31182658	G	A	cg09296730	chr6	30917790	VARS2;VARS2;VARS2	S_Shelf	-0.0130353	-1.18093	0.2379	1	0.0154745	0.709455	0.47874
rs2853971	6	31412564	G	A	cg09296730	chr6	30917790	VARS2;VARS2;VARS2	S_Shelf	-0.0209024	-1.52936	0.126478	1	0.0377116	1.41193	0.159282
rs1128175	6	31182658	G	A	cg21394121	chr6	30917932	VARS2;VARS2;VARS2	S_Shelf	-0.0244338	-1.71579	0.0864968	1	0.000993008	0.0386261	0.969221
rs2853971	6	31412564	G	A	cg21394121	chr6	30917932	VARS2;VARS2;VARS2	S_Shelf	-0.00927748	-0.525248	0.599522	1	0.0211833	0.671437	0.502596
rs1128175	6	31182658	G	A	cg23201206	chr6	30918023	VARS2;VARS2;VARS2	S_Shelf	0.00797005	0.625256	0.53194	1	0.0390635	1.50066	0.134775
rs2853971	6	31412564	G	A	cg23201206	chr6	30918023	VARS2;VARS2;VARS2	S_Shelf	-0.00976028	-0.618119	0.536632	1	0.0340106	1.06114	0.289705
rs1128175	6	31182658	G	A	cg23528297	chr6	30918345	VARS2;VARS2;VARS2	S_Shelf	0.00274092	0.297989	0.765771	1	0.0111533	0.635767	0.525542
rs2853971	6	31412564	G	A	cg23528297	chr6	30918345	VARS2;VARS2;VARS2	S_Shelf	-0.0030001	-0.263301	0.792371	1	0.0265772	1.23623	0.217595
rs1128175	6	31182658	G	A	cg07269567	chr6	30918384	VARS2;VARS2;VARS2	S_Shelf	-0.0147479	-1.42584	0.154213	1	0.0305636	1.02327	0.307225
rs2853971	6	31412564	G	A	cg07269567	chr6	30918384	VARS2;VARS2;VARS2	S_Shelf	-0.0143541	-1.11987	0.263026	1	0.0285969	0.778707	0.436929
rs1128175	6	31182658	G	A	cg14813923	chr6	30918888	VARS2;VARS2;VARS2	OpenSea	-0.0382441	-3.1997	0.00141718	1	-0.0582824	-2.68601	0.00774249
rs1128175	6	31182658	G	A	cg20584679	chr6	30920396	VARS2;VARS2;VARS2	OpenSea	-0.0138512	-1.10471	0.26954	1	0.00156247	0.0635757	0.949362
rs2853971	6	31412564	G	A	cg20584679	chr6	30920396	VARS2;VARS2;VARS2	OpenSea	-0.0415274	-2.68132	0.00744899	1	-0.0143191	-0.474535	0.635555
rs1128175	6	31182658	G	A	cg25586244	chr6	30921301	VARS2;VARS2;VARS2	OpenSea	-0.0166629	-1.58021	0.114363	1	-0.00197825	-0.0935073	0.92558
rs2853971	6	31412564	G	A	cg25586244	chr6	30921301	VARS2;VARS2;VARS2	OpenSea	-0.000577612	-0.0441669	0.96478	1	0.0222656	0.858098	0.391706
rs1128175	6	31182658	G	A	cg13561748	chr6	30922486	VARS2;VARS2;VARS2	OpenSea	0.00199687	0.273577	0.784464	1	-0.0106475	-0.698459	0.485575
rs2853971	6	31412564	G	A	cg13561748	chr6	30922486	VARS2;VARS2;VARS2	OpenSea	-0.00348989	-0.385985	0.699586	1	-0.00492073	-0.262549	0.793126
rs1128175	6	31182658	G	A	cg21492389	chr6	30923178	VARS2;VARS2;VARS2	OpenSea	-0.0113777	-1.18335	0.236941	1	0.00743678	0.37213	0.710129
rs2853971	6	31412564	G	A	cg21492389	chr6	30923178	VARS2;VARS2;VARS2	OpenSea	-0.00312906	-0.262548	0.792951	1	0.0163713	0.667338	0.505206
rs2853971	6	31412564	G	A	cg04966294	chr6	30925327	VARS2;VARS2;VARS2	OpenSea	-0.0364213	-2.73505	0.00634292	1	-0.0393379	-1.58905	0.113383
rs1128175	6	31182658	G	A	cg19054685	chr6	30926294	VARS2;VARS2;VARS2	OpenSea	0.00115227	0.15464	0.877135	1	-0.0185329	-1.40433	0.161529
rs2853971	6	31412564	G	A	cg19054685	chr6	30926294	VARS2;VARS2;VARS2	OpenSea	-0.00217816	-0.235982	0.813493	1	-0.0199169	-1.22743	0.220877
rs1128175	6	31182658	G	A	cg09408780	chr6	30931160		OpenSea	-0.0115308	-1.74303	0.0816227	1	-0.0198659	-1.4317	0.153548
rs2853971	6	31412564	G	A	cg09408780	chr6	30931160		OpenSea	0.000271703	0.0331073	0.973595	1	-0.031869	-1.87548	0.0619559
rs1128175	6	31182658	G	A	cg04377288	chr6	30931443	SFTA2	OpenSea	0.00501001	0.673923	0.500509	1	0.0249871	1.83892	0.0671784
rs2853971	6	31412564	G	A	cg04377288	chr6	30931443	SFTA2	OpenSea	0.0111526	1.21164	0.225924	1	0.0436849	2.63665	0.00892632
rs1128175	6	31182658	G	A	cg14034870	chr6	30932420	SFTA2	OpenSea	0.0066053	1.11952	0.263177	1	-0.00339176	-0.275909	0.782859
rs2853971	6	31412564	G	A	cg14034870	chr6	30932420	SFTA2	OpenSea	0.00433404	0.592732	0.553489	1	0.0145475	0.965124	0.335467
rs1128175	6	31182658	G	A	cg25784359	chr6	30932522	SFTA2	OpenSea	0.0138933	1.36509	0.172518	1	0.0116232	0.603379	0.546833
rs2853971	6	31412564	G	A	cg25784359	chr6	30932522	SFTA2	OpenSea	0.00386659	0.30643	0.759339	1	-0.00953135	-0.402629	0.687584
rs1128175	6	31182658	G	A	cg02128283	chr6	30932810	SFTA2	OpenSea	-0.0264319	-2.57477	0.0101676	1	-0.0589943	-3.34386	0.000960237
rs2853971	6	31412564	G	A	cg02128283	chr6	30932810	SFTA2	OpenSea	-0.042713	-3.36633	0.000789548	1	-0.051527	-2.35038	0.0195748
rs1128175	6	31182658	G	A	cg10006979	chr6	30932901	SFTA2	OpenSea	0.00106405	0.0719754	0.942635	1	0.0127122	0.437445	0.662187
rs2853971	6	31412564	G	A	cg10006979	chr6	30932901	SFTA2	OpenSea	0.011537	0.630104	0.528765	1	0.0237124	0.664631	0.506933
rs2853971	6	31412564	G	A	cg27369431	chr6	30933371	SFTA2	OpenSea	-0.0342412	-2.72733	0.00649215	1	-0.0810995	-3.50348	0.000548829
rs1128175	6	31182658	G	A	cg12893044	chr6	30933813		OpenSea	-0.00677891	-0.640184	0.522194	1	-0.0194306	-0.892296	0.373139
rs2853971	6	31412564	G	A	cg12893044	chr6	30933813		OpenSea	-0.00322745	-0.246006	0.805726	1	-0.0257972	-0.964692	0.335682
rs1128175	6	31182658	G	A	cg18849204	chr6	30935160		OpenSea	0.0031232	0.365228	0.715015	1	-0.00691749	-0.4318	0.666279
rs2853971	6	31412564	G	A	cg18849204	chr6	30935160		OpenSea	0.00383959	0.362463	0.717079	1	-0.0139574	-0.709744	0.478561
rs1128175	6	31182658	G	A	cg06009620	chr6	30936917		OpenSea	-0.0236008	-2.03426	0.0421783	1	-0.0328608	-1.54886	0.122751
rs2853971	6	31412564	G	A	cg06009620	chr6	30936917		OpenSea	0.0117167	0.813913	0.415881	1	-0.0301259	-1.15338	0.249915
rs1128175	6	31182658	G	A	cg08487909	chr6	30937204		OpenSea	-0.000217523	-0.0287893	0.977038	1	-0.00892258	-0.658949	0.510568
rs2853971	6	31412564	G	A	cg08487909	chr6	30937204		OpenSea	0.00699953	0.748043	0.454603	1	-0.0120675	-0.725664	0.468761
rs1128175	6	31182658	G	A	cg17857094	chr6	30939503	DPCR1	OpenSea	0.0654617	1.67168	0.0948875	1	0.0997802	1.40271	0.162013
rs2853971	6	31412564	G	A	cg17857094	chr6	30939503	DPCR1	OpenSea	0.077427	1.59596	0.110801	1	0.114749	1.31256	0.1906
rs1128175	6	31182658	G	A	cg03226054	chr6	30939624	DPCR1	OpenSea	0.00963032	0.869032	0.38503	1	0.0187148	0.941706	0.347302
rs2853971	6	31412564	G	A	cg03226054	chr6	30939624	DPCR1	OpenSea	0.0145922	1.06318	0.287945	1	0.0200098	0.819309	0.413433
rs1128175	6	31182658	G	A	cg05949502	chr6	30939895	DPCR1	OpenSea	-0.0154931	-2.15951	0.0310378	1	0.0115446	0.843994	0.399524
rs2853971	6	31412564	G	A	cg05949502	chr6	30939895	DPCR1	OpenSea	-0.00572052	-0.642372	0.520773	1	0.0183175	1.09128	0.276256
rs1128175	6	31182658	G	A	cg08711281	chr6	30940525	DPCR1	OpenSea	0.00392573	0.411949	0.680461	1	-0.00861424	-0.533926	0.593893
rs2853971	6	31412564	G	A	cg08711281	chr6	30940525	DPCR1	OpenSea	-0.00458496	-0.388392	0.697805	1	-0.00890301	-0.449156	0.65373
rs1128175	6	31182658	G	A	cg24836242	chr6	30940802	DPCR1	OpenSea	0.0155769	1.32076	0.18687	1	-0.00951717	-0.463893	0.64315
rs2853971	6	31412564	G	A	cg24836242	chr6	30940802	DPCR1	OpenSea	-0.0113754	-0.778191	0.436633	1	0.00566544	0.224732	0.822381
rs1128175	6	31182658	G	A	cg13978352	chr6	30940929	DPCR1	OpenSea	0.020208	1.03681	0.300064	1	0.0265826	0.769926	0.442111
rs2853971	6	31412564	G	A	cg13978352	chr6	30940929	DPCR1	OpenSea	0.00534875	0.221427	0.824803	1	0.0311389	0.734136	0.463591
rs1128175	6	31182658	G	A	cg04572540	chr6	30940962	DPCR1	OpenSea	-0.0158997	-1.37293	0.17007	1	-0.0157828	-0.765485	0.444744
rs2853971	6	31412564	G	A	cg04572540	chr6	30940962	DPCR1	OpenSea	-0.00310319	-0.216123	0.828934	1	-0.0176579	-0.697064	0.486446
rs1128175	6	31182658	G	A	cg00691368	chr6	30942043	DPCR1	OpenSea	0.00559052	0.512469	0.608431	1	0.0691933	2.80365	0.00547135
rs2853971	6	31412564	G	A	cg00691368	chr6	30942043	DPCR1	OpenSea	0.000374377	0.0277004	0.977906	1	0.0591383	1.93427	0.0542703
rs1128175	6	31182658	G	A	cg17626385	chr6	30942151	DPCR1	OpenSea	0.00783289	0.797484	0.425352	1	0.0308085	1.62482	0.10553
rs2853971	6	31412564	G	A	cg17626385	chr6	30942151	DPCR1	OpenSea	0.0136752	1.12429	0.26115	1	0.0293168	1.25591	0.210384
rs1128175	6	31182658	G	A	cg25857471	chr6	30942336	DPCR1	OpenSea	0.0143248	1.0786	0.281014	1	-0.00462027	-0.202137	0.839983
rs2853971	6	31412564	G	A	cg25857471	chr6	30942336	DPCR1	OpenSea	0.0123556	0.750807	0.452938	1	0.00698275	0.248711	0.803799
rs1128175	6	31182658	G	A	cg16274954	chr6	30942538	DPCR1	OpenSea	-0.00695411	-0.850647	0.395161	1	-0.0049977	-0.358443	0.720331
rs2853971	6	31412564	G	A	cg16274954	chr6	30942538	DPCR1	OpenSea	-0.00986935	-0.974672	0.329949	1	-0.00585973	-0.342128	0.732558
rs1128175	6	31182658	G	A	cg24875484	chr6	30942806	DPCR1	OpenSea	0.0261099	2.1947	0.0284049	1	-0.0318473	-1.4558	0.146771
rs2853971	6	31412564	G	A	cg24875484	chr6	30942806	DPCR1	OpenSea	0.00821853	0.556471	0.578008	1	-0.0559428	-2.09163	0.0375364
rs1128175	6	31182658	G	A	cg08168400	chr6	30942828	DPCR1	OpenSea	0.00114345	0.109975	0.91245	1	-0.0515609	-2.46475	0.0144213
rs2853971	6	31412564	G	A	cg08168400	chr6	30942828	DPCR1	OpenSea	-0.00518223	-0.402383	0.687484	1	-0.0325464	-1.25479	0.210792
rs1128175	6	31182658	G	A	cg11118171	chr6	30942852	DPCR1	OpenSea	0.015166	1.12665	0.260148	1	-0.0407959	-1.5802	0.115394
rs2853971	6	31412564	G	A	cg11118171	chr6	30942852	DPCR1	OpenSea	0.0151785	0.910058	0.363002	1	-0.0485354	-1.52998	0.127355
rs1128175	6	31182658	G	A	cg09872928	chr6	30942869	DPCR1	OpenSea	0.00631303	0.378939	0.70481	1	-0.0221129	-0.690043	0.490842
rs2853971	6	31412564	G	A	cg09872928	chr6	30942869	DPCR1	OpenSea	-0.00754195	-0.36545	0.71485	1	-0.0541862	-1.38069	0.168676
rs1128175	6	31182658	G	A	cg03689225	chr6	30943164	DPCR1	OpenSea	-0.00583388	-0.267121	0.789429	1	-0.0372823	-0.961189	0.337437
rs2853971	6	31412564	G	A	cg03689225	chr6	30943164	DPCR1	OpenSea	-0.035324	-1.3067	0.191602	1	-0.0625618	-1.31529	0.189683
rs1128175	6	31182658	G	A	cg13267551	chr6	30947594	DPCR1	OpenSea	-0.00155995	-0.215731	0.829239	1	-0.0108489	-0.733842	0.46377
rs2853971	6	31412564	G	A	cg13267551	chr6	30947594	DPCR1	OpenSea	-0.0148305	-1.65782	0.0976555	1	0.00534874	0.294258	0.768819
rs1128175	6	31182658	G	A	cg15709227	chr6	30950320	DPCR1	OpenSea	-0.010646	-1.0289	0.303767	1	0.0395758	2.03125	0.0433458
rs2853971	6	31412564	G	A	cg15709227	chr6	30950320	DPCR1	OpenSea	-0.0214487	-1.6748	0.0942726	1	0.0362123	1.50725	0.133077
rs1128175	6	31182658	G	A	cg01492061	chr6	30951279	DPCR1	OpenSea	0.0129074	1.22264	0.221742	1	0.0043219	0.213316	0.831264
rs2853971	6	31412564	G	A	cg01492061	chr6	30951279	DPCR1	OpenSea	-0.00697676	-0.533184	0.59402	1	-0.00690161	-0.277332	0.781767
rs1128175	6	31182658	G	A	cg20965815	chr6	30951736	DPCR1	N_Shelf	0.00219883	0.490891	0.623607	1	-0.00146178	-0.173766	0.862198
rs2853971	6	31412564	G	A	cg20965815	chr6	30951736	DPCR1	N_Shelf	5.51595e-05	0.00993981	0.992071	1	-0.00191312	-0.185141	0.853277
rs1128175	6	31182658	G	A	cg20114524	chr6	30952309	DPCR1	N_Shelf	0.0629276	2.24673	0.024866	1	0.0736259	1.55517	0.121241
rs2853971	6	31412564	G	A	cg20114524	chr6	30952309	DPCR1	N_Shelf	0.0536619	1.54468	0.122728	1	0.0485847	0.832429	0.406005
rs1128175	6	31182658	G	A	cg18950108	chr6	30952394	DPCR1	N_Shelf	-0.0198787	-2.3967	0.0167188	1	-0.0365011	-1.98231	0.0485993
rs2853971	6	31412564	G	A	cg18950108	chr6	30952394	DPCR1	N_Shelf	-0.020885	-2.03113	0.0424946	1	-0.0346228	-1.52564	0.128433
rs1128175	6	31182658	G	A	cg19291075	chr6	30952986	DPCR1	N_Shelf	-0.00777518	-0.76077	0.446966	1	0.0146239	0.73676	0.461997
rs2853971	6	31412564	G	A	cg19291075	chr6	30952986	DPCR1	N_Shelf	-0.00382566	-0.302109	0.76263	1	0.00942644	0.386299	0.699622
rs1128175	6	31182658	G	A	cg10033746	chr6	30952992	DPCR1	N_Shelf	-0.0131428	-1.17771	0.23918	1	0.00395983	0.197852	0.84333
rs2853971	6	31412564	G	A	cg10033746	chr6	30952992	DPCR1	N_Shelf	-0.0250223	-1.8117	0.0703201	1	-0.0176112	-0.717068	0.474038
rs1128175	6	31182658	G	A	cg23426912	chr6	30953059	DPCR1	N_Shelf	-0.0237876	-1.55918	0.119257	1	-0.00990632	-0.338319	0.735422
rs2853971	6	31412564	G	A	cg23426912	chr6	30953059	DPCR1	N_Shelf	-0.0194985	-1.03105	0.302757	1	-0.00169282	-0.0470538	0.96251
rs1128175	6	31182658	G	A	cg18796319	chr6	30953130	DPCR1	N_Shelf	0.0481195	3.13995	0.00173728	1	0.0644594	2.26609	0.0243485
rs2853971	6	31412564	G	A	cg18796319	chr6	30953130	DPCR1	N_Shelf	0.0541013	2.8475	0.00449293	1	0.0981617	2.82583	0.00511803
rs1128175	6	31182658	G	A	cg13871708	chr6	30953230	DPCR1	N_Shelf	0.0100191	0.552186	0.580939	1	0.0133591	0.369211	0.7123
rs2853971	6	31412564	G	A	cg13871708	chr6	30953230	DPCR1	N_Shelf	-0.0137745	-0.612863	0.5401	1	0.0128985	0.290178	0.771934
rs1128175	6	31182658	G	A	cg11485823	chr6	30953815	DPCR1	N_Shore	0.013002	1.16933	0.242539	1	0.0208444	0.987026	0.324636
rs2853971	6	31412564	G	A	cg11485823	chr6	30953815	DPCR1	N_Shore	-0.0109345	-0.793572	0.427625	1	0.00884109	0.340199	0.734008
rs1128175	6	31182658	G	A	cg18964706	chr6	30953853	DPCR1	N_Shore	-0.00197831	-0.149867	0.880898	1	-0.00836185	-0.340564	0.733733
rs2853971	6	31412564	G	A	cg18964706	chr6	30953853	DPCR1	N_Shore	-0.0134175	-0.820791	0.411953	1	-0.0226655	-0.75222	0.452665
rs1128175	6	31182658	G	A	cg11554728	chr6	30953980	DPCR1	N_Shore	-0.0259316	-2.85662	0.00436683	1	-0.0340047	-2.15065	0.0325157
rs2853971	6	31412564	G	A	cg11554728	chr6	30953980	DPCR1	N_Shore	-0.029589	-2.62973	0.0086711	1	-0.0452596	-2.33428	0.0204175
rs1128175	6	31182658	G	A	cg12797044	chr6	30954266		N_Shore	-0.00487278	-0.520141	0.603075	1	-0.0260872	-1.61007	0.108713
rs2853971	6	31412564	G	A	cg12797044	chr6	30954266		N_Shore	-0.0265767	-2.29561	0.0218956	1	-0.0226971	-1.13732	0.256555
rs1128175	6	31182658	G	A	cg03154717	chr6	30954712		N_Shore	-0.0219171	-1.87162	0.0615387	1	-0.00811488	-0.359617	0.719454
rs2853971	6	31412564	G	A	cg03154717	chr6	30954712		N_Shore	-0.0495102	-3.42648	0.000635307	1	-0.043469	-1.576	0.11636
rs1128175	6	31182658	G	A	cg08091743	chr6	30954878		N_Shore	-0.0187649	-2.48765	0.0130142	1	0.00845915	0.549283	0.583329
rs2853971	6	31412564	G	A	cg08091743	chr6	30954878		N_Shore	-0.033749	-3.62371	0.000304413	1	-0.0137427	-0.726809	0.46806
rs1128175	6	31182658	G	A	cg13032057	chr6	30955026		N_Shore	-0.0138529	-1.2982	0.194504	1	0.018267	0.911063	0.363188
rs2853971	6	31412564	G	A	cg13032057	chr6	30955026		N_Shore	-0.0384247	-2.91635	0.0036174	1	-0.00882526	-0.357799	0.720813
rs1128175	6	31182658	G	A	cg08827454	chr6	30955204		N_Shore	-0.00694808	-0.938607	0.34815	1	-0.0229842	-1.5122	0.131815
rs2853971	6	31412564	G	A	cg08827454	chr6	30955204		N_Shore	0.00151162	0.164778	0.869151	1	-0.0117301	-0.625789	0.532055
rs1128175	6	31182658	G	A	cg03059420	chr6	30955464		Island	-0.012042	-0.841012	0.400534	1	-0.0321319	-1.16272	0.246114
rs2853971	6	31412564	G	A	cg03059420	chr6	30955464		Island	0.0102311	0.576719	0.564254	1	-0.0219349	-0.6449	0.519616
rs1128175	6	31182658	G	A	cg00474080	chr6	30955466		Island	0.00380726	0.140339	0.888419	1	-0.0005926	-0.0115436	0.990799
rs2853971	6	31412564	G	A	cg00474080	chr6	30955466		Island	-0.0383348	-1.14141	0.253962	1	-0.00334856	-0.0531021	0.957695
rs1128175	6	31182658	G	A	cg11935153	chr6	30955529		Island	0.0137482	0.946127	0.344303	1	0.00724941	0.250062	0.802756
rs2853971	6	31412564	G	A	cg11935153	chr6	30955529		Island	0.0127919	0.710513	0.477545	1	0.0209381	0.588321	0.556877
rs1128175	6	31182658	G	A	cg04464085	chr6	30955550		Island	-0.00580366	-0.670238	0.502854	1	0.0204645	1.21522	0.22549
rs2853971	6	31412564	G	A	cg04464085	chr6	30955550		Island	0.00591674	0.551562	0.581367	1	0.0493758	2.40848	0.0167835
rs1128175	6	31182658	G	A	cg05913906	chr6	30955593		Island	0.00525723	0.431912	0.665895	1	-0.0352602	-1.34226	0.180796
rs2853971	6	31412564	G	A	cg05913906	chr6	30955593		Island	0.0122455	0.812323	0.416791	1	-0.0348969	-1.08002	0.281231
rs1128175	6	31182658	G	A	cg03513762	chr6	30955643		Island	-0.0583436	-2.1407	0.0325296	1	-0.0461998	-0.91533	0.360949
rs2853971	6	31412564	G	A	cg03513762	chr6	30955643		Island	-0.0295392	-0.873339	0.38268	1	-0.108294	-1.7549	0.0805692
rs1128175	6	31182658	G	A	cg00334245	chr6	30955669		Island	0.0444874	3.09862	0.00199628	1	0.140602	5.22785	3.76313e-07
rs2853971	6	31412564	G	A	cg00334245	chr6	30955669		Island	0.0439383	2.46639	0.0138081	1	0.114612	3.36244	0.000900641
rs1128175	6	31182658	G	A	cg21776583	chr6	30955768		Island	-0.0054169	-0.265576	0.790618	1	-0.0381047	-0.931917	0.352328
rs2853971	6	31412564	G	A	cg21776583	chr6	30955768		Island	-0.00743253	-0.294167	0.768689	1	-0.0591845	-1.17966	0.23932
rs1128175	6	31182658	G	A	cg03714531	chr6	30955813		Island	-0.00134163	-0.161027	0.872104	1	0.00093742	0.0568973	0.954675
rs2853971	6	31412564	G	A	cg03714531	chr6	30955813		Island	0.00963238	0.933659	0.350696	1	-0.000709511	-0.035058	0.972063
rs1128175	6	31182658	G	A	cg09657173	chr6	30955816		Island	-0.00567308	-0.245955	0.805765	1	-0.0114813	-0.289336	0.772577
rs2853971	6	31412564	G	A	cg09657173	chr6	30955816		Island	0.0125574	0.43952	0.660376	1	-0.0316869	-0.650543	0.515971
rs1128175	6	31182658	G	A	cg02872545	chr6	30955920		S_Shore	0.00437213	0.342825	0.7318	1	0.00266082	0.122508	0.902601
rs2853971	6	31412564	G	A	cg02872545	chr6	30955920		S_Shore	0.00376753	0.238472	0.811562	1	-0.0150604	-0.56485	0.57271
rs1128175	6	31182658	G	A	cg16470319	chr6	30955947		S_Shore	-0.00232091	-0.0777282	0.938059	1	0.0514305	0.937445	0.349484
rs2853971	6	31412564	G	A	cg16470319	chr6	30955947		S_Shore	0.0511207	1.38334	0.166857	1	0.0475029	0.704317	0.481927
rs1128175	6	31182658	G	A	cg00119460	chr6	30955966		S_Shore	-0.0203396	-1.49312	0.135708	1	-0.0420396	-1.62192	0.10615
rs2853971	6	31412564	G	A	cg00119460	chr6	30955966		S_Shore	0.0156601	0.927423	0.353922	1	0.00185789	0.0580322	0.953772
rs1128175	6	31182658	G	A	cg20172724	chr6	30955973		S_Shore	-0.00828345	-0.611058	0.541294	1	-0.0767597	-2.84824	0.00478234
rs2853971	6	31412564	G	A	cg20172724	chr6	30955973		S_Shore	0.0234352	1.39664	0.16282	1	-0.045172	-1.34689	0.179302
rs1128175	6	31182658	G	A	cg15878568	chr6	30956088		S_Shore	-0.0242444	-1.57405	0.11578	1	-0.113248	-3.71946	0.000249291
rs2853971	6	31412564	G	A	cg15878568	chr6	30956088		S_Shore	0.00956266	0.500653	0.616721	1	-0.148367	-3.98299	9.05774e-05
rs1128175	6	31182658	G	A	cg18086243	chr6	30956227		S_Shore	-0.015639	-1.04972	0.294089	1	-0.0314252	-1.12142	0.263244
rs2853971	6	31412564	G	A	cg18086243	chr6	30956227		S_Shore	-0.00188739	-0.102215	0.918606	1	-0.0760812	-2.22735	0.0268635
rs1128175	6	31182658	G	A	cg18096933	chr6	30956728		S_Shore	-0.00611068	-0.415683	0.677727	1	-0.0336963	-1.12793	0.260489
rs2853971	6	31412564	G	A	cg18096933	chr6	30956728		S_Shore	0.018543	1.0187	0.30858	1	-0.00487188	-0.132411	0.894772
rs1128175	6	31182658	G	A	cg15133225	chr6	30956741		S_Shore	-0.0159513	-1.28629	0.198627	1	-0.0490016	-2.04612	0.0418481
rs2853971	6	31412564	G	A	cg15133225	chr6	30956741		S_Shore	-0.0151575	-0.986378	0.324176	1	-0.0124658	-0.420219	0.674707
rs1128175	6	31182658	G	A	cg14425114	chr6	30958420		S_Shelf	0.00285298	0.239056	0.811109	1	0.018441	0.767526	0.443533
rs2853971	6	31412564	G	A	cg14425114	chr6	30958420		S_Shelf	0.0101574	0.687201	0.492109	1	0.0494263	1.68259	0.0937715
rs1128175	6	31182658	G	A	cg08695554	chr6	30961463		OpenSea	0.0161446	1.15219	0.249508	1	-0.00389717	-0.145085	0.884767
rs2853971	6	31412564	G	A	cg08695554	chr6	30961463		OpenSea	0.00642973	0.370217	0.711296	1	0.00246224	0.0746211	0.940579
rs1128175	6	31182658	G	A	cg20105955	chr6	30963923		OpenSea	0.00915144	0.442795	0.658006	1	-0.0127311	-0.348648	0.727663
rs2853971	6	31412564	G	A	cg20105955	chr6	30963923		OpenSea	0.0318011	1.24294	0.214168	1	-0.0253777	-0.566015	0.571919
rs1128175	6	31182658	G	A	cg19132449	chr6	30974720		OpenSea	0.0118549	1.01392	0.310857	1	0.0194646	0.962789	0.336635
rs2853971	6	31412564	G	A	cg19132449	chr6	30974720		OpenSea	0.0347029	2.40144	0.016505	1	-0.00965474	-0.38814	0.698261
rs1128175	6	31182658	G	A	cg13126982	chr6	30982211	MUC21	OpenSea	-0.0289369	-1.8172	0.0694727	1	-0.0252033	-0.82371	0.410932
rs2853971	6	31412564	G	A	cg13126982	chr6	30982211	MUC21	OpenSea	-0.0137418	-0.695701	0.486771	1	0.0439479	1.171	0.242773
rs1128175	6	31182658	G	A	cg09876447	chr6	30982505	MUC21	OpenSea	-0.0281887	-1.58548	0.11316	1	-0.0383165	-1.24277	0.21518
rs2853971	6	31412564	G	A	cg09876447	chr6	30982505	MUC21	OpenSea	0.00256972	0.116538	0.907249	1	0.00662836	0.174462	0.861651
rs1128175	6	31182658	G	A	cg09401705	chr6	30982522	MUC21	OpenSea	0.0322182	2.13452	0.0330332	1	0.0237928	1.09107	0.276348
rs2853971	6	31412564	G	A	cg09401705	chr6	30982522	MUC21	OpenSea	0.0468551	2.50801	0.0122922	1	0.0270055	1.0078	0.314578
rs1128175	6	31182658	G	A	cg08027034	chr6	30982599	MUC21	OpenSea	-0.0112854	-0.930598	0.352277	1	-0.0234024	-1.08697	0.278154
rs2853971	6	31412564	G	A	cg08027034	chr6	30982599	MUC21	OpenSea	-0.00661945	-0.440495	0.65967	1	-0.0194596	-0.734814	0.46318
rs1128175	6	31182658	G	A	cg11062798	chr6	30982889	MUC21	OpenSea	0.0144969	2.07366	0.0383557	1	-0.0048174	-0.301254	0.763485
rs2853971	6	31412564	G	A	cg11062798	chr6	30982889	MUC21	OpenSea	0.0281076	3.25539	0.00116881	1	-0.00500835	-0.254955	0.798979
rs1128175	6	31182658	G	A	cg15167736	chr6	30982936	MUC21	OpenSea	-0.00644701	-0.724828	0.46872	1	0.0364207	1.90197	0.0583876
rs2853971	6	31412564	G	A	cg15167736	chr6	30982936	MUC21	OpenSea	0.0021484	0.194942	0.845476	1	0.0487662	2.07621	0.0389524
rs1128175	6	31182658	G	A	cg13464738	chr6	30983002	MUC21	OpenSea	0.0234026	2.27404	0.0231663	1	0.01637	0.89688	0.370693
rs2853971	6	31412564	G	A	cg13464738	chr6	30983002	MUC21	OpenSea	0.00560126	0.438329	0.661238	1	0.0499361	2.24706	0.0255571
rs1128175	6	31182658	G	A	cg06183469	chr6	30983307	MUC21	OpenSea	0.00208049	0.272532	0.785267	1	0.0218449	1.60052	0.110815
rs2853971	6	31412564	G	A	cg06183469	chr6	30983307	MUC21	OpenSea	0.00221202	0.233912	0.815099	1	0.0102435	0.608185	0.543647
rs2853971	6	31412564	G	A	cg20759486	chr6	30983448	MUC21	OpenSea	-0.0405984	-3.45456	0.000573367	1	-0.0132777	-0.616082	0.538432
rs1128175	6	31182658	G	A	cg15442792	chr6	30983600	MUC21	OpenSea	-0.0192698	-1.76818	0.0773228	1	-0.0231884	-1.15517	0.249185
rs2853971	6	31412564	G	A	cg15442792	chr6	30983600	MUC21	OpenSea	-0.0310802	-2.30464	0.0213826	1	0.0194854	0.789056	0.430868
rs1128175	6	31182658	G	A	cg07538160	chr6	30983617	MUC21	OpenSea	-0.0222777	-1.72744	0.0843843	1	-0.0533506	-2.09797	0.0369672
rs2853971	6	31412564	G	A	cg07538160	chr6	30983617	MUC21	OpenSea	-0.0444798	-2.79066	0.00535607	1	-0.01748	-0.554828	0.579535
rs1128175	6	31182658	G	A	cg04230397	chr6	30984140	MUC21	OpenSea	0.0189848	1.9605	0.0502038	1	0.00687531	0.377054	0.706471
rs2853971	6	31412564	G	A	cg04230397	chr6	30984140	MUC21	OpenSea	0.00679983	0.5659	0.571583	1	0.0131528	0.587471	0.557447
rs1128175	6	31182658	G	A	cg02827154	chr6	30984282	MUC21	OpenSea	-0.00306708	-0.236044	0.813445	1	-0.0274823	-0.878143	0.380756
rs2853971	6	31412564	G	A	cg02827154	chr6	30984282	MUC21	OpenSea	0.0178768	1.11127	0.26671	1	-0.00439334	-0.1141	0.909255
rs1128175	6	31182658	G	A	cg18921025	chr6	30984287	MUC21	OpenSea	0.00113142	0.119114	0.905208	1	0.00325326	0.175184	0.861085
rs2853971	6	31412564	G	A	cg18921025	chr6	30984287	MUC21	OpenSea	0.000965959	0.082094	0.934588	1	0.00548771	0.240583	0.810087
rs1128175	6	31182658	G	A	cg14531049	chr6	30984398	MUC21	OpenSea	0.0159531	0.497934	0.618635	1	-0.113451	-1.62547	0.105392
rs2853971	6	31412564	G	A	cg14531049	chr6	30984398	MUC21	OpenSea	-0.035174	-0.886495	0.375555	1	-0.0301595	-0.34992	0.726709
rs1128175	6	31182658	G	A	cg00630399	chr6	30985097	MUC21	OpenSea	0.0179994	1.04952	0.29418	1	0.0113081	0.407151	0.684264
rs2853971	6	31412564	G	A	cg00630399	chr6	30985097	MUC21	OpenSea	0.00325516	0.153143	0.878315	1	0.0875925	2.60301	0.00982386
rs1128175	6	31182658	G	A	cg22021975	chr6	30985287	MUC21	OpenSea	0.0272652	1.92486	0.0545188	1	-0.0303877	-1.07909	0.281644
rs2853971	6	31412564	G	A	cg22021975	chr6	30985287	MUC21	OpenSea	0.00912347	0.5191	0.603801	1	-0.00649578	-0.187341	0.851554
rs1128175	6	31182658	G	A	cg16489689	chr6	30986373	MUC21	OpenSea	0.0385995	1.9052	0.0570291	1	0.067883	1.77713	0.0768292
rs2853971	6	31412564	G	A	cg16489689	chr6	30986373	MUC21	OpenSea	0.031466	1.25253	0.210659	1	0.0524321	1.11298	0.266847
rs2853971	6	31412564	G	A	cg03701045	chr6	30987365	MUC21	OpenSea	0.061782	3.32924	0.000901294	1	0.012722	0.385968	0.699866
rs1128175	6	31182658	G	A	cg18630363	chr6	30987605	MUC21	OpenSea	0.00393379	0.360735	0.71837	1	-0.0123328	-0.522696	0.601674
rs2853971	6	31412564	G	A	cg18630363	chr6	30987605	MUC21	OpenSea	-0.0121069	-0.896532	0.370175	1	-0.000728782	-0.0251309	0.979972
rs1128175	6	31182658	G	A	cg02611812	chr6	30987635	MUC21	OpenSea	0.00194532	0.185242	0.853076	1	0.022979	1.2063	0.228906
rs2853971	6	31412564	G	A	cg02611812	chr6	30987635	MUC21	OpenSea	0.00929357	0.714569	0.475035	1	0.0151614	0.646528	0.518563
rs1128175	6	31182658	G	A	cg03228567	chr6	30987644	MUC21	OpenSea	0.0114124	1.02022	0.307862	1	0.0104479	0.635902	0.525454
rs2853971	6	31412564	G	A	cg03228567	chr6	30987644	MUC21	OpenSea	0.0152533	1.10085	0.271215	1	0.0131542	0.651807	0.515157
rs1128175	6	31182658	G	A	cg26183708	chr6	30987648	MUC21	OpenSea	0.0049709	0.355429	0.72234	1	-0.0172071	-0.585028	0.559085
rs2853971	6	31412564	G	A	cg26183708	chr6	30987648	MUC21	OpenSea	-0.00110336	-0.0636831	0.949235	1	-0.0231956	-0.642115	0.521419
rs1128175	6	31182658	G	A	cg01670444	chr6	30987851	MUC21	OpenSea	-0.043773	-3.14514	0.00170706	1	0.00314598	0.119536	0.904952
rs1128175	6	31182658	G	A	cg04199621	chr6	30987935	MUC21	OpenSea	-0.0264042	-1.15044	0.250225	1	-0.0118268	-0.287702	0.773826
rs2853971	6	31412564	G	A	cg04199621	chr6	30987935	MUC21	OpenSea	-0.013422	-0.471843	0.637138	1	-0.00478842	-0.0948144	0.924542
rs1128175	6	31182658	G	A	cg03500771	chr6	30988173	MUC21	OpenSea	-0.0317698	-3.26715	0.0011218	1	-0.0203599	-1.06878	0.286257
rs2853971	6	31412564	G	A	cg03500771	chr6	30988173	MUC21	OpenSea	-0.013579	-1.12225	0.262014	1	-0.00828382	-0.353252	0.724213
rs1128175	6	31182658	G	A	cg23036136	chr6	30988202	MUC21	OpenSea	0.0021632	0.208224	0.835094	1	-0.0177135	-0.865862	0.387442
rs2853971	6	31412564	G	A	cg23036136	chr6	30988202	MUC21	OpenSea	-0.00495924	-0.385378	0.700036	1	-0.0159494	-0.634225	0.526545
rs1128175	6	31182658	G	A	cg05123447	chr6	30988215	MUC21	OpenSea	-0.020916	-1.82345	0.0685221	1	0.0171055	0.731126	0.465425
rs2853971	6	31412564	G	A	cg05123447	chr6	30988215	MUC21	OpenSea	-0.0102739	-0.722075	0.47041	1	0.020541	0.714708	0.475493
rs2853971	6	31412564	G	A	cg26556020	chr6	30988437	MUC21	OpenSea	0.10792	3.24546	0.00120991	1	0.0580906	0.981814	0.327193
rs1128175	6	31182658	G	A	cg07491399	chr6	30988444	MUC21	OpenSea	0.0319351	0.926603	0.354347	1	0.0763963	1.12704	0.260865
rs2853971	6	31412564	G	A	cg07491399	chr6	30988444	MUC21	OpenSea	-0.0402597	-0.943014	0.345892	1	0.0151923	0.181984	0.855751
rs1128175	6	31182658	G	A	cg25159149	chr6	30988663	MUC21	OpenSea	0.00924613	1.80156	0.0719033	1	0.00290928	0.290232	0.771892
rs2853971	6	31412564	G	A	cg25159149	chr6	30988663	MUC21	OpenSea	0.00499351	0.784447	0.432956	1	-0.000557955	-0.045306	0.963902
rs1128175	6	31182658	G	A	cg11042373	chr6	30988808	MUC21	OpenSea	-0.0174554	-1.72941	0.0840321	1	-0.024023	-1.21404	0.225942
rs2853971	6	31412564	G	A	cg11042373	chr6	30988808	MUC21	OpenSea	0.0185027	1.47928	0.139368	1	-0.01029	-0.422191	0.673268
rs1128175	6	31182658	G	A	cg22372131	chr6	30988826	MUC21	OpenSea	-0.0120449	-0.794952	0.426822	1	-0.00408682	-0.137369	0.890856
rs2853971	6	31412564	G	A	cg22372131	chr6	30988826	MUC21	OpenSea	0.0120652	0.642747	0.52053	1	0.0638999	1.75986	0.0797215
rs1128175	6	31182658	G	A	cg02813916	chr6	30988983	MUC21	OpenSea	-0.00985008	-1.13528	0.25652	1	0.0153481	0.912044	0.362672
rs2853971	6	31412564	G	A	cg02813916	chr6	30988983	MUC21	OpenSea	-0.00678163	-0.630705	0.528372	1	0.0135041	0.65272	0.514569
rs1128175	6	31182658	G	A	cg15246825	chr6	30989019	MUC21	OpenSea	0.0118308	1.02401	0.306067	1	0.0159015	0.632669	0.52756
rs2853971	6	31412564	G	A	cg15246825	chr6	30989019	MUC21	OpenSea	-0.00193801	-0.135347	0.892364	1	0.0511333	1.66445	0.0973438
rs1128175	6	31182658	G	A	cg21254912	chr6	30989612	MUC21	OpenSea	-0.0191868	-1.54563	0.122497	1	0.0222696	1.12288	0.262624
rs2853971	6	31412564	G	A	cg21254912	chr6	30989612	MUC21	OpenSea	0.00442422	0.287392	0.773869	1	0.0461793	1.90498	0.0579936
rs1128175	6	31182658	G	A	cg24679174	chr6	30989685	MUC21	OpenSea	0.0168749	1.54232	0.123299	1	-0.0189919	-0.940755	0.347788
rs2853971	6	31412564	G	A	cg24679174	chr6	30989685	MUC21	OpenSea	0.0222499	1.64188	0.100916	1	-0.00253587	-0.102072	0.918786
rs1128175	6	31182658	G	A	cg10130628	chr6	30990668		OpenSea	0.0169345	1.56897	0.116958	1	-0.0249623	-1.31467	0.189893
rs2853971	6	31412564	G	A	cg10130628	chr6	30990668		OpenSea	0.0313827	2.35063	0.018927	1	-0.0453814	-1.95423	0.0518503
rs1128175	6	31182658	G	A	cg18292124	chr6	30998880		OpenSea	0.0249476	1.50477	0.132687	1	0.0289986	0.901344	0.36832
rs2853971	6	31412564	G	A	cg18292124	chr6	30998880		OpenSea	0.0280718	1.3666	0.172044	1	0.0730154	1.85779	0.0644386
rs1128175	6	31182658	G	A	cg17246557	chr6	30999161		OpenSea	0.0249945	2.42958	0.0152845	1	0.0269303	1.42335	0.155949
rs2853971	6	31412564	G	A	cg17246557	chr6	30999161		OpenSea	0.00715069	0.559614	0.575863	1	0.0407947	1.7592	0.0798332
rs1128175	6	31182658	G	A	cg03498641	chr6	31005074	MUC22	OpenSea	0.0311695	2.24813	0.024776	1	0.0356491	1.27141	0.204828
rs2853971	6	31412564	G	A	cg03498641	chr6	31005074	MUC22	OpenSea	0.0425843	2.48075	0.0132673	1	0.0374217	1.08551	0.278797
rs1128175	6	31182658	G	A	cg10501870	chr6	31005779	MUC22	OpenSea	-0.035036	-3.30935	0.000967132	1	-0.0262038	-1.32181	0.187506
rs1128175	6	31182658	G	A	cg02590750	chr6	31005785	MUC22	OpenSea	-0.0159468	-1.25089	0.211256	1	0.0210934	0.89358	0.372453
rs2853971	6	31412564	G	A	cg02590750	chr6	31005785	MUC22	OpenSea	-0.0124695	-0.789248	0.430146	1	0.0285585	0.985263	0.325499
rs1128175	6	31182658	G	A	cg14267367	chr6	31008146	MUC22	OpenSea	0.0753597	2.80116	0.00518604	1	0.0790176	1.59402	0.112265
rs2853971	6	31412564	G	A	cg14267367	chr6	31008146	MUC22	OpenSea	0.0994911	2.9869	0.00288414	1	0.0350524	0.572987	0.567197
rs1128175	6	31182658	G	A	cg09271052	chr6	31009752	MUC22	OpenSea	-0.0256239	-1.23392	0.217509	1	0.0332004	0.871541	0.384341
rs2853971	6	31412564	G	A	cg09271052	chr6	31009752	MUC22	OpenSea	0.017351	0.674157	0.500361	1	0.114178	2.46725	0.0143235
rs1128175	6	31182658	G	A	cg25138798	chr6	31009799	MUC22	OpenSea	-0.000553209	-0.0661324	0.947285	1	0.00420066	0.291012	0.771297
rs2853971	6	31412564	G	A	cg25138798	chr6	31009799	MUC22	OpenSea	0.0077644	0.749486	0.453733	1	0.00168781	0.0951743	0.924257
rs1128175	6	31182658	G	A	cg05422740	chr6	31010463	MUC22	OpenSea	0.010719	1.28819	0.197966	1	0.0050271	0.354697	0.723132
rs2853971	6	31412564	G	A	cg05422740	chr6	31010463	MUC22	OpenSea	-0.0145971	-1.41637	0.156966	1	-0.00458498	-0.263329	0.792526
rs1128175	6	31182658	G	A	cg04330618	chr6	31010469	MUC22	OpenSea	-0.0084828	-1.05699	0.29076	1	0.00447789	0.316751	0.751711
rs2853971	6	31412564	G	A	cg04330618	chr6	31010469	MUC22	OpenSea	-0.0106734	-1.07364	0.283232	1	0.0121857	0.702305	0.483178
rs1128175	6	31182658	G	A	cg02755555	chr6	31014183		OpenSea	-0.0279692	-1.00204	0.316555	1	0.00419222	0.0812506	0.935311
rs2853971	6	31412564	G	A	cg02755555	chr6	31014183		OpenSea	0.0493303	1.42741	0.15376	1	0.0542516	0.857302	0.392144
rs1128175	6	31182658	G	A	cg21505231	chr6	31016891		OpenSea	0.00011801	0.0161348	0.98713	1	0.000591646	0.0479657	0.961784
rs2853971	6	31412564	G	A	cg21505231	chr6	31016891		OpenSea	-0.0121142	-1.33822	0.181116	1	-0.00901903	-0.595695	0.551948
rs1128175	6	31182658	G	A	cg09032499	chr6	31025928		OpenSea	0.0205418	2.04382	0.0412222	1	0.022072	1.15987	0.247267
rs2853971	6	31412564	G	A	cg09032499	chr6	31025928		OpenSea	0.00431427	0.345846	0.729528	1	-0.0181218	-0.774039	0.439679
rs1128175	6	31182658	G	A	cg26190386	chr6	31027201		OpenSea	-0.0027224	-0.1394	0.889161	1	-0.042216	-1.10547	0.270079
rs2853971	6	31412564	G	A	cg26190386	chr6	31027201		OpenSea	0.0218427	0.903231	0.366612	1	-0.00625196	-0.13294	0.894353
rs1128175	6	31182658	G	A	cg20984924	chr6	31038060		OpenSea	-0.0118391	-0.942919	0.345941	1	0.0519679	2.25574	0.0249998
rs2853971	6	31412564	G	A	cg20984924	chr6	31038060		OpenSea	0.0123733	0.795433	0.426543	1	0.0370503	1.30001	0.19486
rs1128175	6	31182658	G	A	cg20975354	chr6	31041512		OpenSea	-0.061559	-3.09862	0.00199626	1	-0.07243	-2.04015	0.0424442
rs1128175	6	31182658	G	A	cg06855286	chr6	31042820		OpenSea	0.0414393	2.68265	0.00741973	1	0.05591	2.00098	0.0465353
rs1128175	6	31182658	G	A	cg10715333	chr6	31050746		OpenSea	-0.00773104	-0.582941	0.560059	1	-0.0066779	-0.277604	0.781558
rs2853971	6	31412564	G	A	cg10715333	chr6	31050746		OpenSea	0.003979	0.242168	0.808698	1	0.0271356	0.919816	0.358604
rs1128175	6	31182658	G	A	cg06750948	chr6	31051777		OpenSea	0.00649961	0.532546	0.594461	1	-0.0254025	-1.06374	0.288529
rs2853971	6	31412564	G	A	cg06750948	chr6	31051777		OpenSea	-0.0046365	-0.306645	0.759175	1	-0.0653347	-2.2455	0.0256587
rs1128175	6	31182658	G	A	cg03529043	chr6	31053357	HCG22	OpenSea	-0.0446418	-3.39713	0.00070668	1	-0.0659701	-2.59196	0.0101359
rs2853971	6	31412564	G	A	cg03529043	chr6	31053357	HCG22	OpenSea	0.0167816	1.02577	0.305239	1	0.0133633	0.421658	0.673657
rs1128175	6	31182658	G	A	cg17038049	chr6	31053588	HCG22	OpenSea	-0.00688615	-0.779371	0.435938	1	-0.0510838	-3.11295	0.00207993
rs2853971	6	31412564	G	A	cg17038049	chr6	31053588	HCG22	OpenSea	-0.0162753	-1.48815	0.137015	1	-0.0297452	-1.45278	0.147607
rs1128175	6	31182658	G	A	cg14119792	chr6	31053645	HCG22	OpenSea	1.4242e-05	0.00116291	0.999072	1	-0.0296434	-1.30112	0.194482
rs2853971	6	31412564	G	A	cg14119792	chr6	31053645	HCG22	OpenSea	-0.0119336	-0.78685	0.431548	1	-0.0384841	-1.3757	0.170213
rs1128175	6	31182658	G	A	cg20112500	chr6	31053967	HCG22	OpenSea	0.0177466	1.54149	0.123501	1	-0.0302221	-1.32676	0.185863
rs2853971	6	31412564	G	A	cg20112500	chr6	31053967	HCG22	OpenSea	-0.0167683	-1.17523	0.240171	1	-0.0643115	-2.3157	0.0214292
rs1128175	6	31182658	G	A	cg11934771	chr6	31054019	HCG22	OpenSea	0.00748955	0.733904	0.463172	1	-0.00997531	-0.537831	0.591198
rs2853971	6	31412564	G	A	cg11934771	chr6	31054019	HCG22	OpenSea	-0.010784	-0.853133	0.393781	1	-0.0350475	-1.54511	0.123653
rs1128175	6	31182658	G	A	cg03665259	chr6	31054049	HCG22	OpenSea	0.00857523	0.706153	0.480251	1	-0.0201029	-0.853146	0.39444
rs2853971	6	31412564	G	A	cg03665259	chr6	31054049	HCG22	OpenSea	0.0296514	1.97433	0.0486078	1	-0.0327532	-1.13292	0.258393
rs1128175	6	31182658	G	A	cg14259707	chr6	31054180	HCG22	OpenSea	0.0236872	1.81763	0.0694079	1	0.00609572	0.291979	0.770558
rs2853971	6	31412564	G	A	cg14259707	chr6	31054180	HCG22	OpenSea	0.00370566	0.22919	0.818766	1	-0.0255064	-0.9965	0.320024
rs1128175	6	31182658	G	A	cg18735641	chr6	31054501	HCG22	OpenSea	0.000358603	0.0622953	0.95034	1	0.0196931	1.66247	0.0977412
rs2853971	6	31412564	G	A	cg18735641	chr6	31054501	HCG22	OpenSea	0.015236	2.1413	0.0324811	1	0.0163451	1.11977	0.263946
rs1128175	6	31182658	G	A	cg03094443	chr6	31054509	HCG22	OpenSea	-0.00881523	-0.896588	0.370146	1	-0.00998851	-0.524074	0.600717
rs2853971	6	31412564	G	A	cg03094443	chr6	31054509	HCG22	OpenSea	0.0135899	1.11605	0.264658	1	0.0273762	1.17204	0.242359
rs1128175	6	31182658	G	A	cg06003958	chr6	31055480	HCG22	OpenSea	-0.00700676	-0.62051	0.535057	1	0.00475699	0.228356	0.819567
rs2853971	6	31412564	G	A	cg06003958	chr6	31055480	HCG22	OpenSea	-0.0415308	-2.98112	0.00293863	1	-0.0148566	-0.580942	0.561832
rs1128175	6	31182658	G	A	cg20638127	chr6	31055509	HCG22	OpenSea	0.0115676	0.878946	0.379633	1	0.0428852	1.36985	0.17203
rs2853971	6	31412564	G	A	cg20638127	chr6	31055509	HCG22	OpenSea	0.0217843	1.33687	0.181555	1	0.0248434	0.644045	0.520169
rs1128175	6	31182658	G	A	cg01842321	chr6	31055815	HCG22	OpenSea	-0.00491169	-0.264486	0.791458	1	0.0518758	1.25902	0.209262
rs2853971	6	31412564	G	A	cg01842321	chr6	31055815	HCG22	OpenSea	0.023716	1.03142	0.302584	1	0.0504642	0.995823	0.320352
rs1128175	6	31182658	G	A	cg11369599	chr6	31055932	HCG22	OpenSea	-0.0207486	-2.21501	0.026975	1	-0.00230312	-0.134131	0.893413
rs2853971	6	31412564	G	A	cg11369599	chr6	31055932	HCG22	OpenSea	-0.00784837	-0.674927	0.499872	1	-0.0209266	-0.994196	0.321141
rs1128175	6	31182658	G	A	cg12496807	chr6	31055986	HCG22	OpenSea	0.00792313	0.794205	0.427257	1	0.00622485	0.316114	0.752194
rs2853971	6	31412564	G	A	cg12496807	chr6	31055986	HCG22	OpenSea	2.48853e-05	0.00201308	0.998394	1	0.00141577	0.0585182	0.953385
rs1128175	6	31182658	G	A	cg23878318	chr6	31055993	HCG22	OpenSea	0.00540611	0.358385	0.720128	1	0.0496629	1.75396	0.0807303
rs2853971	6	31412564	G	A	cg23878318	chr6	31055993	HCG22	OpenSea	0.0475821	2.55418	0.0107851	1	0.0772354	2.22937	0.0267274
rs1128175	6	31182658	G	A	cg08651007	chr6	31056414	HCG22	OpenSea	0.0164323	2.15642	0.031279	1	0.0284173	2.05367	0.0411055
rs2853971	6	31412564	G	A	cg08651007	chr6	31056414	HCG22	OpenSea	-0.0265915	-2.82148	0.00487095	1	-0.0198389	-1.16021	0.24713
rs1128175	6	31182658	G	A	cg11039913	chr6	31056724	HCG22	OpenSea	0.0557959	1.93116	0.0537336	1	0.0471519	0.908852	0.364352
rs2853971	6	31412564	G	A	cg11039913	chr6	31056724	HCG22	OpenSea	0.0620801	1.73394	0.083224	1	-0.000934921	-0.0146449	0.988328
rs1128175	6	31182658	G	A	cg00583046	chr6	31057213	HCG22	OpenSea	0.000102132	0.0141278	0.988731	1	0.0104543	0.785919	0.4327
rs2853971	6	31412564	G	A	cg00583046	chr6	31057213	HCG22	OpenSea	0.00379235	0.423519	0.672004	1	0.0250485	1.53862	0.125231
rs1128175	6	31182658	G	A	cg27644095	chr6	31057237	HCG22	OpenSea	-0.0049302	-0.420411	0.674271	1	-0.0571971	-2.59408	0.0100752
rs2853971	6	31412564	G	A	cg27644095	chr6	31057237	HCG22	OpenSea	-0.0228184	-1.57249	0.11614	1	-0.0214737	-0.782833	0.434507
rs1128175	6	31182658	G	A	cg15520752	chr6	31057982	HCG22	OpenSea	0.0217459	2.9561	0.00318566	1	0.00930566	0.594029	0.55306
rs2853971	6	31412564	G	A	cg15520752	chr6	31057982	HCG22	OpenSea	0.0237889	2.60815	0.00923352	1	0.00353946	0.183814	0.854317
rs1128175	6	31182658	G	A	cg13525397	chr6	31058156	HCG22	OpenSea	0.0102013	1.60077	0.10973	1	0.0142292	1.11599	0.265558
rs2853971	6	31412564	G	A	cg13525397	chr6	31058156	HCG22	OpenSea	0.00720501	0.911932	0.362015	1	-0.0105157	-0.670294	0.503323
rs1128175	6	31182658	G	A	cg24764810	chr6	31058172	HCG22	OpenSea	0.0241086	2.1407	0.0325293	1	0.0134393	0.592802	0.553879
rs2853971	6	31412564	G	A	cg24764810	chr6	31058172	HCG22	OpenSea	-0.0374132	-2.68515	0.00736486	1	-0.032645	-1.17479	0.241258
rs1128175	6	31182658	G	A	cg14343414	chr6	31058190	HCG22	OpenSea	0.019893	2.02402	0.0432224	1	0.0330759	1.85414	0.0649612
rs2853971	6	31412564	G	A	cg14343414	chr6	31058190	HCG22	OpenSea	-0.0420159	-3.46398	0.000553864	1	-0.0163138	-0.740003	0.46003
rs1128175	6	31182658	G	A	cg08448622	chr6	31058328	HCG22	OpenSea	0.0176569	1.38529	0.16626	1	0.0413892	1.67826	0.094615
rs2853971	6	31412564	G	A	cg08448622	chr6	31058328	HCG22	OpenSea	0.0528114	3.35975	0.000808365	1	0.0710387	2.35836	0.0191687
rs1128175	6	31182658	G	A	cg19195712	chr6	31058438	HCG22	OpenSea	-0.0225189	-1.44	0.150167	1	-0.0618967	-2.23317	0.0264722
rs2853971	6	31412564	G	A	cg19195712	chr6	31058438	HCG22	OpenSea	-0.0238469	-1.23069	0.218718	1	-0.0669104	-1.96061	0.0510958
rs1128175	6	31182658	G	A	cg07717512	chr6	31058510	HCG22	OpenSea	0.0375113	2.5501	0.0109112	1	-0.0390852	-1.46164	0.145165
rs2853971	6	31412564	G	A	cg07717512	chr6	31058510	HCG22	OpenSea	0.0309753	1.69698	0.0899991	1	-0.00599049	-0.18157	0.856076
rs1128175	6	31182658	G	A	cg22880122	chr6	31059228	HCG22	OpenSea	0.00241065	0.143559	0.885876	1	0.0145365	0.468513	0.639849
rs2853971	6	31412564	G	A	cg22880122	chr6	31059228	HCG22	OpenSea	0.0696755	3.36773	0.000785593	1	0.0630491	1.66315	0.0976046
rs1128175	6	31182658	G	A	cg22786748	chr6	31066265		OpenSea	-0.0227868	-1.81727	0.0694626	1	0.00176006	0.0749319	0.940332
rs2853971	6	31412564	G	A	cg22786748	chr6	31066265		OpenSea	-0.00215874	-0.138761	0.889666	1	0.0413605	1.43974	0.151261
rs1128175	6	31182658	G	A	cg19594258	chr6	31068810		OpenSea	-0.000366222	-0.035664	0.971557	1	0.0181467	0.891834	0.373386
rs2853971	6	31412564	G	A	cg19594258	chr6	31068810		OpenSea	-0.0377867	-2.98321	0.00291878	1	0.026894	1.07683	0.282652
rs1128175	6	31182658	G	A	cg16519217	chr6	31070936		OpenSea	-0.0343739	-2.48452	0.0131286	1	-0.0455889	-1.83047	0.0684359
rs2853971	6	31412564	G	A	cg16519217	chr6	31070936		OpenSea	0.0424616	2.47752	0.0133873	1	0.026234	0.852819	0.394621
rs1128175	6	31182658	G	A	cg12064202	chr6	31071065		OpenSea	-0.0438227	-3.63824	0.000287949	1	-0.0611534	-3.00773	0.00291578
rs2853971	6	31412564	G	A	cg12064202	chr6	31071065		OpenSea	0.0193107	1.2871	0.198347	1	-0.00398316	-0.156533	0.875746
rs1128175	6	31182658	G	A	cg21460625	chr6	31071266		OpenSea	-0.0264761	-1.96737	0.049405	1	-0.0603622	-2.633	0.00901995
rs2853971	6	31412564	G	A	cg21460625	chr6	31071266		OpenSea	-0.0466079	-2.80111	0.00518683	1	-0.0862689	-3.07944	0.00231847
rs1128175	6	31182658	G	A	cg23633028	chr6	31071403		OpenSea	0.00929839	0.686369	0.492633	1	-0.0133239	-0.50063	0.617096
rs2853971	6	31412564	G	A	cg23633028	chr6	31071403		OpenSea	-0.0168737	-1.00575	0.31477	1	0.0130497	0.399094	0.690183
rs1128175	6	31182658	G	A	cg08856420	chr6	31079781		OpenSea	-0.00624918	-0.541175	0.588502	1	-0.0427485	-1.96095	0.0510561
rs2853971	6	31412564	G	A	cg08856420	chr6	31079781		OpenSea	-0.0094637	-0.661639	0.508349	1	-0.0387213	-1.44068	0.150996
rs1128175	6	31182658	G	A	cg17778382	chr6	31079795		OpenSea	-0.0121358	-1.07759	0.281467	1	-0.034384	-1.62739	0.104983
rs2853971	6	31412564	G	A	cg17778382	chr6	31079795		OpenSea	-0.00626346	-0.448761	0.653697	1	-0.0219752	-0.843292	0.399915
rs2853971	6	31412564	G	A	cg12089712	chr6	31079821		OpenSea	0.0486968	3.20231	0.00140456	1	0.0175562	0.641141	0.522051
rs1128175	6	31182658	G	A	cg10486013	chr6	31079876		OpenSea	-0.0158191	-1.0999	0.271632	1	-0.0119474	-0.424346	0.671699
rs2853971	6	31412564	G	A	cg10486013	chr6	31079876		OpenSea	-0.0309916	-1.74103	0.0819725	1	-0.0211586	-0.612045	0.541095
rs1128175	6	31182658	G	A	cg24022918	chr6	31079910		OpenSea	0.0248964	1.29475	0.195692	1	0.0601788	1.38215	0.168226
rs2853971	6	31412564	G	A	cg24022918	chr6	31079910		OpenSea	0.00207522	0.0870526	0.930646	1	0.0213059	0.396905	0.691795
rs1128175	6	31182658	G	A	cg19103519	chr6	31079995		OpenSea	0.00634002	0.410525	0.681506	1	-0.00537674	-0.160866	0.872336
rs2853971	6	31412564	G	A	cg19103519	chr6	31079995		OpenSea	0.0125026	0.653607	0.513509	1	0.000154819	0.00377067	0.996995
rs1128175	6	31182658	G	A	cg20332408	chr6	31080006		OpenSea	-0.0081821	-0.484854	0.627882	1	-0.0198306	-0.605014	0.545749
rs2853971	6	31412564	G	A	cg20332408	chr6	31080006		OpenSea	-0.0251747	-1.20498	0.228486	1	-0.0200688	-0.49833	0.618713
rs1128175	6	31182658	G	A	cg01020037	chr6	31080045		OpenSea	-0.0100952	-0.826379	0.408778	1	-0.0328008	-1.3529	0.177376
rs2853971	6	31412564	G	A	cg01020037	chr6	31080045		OpenSea	-0.0151112	-0.998724	0.31816	1	-0.0358698	-1.20347	0.229996
rs1128175	6	31182658	G	A	cg01941836	chr6	31081559		OpenSea	0.00474341	0.24104	0.809572	1	0.0901516	2.41993	0.0162769
rs2853971	6	31412564	G	A	cg01941836	chr6	31081559		OpenSea	0.0280835	1.15274	0.249283	1	0.0432295	0.934933	0.350775
rs2853971	6	31412564	G	A	cg08256922	chr6	31082515		OpenSea	-0.0970454	-2.98555	0.00289672	1	-0.106086	-1.63881	0.10258
rs2853971	6	31412564	G	A	cg22110654	chr6	31083867		OpenSea	-0.18885	-3.65938	0.000265487	1	-0.353187	-3.65525	0.000316427
rs1128175	6	31182658	G	A	cg15583958	chr6	31087619		OpenSea	-0.0172017	-0.820515	0.41211	1	-0.0718934	-1.74274	0.0826758
rs1128175	6	31182658	G	A	cg09470958	chr6	31087694		OpenSea	-0.00218007	-0.0659714	0.947413	1	0.0184577	0.297302	0.766496
rs2853971	6	31412564	G	A	cg09470958	chr6	31087694		OpenSea	-0.0218645	-0.534191	0.593323	1	-0.0691996	-0.908805	0.364376
rs1128175	6	31182658	G	A	cg15625467	chr6	31087709		OpenSea	0.0352056	1.09411	0.274161	1	0.0325612	0.53016	0.596498
rs2853971	6	31412564	G	A	cg15625467	chr6	31087709		OpenSea	0.0180086	0.451583	0.651664	1	0.026661	0.353275	0.724196
rs1128175	6	31182658	G	A	cg17077639	chr6	31087715		OpenSea	0.000194483	0.0123896	0.990117	1	-0.0094805	-0.341155	0.733289
rs2853971	6	31412564	G	A	cg17077639	chr6	31087715		OpenSea	-0.0164803	-0.847819	0.396733	1	-0.0139707	-0.409313	0.682679
rs1128175	6	31182658	G	A	cg26138460	chr6	31087725		OpenSea	0.0458781	2.00361	0.0453706	1	0.00871242	0.187219	0.851649
rs1128175	6	31182658	G	A	cg02010906	chr6	31094520		OpenSea	-0.00049348	-0.0355308	0.971663	1	-0.0341151	-1.32732	0.185681
rs2853971	6	31412564	G	A	cg02010906	chr6	31094520		OpenSea	-0.0570622	-3.33427	0.000885327	1	-0.0285153	-0.90139	0.368296
rs1128175	6	31182658	G	A	cg03043553	chr6	31104259		OpenSea	-0.00137236	-0.191578	0.84811	1	-0.0418139	-2.96692	0.00331594
rs2853971	6	31412564	G	A	cg03043553	chr6	31104259		OpenSea	-0.0118982	-1.34196	0.1799	1	-0.0319503	-1.82492	0.0692721
rs1128175	6	31182658	G	A	cg26019079	chr6	31109701		OpenSea	0.0062935	0.366361	0.71417	1	0.0337631	1.08785	0.277766
rs2853971	6	31412564	G	A	cg26019079	chr6	31109701		OpenSea	0.016811	0.790183	0.429601	1	-0.0230591	-0.6038	0.546554
rs1128175	6	31182658	G	A	cg17323974	chr6	31111333	C6orf15	OpenSea	-0.0101866	-0.89771	0.369548	1	0.0167367	0.954443	0.340832
rs2853971	6	31412564	G	A	cg17323974	chr6	31111333	C6orf15	OpenSea	0.0217145	1.54597	0.122415	1	0.0235679	1.09481	0.274713
rs1128175	6	31182658	G	A	cg08951273	chr6	31111375	C6orf15	OpenSea	-0.0169227	-1.7905	0.073663	1	0.0101233	0.566478	0.571605
rs2853971	6	31412564	G	A	cg08951273	chr6	31111375	C6orf15	OpenSea	-0.0224457	-1.91756	0.0554392	1	-0.023248	-1.06085	0.289836
rs1128175	6	31182658	G	A	cg15993401	chr6	31111529	C6orf15	OpenSea	0.00599909	0.513126	0.607972	1	0.0167248	0.790101	0.430259
rs2853971	6	31412564	G	A	cg15993401	chr6	31111529	C6orf15	OpenSea	0.0101369	0.700011	0.484077	1	0.0244942	0.942539	0.346877
rs1128175	6	31182658	G	A	cg10185489	chr6	31111778	C6orf15	OpenSea	0.0155572	1.62161	0.105188	1	-0.00620318	-0.31783	0.750894
rs2853971	6	31412564	G	A	cg10185489	chr6	31111778	C6orf15	OpenSea	-0.00283111	-0.237932	0.811981	1	0.012931	0.539583	0.589991
rs1128175	6	31182658	G	A	cg17784811	chr6	31111840	C6orf15	OpenSea	0.0287541	2.02689	0.0429273	1	0.0295571	1.15147	0.250701
rs2853971	6	31412564	G	A	cg17784811	chr6	31111840	C6orf15	OpenSea	0.059015	3.36981	0.000779733	1	0.0333167	1.05617	0.291968
rs1128175	6	31182658	G	A	cg09737407	chr6	31111921	C6orf15	OpenSea	0.000636424	0.153456	0.878069	1	-0.00495579	-0.554692	0.579628
rs2853971	6	31412564	G	A	cg09737407	chr6	31111921	C6orf15	OpenSea	-0.00676968	-1.31879	0.187528	1	-0.00563636	-0.513535	0.608055
rs2853971	6	31412564	G	A	cg08097157	chr6	31112271	C6orf15	OpenSea	-0.0202862	-1.7046	0.0885664	1	-0.0347144	-1.67819	0.0946272
rs1128175	6	31182658	G	A	cg27305662	chr6	31112528	C6orf15	OpenSea	-0.0240158	-2.47885	0.013338	1	0.00898312	0.478226	0.63293
rs2853971	6	31412564	G	A	cg27305662	chr6	31112528	C6orf15	OpenSea	-0.037496	-3.12974	0.00179822	1	0.00125436	0.0543368	0.956713
rs1128175	6	31182658	G	A	cg16150435	chr6	31112752	C6orf15	OpenSea	-0.0322518	-2.65979	0.00793884	1	-0.0698156	-3.04593	0.00258193
rs1128175	6	31182658	G	A	cg18339827	chr6	31113483	C6orf15;PSORS1C1	OpenSea	-0.0181628	-2.56897	0.0103382	1	-0.0196141	-1.57726	0.116071
rs2853971	6	31412564	G	A	cg18339827	chr6	31113483	C6orf15;PSORS1C1	OpenSea	-0.0304656	-3.48778	0.000507361	1	-0.028182	-1.8485	0.065776
rs1128175	6	31182658	G	A	cg13060500	chr6	31113546	PSORS1C1;C6orf15	OpenSea	-0.0386853	-3.27575	0.00108851	1	-0.0240152	-0.972573	0.331757
rs1128175	6	31182658	G	A	cg25746092	chr6	31113840	PSORS1C1;C6orf15	OpenSea	0.00241018	0.196393	0.844341	1	0.00676407	0.282916	0.777488
rs2853971	6	31412564	G	A	cg25746092	chr6	31113840	PSORS1C1;C6orf15	OpenSea	0.00737881	0.485421	0.62748	1	0.00586503	0.19969	0.841895
rs1128175	6	31182658	G	A	cg21351647	chr6	31114128	PSORS1C1	OpenSea	-0.0375527	-3.65714	0.000267785	1	-0.0656643	-3.02798	0.0027342
rs1128175	6	31182658	G	A	cg26858414	chr6	31115545	CDSN;PSORS1C1	OpenSea	-0.0428847	-3.67949	0.000245653	1	-0.0199075	-0.93	0.353317
rs2853971	6	31412564	G	A	cg26858414	chr6	31115545	CDSN;PSORS1C1	OpenSea	-0.0259497	-1.78853	0.0739812	1	0.000797262	0.0302656	0.975881
rs1128175	6	31182658	G	A	cg24331963	chr6	31116369	CDSN;PSORS1C1	OpenSea	-0.0105466	-0.900533	0.368044	1	0.035431	1.50529	0.133581
rs2853971	6	31412564	G	A	cg24331963	chr6	31116369	CDSN;PSORS1C1	OpenSea	-0.000506558	-0.0349031	0.972164	1	0.0440876	1.52504	0.128583
rs1128175	6	31182658	G	A	cg23900141	chr6	31117227	CDSN;PSORS1C1	OpenSea	0.0340801	3.20672	0.00138338	1	0.0521935	2.62206	0.00930602
rs2853971	6	31412564	G	A	cg23900141	chr6	31117227	CDSN;PSORS1C1	OpenSea	0.0308771	2.34002	0.0194706	1	0.0327534	1.32541	0.186312
rs2853971	6	31412564	G	A	cg19222156	chr6	31117257	CDSN;PSORS1C1	OpenSea	0.0544307	3.02018	0.00258779	1	0.0992609	2.8803	0.00433684
rs2853971	6	31412564	G	A	cg08424423	chr6	31120411	CDSN;PSORS1C1	OpenSea	-0.0309778	-2.66153	0.00789824	1	-0.0305549	-1.31348	0.190291
rs1128175	6	31182658	G	A	cg00187437	chr6	31121380	CDSN;PSORS1C1	OpenSea	0.0242468	1.48756	0.13717	1	0.0260732	0.792542	0.428838
rs2853971	6	31412564	G	A	cg00187437	chr6	31121380	CDSN;PSORS1C1	OpenSea	0.0135279	0.669421	0.503375	1	0.0407904	1.01022	0.31342
rs2853971	6	31412564	G	A	cg00004562	chr6	31121516	CDSN;PSORS1C1	OpenSea	-0.013811	-1.48741	0.13721	1	-0.0246411	-1.40762	0.160553
rs1128175	6	31182658	G	A	cg24905792	chr6	31121908	CDSN;PSORS1C1	OpenSea	0.013239	2.29089	0.0221683	1	0.00428839	0.442083	0.658832
rs2853971	6	31412564	G	A	cg24905792	chr6	31121908	CDSN;PSORS1C1	OpenSea	0.0223725	3.132	0.00178457	1	0.0168135	1.41642	0.157966
rs1128175	6	31182658	G	A	cg26756125	chr6	31122493	PSORS1C1	OpenSea	0.0358545	3.27368	0.00109642	1	0.0128637	0.587912	0.557151
rs2853971	6	31412564	G	A	cg26756125	chr6	31122493	PSORS1C1	OpenSea	0.0120565	0.884451	0.376657	1	0.0058236	0.21654	0.828753
rs1128175	6	31182658	G	A	cg05875819	chr6	31122503	PSORS1C1	OpenSea	0.0140416	1.28286	0.199827	1	0.020651	0.970048	0.333011
rs2853971	6	31412564	G	A	cg05875819	chr6	31122503	PSORS1C1	OpenSea	0.0164698	1.21459	0.224798	1	0.0449282	1.72542	0.0857558
rs1128175	6	31182658	G	A	cg19456997	chr6	31123152	PSORS1C1	OpenSea	0.0225511	2.48728	0.0130277	1	0.0171445	0.982314	0.326947
rs2853971	6	31412564	G	A	cg19456997	chr6	31123152	PSORS1C1	OpenSea	0.0249175	2.21724	0.0268215	1	0.0129194	0.601855	0.547846
rs1128175	6	31182658	G	A	cg22402850	chr6	31123568	PSORS1C1	OpenSea	-0.0134892	-1.31351	0.189299	1	-0.0124274	-1.00352	0.316633
rs2853971	6	31412564	G	A	cg22402850	chr6	31123568	PSORS1C1	OpenSea	-0.00535759	-0.420833	0.673964	1	-0.0156256	-1.02731	0.305324
rs2853971	6	31412564	G	A	cg26888012	chr6	31123606	PSORS1C1	OpenSea	-0.0230289	-2.3426	0.0193372	1	-0.00875506	-0.443227	0.658006
rs2853971	6	31412564	G	A	cg02053920	chr6	31126069	PSORS1C1	OpenSea	-0.0261494	-2.57686	0.0101067	1	-0.012767	-0.673498	0.501287
rs1128175	6	31182658	G	A	cg01966425	chr6	31126136	PSORS1C1	OpenSea	0.0497047	2.62916	0.00868539	1	0.0627122	2.13532	0.0337605
rs2853971	6	31412564	G	A	cg01966425	chr6	31126136	PSORS1C1	OpenSea	0.0528093	2.25302	0.0244648	1	0.0847568	2.35418	0.0193808
rs1128175	6	31182658	G	A	cg03272415	chr6	31126347	PSORS1C1	OpenSea	-0.00640612	-0.696191	0.486465	1	-0.00966854	-0.51528	0.606838
rs2853971	6	31412564	G	A	cg03272415	chr6	31126347	PSORS1C1	OpenSea	0.00321284	0.281808	0.778147	1	0.0134271	0.582646	0.560686
rs2853971	6	31412564	G	A	cg21550612	chr6	31126408	PSORS1C1	OpenSea	-0.0317114	-2.68412	0.00738726	1	-0.0435319	-1.85644	0.064632
rs1128175	6	31182658	G	A	cg21710569	chr6	31126780	PSORS1C1	OpenSea	-0.0243436	-2.3598	0.0184684	1	0.0307215	1.79103	0.0745639
rs2853971	6	31412564	G	A	cg21710569	chr6	31126780	PSORS1C1	OpenSea	-0.0269474	-2.1076	0.0353037	1	0.0320015	1.51593	0.130869
rs1128175	6	31182658	G	A	cg27594095	chr6	31127499	PSORS1C1	OpenSea	-0.0321484	-1.46104	0.144305	1	-0.0722202	-1.60606	0.109592
rs2853971	6	31412564	G	A	cg27594095	chr6	31127499	PSORS1C1	OpenSea	0.00980122	0.359236	0.719491	1	-0.00464187	-0.0835845	0.933457
rs1128175	6	31182658	G	A	cg25584668	chr6	31128131	PSORS1C1	OpenSea	0.0361097	2.39887	0.0166207	1	0.0507389	1.92167	0.0558468
rs2853971	6	31412564	G	A	cg25584668	chr6	31128131	PSORS1C1	OpenSea	0.0109834	0.587501	0.556994	1	0.00906915	0.277517	0.781625
rs1128175	6	31182658	G	A	cg11396628	chr6	31128136	PSORS1C1	OpenSea	0.041537	2.39278	0.0168974	1	0.0134272	0.450176	0.652995
rs2853971	6	31412564	G	A	cg11396628	chr6	31128136	PSORS1C1	OpenSea	0.0254569	1.18138	0.237721	1	0.0342463	0.936046	0.350202
rs1128175	6	31182658	G	A	cg05227616	chr6	31128325	PSORS1C1	OpenSea	-0.0412569	-2.69441	0.00716457	1	-0.0487595	-1.76651	0.078597
rs2853971	6	31412564	G	A	cg05227616	chr6	31128325	PSORS1C1	OpenSea	-0.0335216	-1.76379	0.0780595	1	-0.0414923	-1.2196	0.22383
rs1128175	6	31182658	G	A	cg20564865	chr6	31129084	PSORS1C1	OpenSea	0.0380705	1.91436	0.0558471	1	-3.69226e-06	-7.97622e-05	0.999936
rs2853971	6	31412564	G	A	cg20564865	chr6	31129084	PSORS1C1	OpenSea	0.0642965	2.61394	0.00907952	1	0.0199811	0.351487	0.725535
rs1128175	6	31182658	G	A	cg01794802	chr6	31129154	PSORS1C1	OpenSea	-0.00820545	-0.537891	0.590767	1	0.00391476	0.144316	0.885373
rs2853971	6	31412564	G	A	cg01794802	chr6	31129154	PSORS1C1	OpenSea	-0.00642465	-0.339954	0.73396	1	0.020581	0.618128	0.537085
rs1128175	6	31182658	G	A	cg08439728	chr6	31129296	PSORS1C1	OpenSea	0.0178468	1.84257	0.0656756	1	0.00470266	0.25577	0.79835
rs2853971	6	31412564	G	A	cg08439728	chr6	31129296	PSORS1C1	OpenSea	0.0161765	1.34721	0.178206	1	0.0179614	0.796229	0.426696
rs1128175	6	31182658	G	A	cg22658654	chr6	31136578	PSORS1C1	OpenSea	0.00345693	0.218375	0.827179	1	-0.0362895	-1.07264	0.284522
rs2853971	6	31412564	G	A	cg22658654	chr6	31136578	PSORS1C1	OpenSea	0.0223986	1.1429	0.253341	1	0.00605419	0.145335	0.88457
rs2853971	6	31412564	G	A	cg16192371	chr6	31137560	PSORS1C1;PSORS1C2	OpenSea	0.0365743	2.34358	0.0192866	1	0.0344832	1.21081	0.227174
rs1128175	6	31182658	G	A	cg07682871	chr6	31137600	PSORS1C1;PSORS1C2	OpenSea	-0.00883131	-0.506599	0.612543	1	-0.0239711	-0.72245	0.47073
rs2853971	6	31412564	G	A	cg07682871	chr6	31137600	PSORS1C1;PSORS1C2	OpenSea	-0.00176891	-0.0819044	0.934738	1	0.0265469	0.651203	0.515546
rs1128175	6	31182658	G	A	cg10940833	chr6	31137603	PSORS1C1;PSORS1C2	OpenSea	0.0105219	0.6442	0.519587	1	-0.0135719	-0.423935	0.671997
rs2853971	6	31412564	G	A	cg10940833	chr6	31137603	PSORS1C1;PSORS1C2	OpenSea	-0.000732919	-0.036217	0.971116	1	0.0253397	0.644686	0.519754
rs1128175	6	31182658	G	A	cg08484518	chr6	31137749	PSORS1C1;PSORS1C2	OpenSea	0.0236793	2.16536	0.0305861	1	-0.0120396	-0.568696	0.570101
rs2853971	6	31412564	G	A	cg08484518	chr6	31137749	PSORS1C1;PSORS1C2	OpenSea	0.0149683	1.10314	0.270222	1	-0.0247028	-0.951083	0.342531
rs1128175	6	31182658	G	A	cg00486113	chr6	31137934	PSORS1C1;PSORS1C2	OpenSea	0.0174505	1.83212	0.067219	1	0.0018088	0.0850348	0.932306
rs2853971	6	31412564	G	A	cg00486113	chr6	31137934	PSORS1C1;PSORS1C2	OpenSea	0.0329345	2.79728	0.00524835	1	0.00370767	0.141903	0.887277
rs1128175	6	31182658	G	A	cg02357491	chr6	31137967	PSORS1C1;PSORS1C2	OpenSea	0.00644823	0.298185	0.765621	1	-0.0111788	-0.26714	0.789593
rs2853971	6	31412564	G	A	cg02357491	chr6	31137967	PSORS1C1;PSORS1C2	OpenSea	0.0767984	2.87814	0.00408192	1	0.0450311	0.877342	0.38119
rs1128175	6	31182658	G	A	cg21103074	chr6	31138000	PSORS1C1;PSORS1C2	OpenSea	-0.00462702	-0.244945	0.806547	1	-0.0437438	-1.45632	0.146629
rs2853971	6	31412564	G	A	cg21103074	chr6	31138000	PSORS1C1;PSORS1C2	OpenSea	0.0629328	2.69872	0.00707316	1	-0.0181911	-0.491086	0.62382
rs1128175	6	31182658	G	A	cg03105070	chr6	31138067	PSORS1C1;PSORS1C2	OpenSea	0.00324333	0.280731	0.778972	1	0.0205929	1.00422	0.316294
rs2853971	6	31412564	G	A	cg03105070	chr6	31138067	PSORS1C1;PSORS1C2	OpenSea	0.00152676	0.106678	0.915065	1	0.00697867	0.276507	0.7824
rs1128175	6	31182658	G	A	cg02663496	chr6	31138075	PSORS1C1;PSORS1C2	OpenSea	-0.00668062	-0.790743	0.429274	1	-0.000177833	-0.0121874	0.990286
rs2853971	6	31412564	G	A	cg02663496	chr6	31138075	PSORS1C1;PSORS1C2	OpenSea	-0.0141657	-1.35432	0.175927	1	-0.0184499	-1.03166	0.303282
rs1128175	6	31182658	G	A	cg03034365	chr6	31138095	PSORS1C1;PSORS1C2	OpenSea	-0.0336774	-2.0417	0.0414328	1	-0.0809018	-2.53661	0.0118363
rs1128175	6	31182658	G	A	cg27314422	chr6	31138150	PSORS1C1;PSORS1C2	OpenSea	0.00857424	0.698753	0.484862	1	-0.00255568	-0.130236	0.896491
rs2853971	6	31412564	G	A	cg27314422	chr6	31138150	PSORS1C1;PSORS1C2	OpenSea	0.0392753	2.59152	0.00968872	1	0.0318869	1.32771	0.185552
rs1128175	6	31182658	G	A	cg24782723	chr6	31138159	PSORS1C1;PSORS1C2	OpenSea	0.0216465	2.53963	0.0112414	1	0.00310204	0.202176	0.839952
rs2853971	6	31412564	G	A	cg24782723	chr6	31138159	PSORS1C1;PSORS1C2	OpenSea	0.0332222	3.1517	0.00166951	1	0.0319051	1.70302	0.089875
rs1128175	6	31182658	G	A	cg09163505	chr6	31138167	PSORS1C1;PSORS1C2	OpenSea	0.00360441	0.412222	0.680261	1	-0.0108522	-0.701215	0.483857
rs2853971	6	31412564	G	A	cg09163505	chr6	31138167	PSORS1C1;PSORS1C2	OpenSea	0.00905639	0.836331	0.40316	1	0.0177291	0.933339	0.351595
rs1128175	6	31182658	G	A	cg25380351	chr6	31138404	PSORS1C1;PSORS1C2	OpenSea	-0.0213995	-1.81536	0.069755	1	0.042791	1.72123	0.0865135
rs2853971	6	31412564	G	A	cg25380351	chr6	31138404	PSORS1C1;PSORS1C2	OpenSea	-0.00113735	-0.0777656	0.938029	1	0.00649731	0.211464	0.832707
rs1128175	6	31182658	G	A	cg24032445	chr6	31138458	PSORS1C1;PSORS1C2	OpenSea	-0.0028849	-0.267994	0.788757	1	0.0102495	0.461997	0.644507
rs2853971	6	31412564	G	A	cg24032445	chr6	31138458	PSORS1C1;PSORS1C2	OpenSea	0.0313628	2.35811	0.0185522	1	0.021791	0.800348	0.424311
rs1128175	6	31182658	G	A	cg23497190	chr6	31138525	PSORS1C1;PSORS1C2	OpenSea	0.00254463	0.120981	0.903729	1	-0.0135111	-0.382026	0.702785
rs2853971	6	31412564	G	A	cg23497190	chr6	31138525	PSORS1C1;PSORS1C2	OpenSea	0.000398643	0.0152999	0.987796	1	-0.0120844	-0.278123	0.781161
rs1128175	6	31182658	G	A	cg09120966	chr6	31138745	PSORS1C1;PSORS1C2	OpenSea	-0.0266983	-1.71175	0.0872409	1	0.00899187	0.300369	0.764159
rs2853971	6	31412564	G	A	cg09120966	chr6	31138745	PSORS1C1;PSORS1C2	OpenSea	-0.0615026	-3.19425	0.00144394	1	-0.0223942	-0.609356	0.542872
rs1128175	6	31182658	G	A	cg04095776	chr6	31139164	PSORS1C1;PSORS1C2;PSORS1C2	OpenSea	-0.0241475	-3.61933	0.000309541	1	-0.00923685	-0.762236	0.446677
rs2853971	6	31412564	G	A	cg04095776	chr6	31139164	PSORS1C1;PSORS1C2;PSORS1C2	OpenSea	-0.00210074	-0.252608	0.800621	1	0.0126928	0.852962	0.394542
rs2853971	6	31412564	G	A	cg13617087	chr6	31139544	PSORS1C1;PSORS1C2	OpenSea	-0.0437342	-3.54858	0.000404563	1	-0.0327693	-1.39587	0.164059
rs2853971	6	31412564	G	A	cg21084702	chr6	31139886	PSORS1C1;PSORS1C2	OpenSea	-0.0179359	-1.78368	0.074767	1	-0.0105573	-0.597886	0.550487
rs1128175	6	31182658	G	A	cg02867250	chr6	31140058	PSORS1C1;PSORS1C2	OpenSea	-0.0187352	-1.63351	0.102664	1	-0.00350638	-0.177928	0.858931
rs2853971	6	31412564	G	A	cg02867250	chr6	31140058	PSORS1C1;PSORS1C2	OpenSea	-0.052023	-3.68061	0.000244585	1	-0.0155403	-0.642489	0.521177
rs1128175	6	31182658	G	A	cg22458065	chr6	31140331	PSORS1C2	OpenSea	0.00934382	0.948556	0.343066	1	0.0122689	0.684101	0.49458
rs2853971	6	31412564	G	A	cg22458065	chr6	31140331	PSORS1C2	OpenSea	-0.00165193	-0.13532	0.892385	1	0.000229506	0.0104076	0.991705
rs1128175	6	31182658	G	A	cg22710153	chr6	31140801	PSORS1C2	OpenSea	-0.00704196	-0.696663	0.486169	1	0.0404726	2.0073	0.0458538
rs2853971	6	31412564	G	A	cg22710153	chr6	31140801	PSORS1C2	OpenSea	0.0379118	3.04042	0.00242144	1	0.071461	2.91182	0.00393616
rs1128175	6	31182658	G	A	cg03780997	chr6	31142451	CCHCR1;CCHCR1;CCHCR1	OpenSea	0.0182112	1.82401	0.068437	1	0.00843377	0.650528	0.515982
rs2853971	6	31412564	G	A	cg03780997	chr6	31142451	CCHCR1;CCHCR1;CCHCR1	OpenSea	-0.0238348	-1.92751	0.0541872	1	0.00798618	0.501301	0.616625
rs2853971	6	31412564	G	A	cg02247838	chr6	31142862	CCHCR1;CCHCR1;CCHCR1	OpenSea	-0.00303811	-0.213624	0.830882	1	0.0398814	1.58989	0.113194
rs2853971	6	31412564	G	A	cg01140214	chr6	31142870	CCHCR1;CCHCR1;CCHCR1	OpenSea	-0.0440491	-2.85358	0.00440842	1	0.0110175	0.404712	0.686054
rs1128175	6	31182658	G	A	cg02652369	chr6	31143299	CCHCR1;CCHCR1;CCHCR1	OpenSea	0.00527513	0.605073	0.545262	1	0.00230736	0.132302	0.894858
rs2853971	6	31412564	G	A	cg02652369	chr6	31143299	CCHCR1;CCHCR1;CCHCR1	OpenSea	0.0365003	3.39782	0.000704921	1	0.00991	0.462783	0.643944
rs1128175	6	31182658	G	A	cg03130962	chr6	31143311	CCHCR1;CCHCR1;CCHCR1	OpenSea	0.0208408	2.47699	0.0134071	1	0.0108344	0.659238	0.510383
rs2853971	6	31412564	G	A	cg03130962	chr6	31143311	CCHCR1;CCHCR1;CCHCR1	OpenSea	0.0278303	2.67147	0.0076696	1	0.0267785	1.33019	0.184736
rs1128175	6	31182658	G	A	cg21497082	chr6	31143493	CCHCR1;CCHCR1;CCHCR1	OpenSea	0.00991793	1.21059	0.226326	1	0.0335148	1.9537	0.0519134
rs2853971	6	31412564	G	A	cg21497082	chr6	31143493	CCHCR1;CCHCR1;CCHCR1	OpenSea	0.0353775	3.50393	0.0004779	1	0.0601849	2.88267	0.00430547
rs1128175	6	31182658	G	A	cg16519772	chr6	31145180	CCHCR1;CCHCR1;CCHCR1	OpenSea	-0.000583608	-0.0636714	0.949244	1	0.0426885	2.51398	0.0126018
rs2853971	6	31412564	G	A	cg16519772	chr6	31145180	CCHCR1;CCHCR1;CCHCR1	OpenSea	0.0199275	1.75765	0.0791	1	0.050696	2.4284	0.015911
rs1128175	6	31182658	G	A	cg00688979	chr6	31145240	CCHCR1;CCHCR1;CCHCR1	OpenSea	-0.0140446	-1.59823	0.110295	1	0.0293931	1.66039	0.0981579
rs2853971	6	31412564	G	A	cg00688979	chr6	31145240	CCHCR1;CCHCR1;CCHCR1	OpenSea	-0.00262632	-0.240975	0.809622	1	0.0132296	0.605351	0.545525
rs1128175	6	31182658	G	A	cg01287833	chr6	31145249	CCHCR1;CCHCR1;CCHCR1	OpenSea	0.0180199	1.86206	0.0628755	1	0.0452626	2.35755	0.01921
rs2853971	6	31412564	G	A	cg01287833	chr6	31145249	CCHCR1;CCHCR1;CCHCR1	OpenSea	0.0279193	2.33114	0.019936	1	0.0460255	1.94444	0.0530256
rs1128175	6	31182658	G	A	ch.6.751103R	chr6	31146088	CCHCR1;CCHCR1;CCHCR1	OpenSea	0.00577181	0.414817	0.678361	1	-0.0227488	-0.914734	0.361261
rs2853971	6	31412564	G	A	ch.6.751103R	chr6	31146088	CCHCR1;CCHCR1;CCHCR1	OpenSea	0.00821999	0.476916	0.633521	1	-0.0335245	-1.09827	0.273202
rs1128175	6	31182658	G	A	cg27092297	chr6	31148566	CCHCR1;CCHCR1;CCHCR1	OpenSea	-0.0218668	-1.87377	0.0612411	1	0.00479916	0.223191	0.823579
rs2853971	6	31412564	G	A	cg27092297	chr6	31148566	CCHCR1;CCHCR1;CCHCR1	OpenSea	-0.00988593	-0.682859	0.494847	1	-0.0103915	-0.393512	0.694295
rs1128175	6	31182658	G	A	cg14362428	chr6	31148631	CCHCR1;CCHCR1;CCHCR1	OpenSea	-0.0185807	-2.15113	0.0316952	1	-0.0235027	-1.4315	0.153605
rs2853971	6	31412564	G	A	cg14362428	chr6	31148631	CCHCR1;CCHCR1;CCHCR1	OpenSea	-0.0294358	-2.75492	0.00597283	1	-0.0143768	-0.710561	0.478055
rs1128175	6	31182658	G	A	cg24583287	chr6	31154560	CCHCR1;CCHCR1;CCHCR1	N_Shelf	0.0036164	0.363601	0.71623	1	0.00257665	0.139213	0.8894
rs2853971	6	31412564	G	A	cg24583287	chr6	31154560	CCHCR1;CCHCR1;CCHCR1	N_Shelf	-0.00416525	-0.338065	0.735382	1	-0.00622286	-0.27374	0.784523
rs1128175	6	31182658	G	A	cg14331998	chr6	31154611	CCHCR1;CCHCR1;CCHCR1	N_Shelf	-0.011568	-1.53697	0.124603	1	-4.78904e-05	-0.00279704	0.997771
rs2853971	6	31412564	G	A	cg14331998	chr6	31154611	CCHCR1;CCHCR1;CCHCR1	N_Shelf	-0.00217348	-0.232862	0.815914	1	-0.00346345	-0.164686	0.869331
rs1128175	6	31182658	G	A	cg02853115	chr6	31154615	CCHCR1;CCHCR1;CCHCR1	N_Shelf	-0.0107201	-1.45491	0.145994	1	-0.00498996	-0.297617	0.766256
rs2853971	6	31412564	G	A	cg02853115	chr6	31154615	CCHCR1;CCHCR1;CCHCR1	N_Shelf	-0.0115135	-1.26111	0.207552	1	0.00211183	0.102523	0.918428
rs1128175	6	31182658	G	A	cg20744541	chr6	31154625	CCHCR1;CCHCR1;CCHCR1	N_Shelf	-0.00587119	-0.710657	0.477456	1	-0.000605677	-0.0379773	0.969738
rs2853971	6	31412564	G	A	cg20744541	chr6	31154625	CCHCR1;CCHCR1;CCHCR1	N_Shelf	-0.00975627	-0.953492	0.340562	1	0.00297692	0.151964	0.879344
rs1128175	6	31182658	G	A	cg07278158	chr6	31154685	CCHCR1;CCHCR1;CCHCR1	N_Shelf	0.00178973	0.244419	0.806954	1	0.00932716	0.626808	0.531388
rs2853971	6	31412564	G	A	cg07278158	chr6	31154685	CCHCR1;CCHCR1;CCHCR1	N_Shelf	0.0222414	2.45906	0.0140916	1	0.00446527	0.244118	0.80735
rs1128175	6	31182658	G	A	cg21062891	chr6	31154743	CCHCR1;CCHCR1;CCHCR1	N_Shelf	0.00757598	0.957022	0.338778	1	-0.000363032	-0.0233478	0.981392
rs2853971	6	31412564	G	A	cg21062891	chr6	31154743	CCHCR1;CCHCR1;CCHCR1	N_Shelf	0.0137962	1.4076	0.159547	1	-0.0194728	-1.02178	0.307928
rs1128175	6	31182658	G	A	cg21334609	chr6	31154747	CCHCR1;CCHCR1;CCHCR1	N_Shelf	0.00468822	0.468892	0.639245	1	-0.0104666	-0.522825	0.601585
rs2853971	6	31412564	G	A	cg21334609	chr6	31154747	CCHCR1;CCHCR1;CCHCR1	N_Shelf	0.00592542	0.47841	0.632458	1	-0.0183936	-0.748433	0.454941
rs1128175	6	31182658	G	A	cg15374898	chr6	31155039	CCHCR1;CCHCR1;CCHCR1	N_Shelf	-0.0184468	-1.71342	0.0869328	1	0.0109637	0.411422	0.681135
rs2853971	6	31412564	G	A	cg15374898	chr6	31155039	CCHCR1;CCHCR1;CCHCR1	N_Shelf	-0.0188635	-1.41379	0.157721	1	0.0471083	1.44494	0.149796
rs2853971	6	31412564	G	A	cg01086672	chr6	31155267	CCHCR1;CCHCR1;CCHCR1	N_Shelf	-0.0198624	-1.77002	0.077016	1	-0.00162788	-0.0710751	0.943398
rs1128175	6	31182658	G	A	cg22681114	chr6	31155987	CCHCR1;CCHCR1;CCHCR1	N_Shelf	-0.0046297	-0.633757	0.526378	1	-0.0145468	-0.968204	0.33393
rs2853971	6	31412564	G	A	cg22681114	chr6	31155987	CCHCR1;CCHCR1;CCHCR1	N_Shelf	-0.00443745	-0.490327	0.624006	1	-0.00978473	-0.529445	0.596993
rs1128175	6	31182658	G	A	cg04676934	chr6	31156326	CCHCR1;CCHCR1;CCHCR1	N_Shore	0.0125746	0.782579	0.434052	1	0.0695466	2.14303	0.0331294
rs2853971	6	31412564	G	A	cg04676934	chr6	31156326	CCHCR1;CCHCR1;CCHCR1	N_Shore	-0.0116014	-0.582781	0.560167	1	0.0306795	0.7632	0.446103
rs1128175	6	31182658	G	A	cg05522349	chr6	31156631	CCHCR1;CCHCR1;CCHCR1	N_Shore	0.00119088	0.0977343	0.922162	1	-0.0227072	-0.963518	0.33627
rs2853971	6	31412564	G	A	cg05522349	chr6	31156631	CCHCR1;CCHCR1;CCHCR1	N_Shore	0.00532454	0.352777	0.724327	1	-0.0367324	-1.2707	0.205081
rs1128175	6	31182658	G	A	cg12748446	chr6	31156740	CCHCR1;CCHCR1;CCHCR1	N_Shore	0.00456433	0.447935	0.654293	1	-0.0276947	-1.2349	0.218092
rs2853971	6	31412564	G	A	cg12748446	chr6	31156740	CCHCR1;CCHCR1;CCHCR1	N_Shore	-0.00829913	-0.657557	0.510968	1	-0.0201878	-0.731291	0.465324
rs1128175	6	31182658	G	A	cg00628211	chr6	31156773	CCHCR1;CCHCR1;CCHCR1	N_Shore	0.00595322	0.72086	0.471157	1	0.00881976	0.566777	0.571402
rs2853971	6	31412564	G	A	cg00628211	chr6	31156773	CCHCR1;CCHCR1;CCHCR1	N_Shore	0.0335889	3.29956	0.00100114	1	0.0235535	1.23533	0.217931
rs1128175	6	31182658	G	A	cg01793865	chr6	31156812	CCHCR1;CCHCR1;CCHCR1	N_Shore	-0.0102216	-1.23144	0.218437	1	-0.0127271	-0.75023	0.453861
rs2853971	6	31412564	G	A	cg01793865	chr6	31156812	CCHCR1;CCHCR1;CCHCR1	N_Shore	0.00173374	0.168494	0.866228	1	0.0171633	0.823842	0.410858
rs1128175	6	31182658	G	A	cg20635071	chr6	31157464	CCHCR1;TCF19;TCF19;CCHCR1;CCHCR1	N_Shore	0.016039	1.72016	0.0856996	1	0.0324315	1.6612	0.0979952
rs2853971	6	31412564	G	A	cg20635071	chr6	31157464	CCHCR1;TCF19;TCF19;CCHCR1;CCHCR1	N_Shore	0.00899769	0.778126	0.436671	1	0.0220431	0.915489	0.360865
rs1128175	6	31182658	G	A	cg09163778	chr6	31157640	TCF19;TCF19;CCHCR1;CCHCR1;CCHCR1;CCHCR1;CCHCR1	N_Shore	0.0211105	1.99321	0.0464984	1	0.0537808	2.57782	0.0105479
rs1128175	6	31182658	G	A	cg22158929	chr6	31157668	CCHCR1;TCF19;CCHCR1;TCF19;CCHCR1;CCHCR1;CCHCR1	N_Shore	0.00839463	0.661848	0.508215	1	0.0847342	3.68975	0.000278488
rs1128175	6	31182658	G	A	cg04824716	chr6	31157698	CCHCR1;TCF19;CCHCR1;TCF19;CCHCR1;CCHCR1;CCHCR1	N_Shore	0.0320272	3.5137	0.000460868	1	0.0709249	4.74148	3.6633e-06
rs1128175	6	31182658	G	A	cg03003216	chr6	31158143	CCHCR1;CCHCR1;TCF19;TCF19;CCHCR1	Island	0.00851899	0.331487	0.740343	1	0.0256237	0.517756	0.605111
rs2853971	6	31412564	G	A	cg03003216	chr6	31158143	CCHCR1;CCHCR1;TCF19;TCF19;CCHCR1	Island	0.0189828	0.596355	0.551067	1	0.0475936	0.783467	0.434135
rs1128175	6	31182658	G	A	cg13902446	chr6	31158153	CCHCR1;CCHCR1;TCF19;TCF19;CCHCR1	Island	-0.0172625	-0.65487	0.512696	1	0.0164437	0.330071	0.741638
rs2853971	6	31412564	G	A	cg13902446	chr6	31158153	CCHCR1;CCHCR1;TCF19;TCF19;CCHCR1	Island	-0.0337794	-1.03479	0.301007	1	0.0272394	0.445203	0.656579
rs1128175	6	31182658	G	A	cg02451928	chr6	31158171	CCHCR1;CCHCR1;TCF19;TCF19;CCHCR1;CCHCR1	Island	-0.0932834	-3.12723	0.00181347	1	-0.106094	-1.97541	0.0493816
rs2853971	6	31412564	G	A	cg02451928	chr6	31158171	CCHCR1;CCHCR1;TCF19;TCF19;CCHCR1;CCHCR1	Island	-0.0406553	-1.09575	0.273441	1	-0.126823	-1.92152	0.0558651
rs1128175	6	31182658	G	A	cg04072928	chr6	31158173	CCHCR1;CCHCR1;TCF19;TCF19;CCHCR1;CCHCR1	Island	-0.0808889	-3.32214	0.000924297	1	-0.084316	-1.86291	0.0637127
rs2853971	6	31412564	G	A	cg04072928	chr6	31158173	CCHCR1;CCHCR1;TCF19;TCF19;CCHCR1;CCHCR1	Island	-0.0774749	-2.5632	0.0105104	1	-0.0905155	-1.62527	0.105434
rs1128175	6	31182658	G	A	cg26738916	chr6	31158226	CCHCR1;CCHCR1;TCF19;TCF19;CCHCR1;CCHCR1	Island	-0.0122251	-0.455573	0.648792	1	0.079407	1.54886	0.12275
rs2853971	6	31412564	G	A	cg26738916	chr6	31158226	CCHCR1;CCHCR1;TCF19;TCF19;CCHCR1;CCHCR1	Island	-0.0690199	-2.08042	0.0377306	1	-0.0189586	-0.29959	0.764752
rs1128175	6	31182658	G	A	cg12493050	chr6	31158309	CCHCR1;CCHCR1;TCF19;TCF19;CCHCR1	Island	-0.0593418	-2.08989	0.0368696	1	-0.022926	-0.38531	0.700354
rs2853971	6	31412564	G	A	cg12493050	chr6	31158309	CCHCR1;CCHCR1;TCF19;TCF19;CCHCR1	Island	-0.0395966	-1.12406	0.261245	1	0.0381959	0.522739	0.601644
rs1128175	6	31182658	G	A	cg11805472	chr6	31158323	CCHCR1;CCHCR1;TCF19;TCF19;CCHCR1	Island	-0.00611312	-0.264994	0.791067	1	-0.0126149	-0.304369	0.761114
rs2853971	6	31412564	G	A	cg11805472	chr6	31158323	CCHCR1;CCHCR1;TCF19;TCF19;CCHCR1	Island	-0.00444762	-0.155635	0.876351	1	-0.0134697	-0.264561	0.791578
rs1128175	6	31182658	G	A	cg15724113	chr6	31158362	CCHCR1;CCHCR1;TCF19;TCF19;CCHCR1	Island	0.00494867	0.203672	0.838649	1	0.0402054	0.779739	0.436323
rs2853971	6	31412564	G	A	cg15724113	chr6	31158362	CCHCR1;CCHCR1;TCF19;TCF19;CCHCR1	Island	0.0126438	0.420112	0.67449	1	0.0240212	0.378884	0.705113
rs1128175	6	31182658	G	A	cg23884626	chr6	31158372	CCHCR1;CCHCR1;TCF19;TCF19;CCHCR1	Island	0.00859898	0.340408	0.733618	1	0.0843769	1.60949	0.10884
rs2853971	6	31412564	G	A	cg23884626	chr6	31158372	CCHCR1;CCHCR1;TCF19;TCF19;CCHCR1	Island	-0.0148882	-0.475809	0.63431	1	0.0928138	1.43973	0.151264
rs2853971	6	31412564	G	A	cg00080118	chr6	31158396	CCHCR1;CCHCR1;TCF19;TCF19;CCHCR1	Island	0.0393361	2.635	0.00853837	1	-0.0144007	-0.494335	0.621528
rs2853971	6	31412564	G	A	cg13426857	chr6	31158490	CCHCR1;CCHCR1;TCF19;TCF19;CCHCR1	Island	0.00384168	0.0861466	0.931366	1	0.0707671	0.858099	0.391704
rs1128175	6	31182658	G	A	cg14624895	chr6	31158496	CCHCR1;CCHCR1;TCF19;TCF19;CCHCR1	Island	0.114062	3.00823	0.00269079	1	0.129125	2.09571	0.0371691
rs1128175	6	31182658	G	A	cg03809032	chr6	31158501	CCHCR1;CCHCR1;TCF19;TCF19;CCHCR1	Island	0.0380874	1.31259	0.189609	1	0.0162813	0.301669	0.763169
rs1128175	6	31182658	G	A	cg18729896	chr6	31158568	CCHCR1;TCF19;CCHCR1;TCF19;TCF19;CCHCR1;TCF19	Island	0.0489197	2.13008	0.0333982	1	0.00133208	0.028539	0.977256
rs2853971	6	31412564	G	A	cg18729896	chr6	31158568	CCHCR1;TCF19;CCHCR1;TCF19;TCF19;CCHCR1;TCF19	Island	0.0483069	1.69665	0.0900605	1	0.0278174	0.485414	0.627831
rs1128175	6	31182658	G	A	cg00160818	chr6	31158579	CCHCR1;TCF19;CCHCR1;TCF19;TCF19;CCHCR1;TCF19	Island	-0.00452082	-0.41302	0.679677	1	-0.00445035	-0.219646	0.826336
rs2853971	6	31412564	G	A	cg00160818	chr6	31158579	CCHCR1;TCF19;CCHCR1;TCF19;TCF19;CCHCR1;TCF19	Island	0.00845664	0.623752	0.532927	1	0.00648152	0.260433	0.794756
rs2853971	6	31412564	G	A	cg01190171	chr6	31158596	CCHCR1;TCF19;CCHCR1;TCF19;TCF19;CCHCR1;TCF19	Island	0.066024	2.78026	0.00552932	1	0.0542702	1.20099	0.230953
rs1128175	6	31182658	G	A	cg04913913	chr6	31158822	CCHCR1;CCHCR1;TCF19;TCF19;CCHCR1	S_Shore	-0.00820122	-0.702298	0.48265	1	-0.0279859	-0.867357	0.386624
rs2853971	6	31412564	G	A	cg04913913	chr6	31158822	CCHCR1;CCHCR1;TCF19;TCF19;CCHCR1	S_Shore	-0.0156995	-1.08564	0.27789	1	-0.0145251	-0.366002	0.71469
rs1128175	6	31182658	G	A	cg24385709	chr6	31158912	CCHCR1;CCHCR1;TCF19;TCF19;CCHCR1	S_Shore	-0.000308337	-0.019118	0.984751	1	0.0397214	1.34219	0.180818
rs2853971	6	31412564	G	A	cg24385709	chr6	31158912	CCHCR1;CCHCR1;TCF19;TCF19;CCHCR1	S_Shore	0.000779588	0.0390208	0.968881	1	0.0400026	1.09903	0.27287
rs1128175	6	31182658	G	A	cg24859800	chr6	31158954	CCHCR1;CCHCR1;TCF19;TCF19;CCHCR1	S_Shore	0.0238924	1.22809	0.21969	1	0.0533964	1.42983	0.154084
rs2853971	6	31412564	G	A	cg24859800	chr6	31158954	CCHCR1;CCHCR1;TCF19;TCF19;CCHCR1	S_Shore	-0.0226937	-0.941373	0.346732	1	-0.0103544	-0.224777	0.822347
rs1128175	6	31182658	G	A	cg18795955	chr6	31158959	CCHCR1;CCHCR1;TCF19;TCF19;CCHCR1	S_Shore	-0.00244854	-0.283207	0.777075	1	-0.0136062	-0.843991	0.399525
rs2853971	6	31412564	G	A	cg18795955	chr6	31158959	CCHCR1;CCHCR1;TCF19;TCF19;CCHCR1	S_Shore	-0.00338184	-0.315768	0.752242	1	-0.02911	-1.47451	0.141672
rs1128175	6	31182658	G	A	cg00686046	chr6	31159022	CCHCR1;CCHCR1;TCF19;TCF19;CCHCR1	S_Shore	0.00114917	0.0408994	0.967384	1	-0.0303731	-0.570003	0.569216
rs2853971	6	31412564	G	A	cg00686046	chr6	31159022	CCHCR1;CCHCR1;TCF19;TCF19;CCHCR1	S_Shore	0.01706	0.490203	0.624093	1	0.0309903	0.473362	0.63639
rs1128175	6	31182658	G	A	cg14869527	chr6	31159046	CCHCR1;CCHCR1;TCF19;TCF19;CCHCR1	S_Shore	-0.0300999	-0.976729	0.32893	1	-0.00992318	-0.17526	0.861025
rs2853971	6	31412564	G	A	cg14869527	chr6	31159046	CCHCR1;CCHCR1;TCF19;TCF19;CCHCR1	S_Shore	-0.0943959	-2.47887	0.013337	1	0.0208789	0.300238	0.764259
rs1128175	6	31182658	G	A	cg02909694	chr6	31159055	CCHCR1;CCHCR1;TCF19;TCF19;CCHCR1	S_Shore	0.00295087	0.161239	0.871936	1	-0.0554703	-1.42016	0.156876
rs2853971	6	31412564	G	A	cg02909694	chr6	31159055	CCHCR1;CCHCR1;TCF19;TCF19;CCHCR1	S_Shore	-0.068086	-3.01629	0.00262086	1	-0.0629191	-1.31057	0.191273
rs1128175	6	31182658	G	A	cg24075966	chr6	31159061	CCHCR1;CCHCR1;TCF19;TCF19;CCHCR1	S_Shore	-0.00975714	-0.539581	0.589602	1	0.0167699	0.531783	0.595374
rs2853971	6	31412564	G	A	cg24075966	chr6	31159061	CCHCR1;CCHCR1;TCF19;TCF19;CCHCR1	S_Shore	-0.0210649	-0.940656	0.347099	1	0.013473	0.34769	0.728382
rs2853971	6	31412564	G	A	cg13979602	chr6	31159227	CCHCR1;CCHCR1;TCF19;TCF19;CCHCR1	S_Shore	-0.0607129	-3.44624	0.000591103	1	-0.0289151	-0.958595	0.33874
rs2853971	6	31412564	G	A	cg20173170	chr6	31159343	TCF19;TCF19;CCHCR1	S_Shore	-0.0442807	-1.78614	0.0743664	1	0.00631995	0.149408	0.881359
rs2853971	6	31412564	G	A	cg23679615	chr6	31159382	TCF19;TCF19;CCHCR1	S_Shore	-0.0380881	-1.34157	0.180028	1	-0.0336238	-0.610393	0.542186
rs2853971	6	31412564	G	A	cg21863888	chr6	31159396	TCF19;TCF19;CCHCR1	S_Shore	-0.0636325	-2.83742	0.00463605	1	-0.00207032	-0.0473209	0.962297
rs2853971	6	31412564	G	A	cg09045681	chr6	31159401	TCF19;TCF19;CCHCR1	S_Shore	-0.0560701	-2.59096	0.00970439	1	-0.000360669	-0.00861943	0.99313
rs2853971	6	31412564	G	A	cg10094358	chr6	31159494	TCF19;TCF19;CCHCR1	S_Shore	-0.011117	-0.558087	0.576905	1	0.0253445	0.704677	0.481703
rs2853971	6	31412564	G	A	cg09329266	chr6	31159580	TCF19;TCF19;CCHCR1	S_Shore	-0.0240313	-1.6029	0.109259	1	0.0077867	0.310229	0.75666
rs2853971	6	31412564	G	A	cg21799473	chr6	31159602	TCF19;TCF19;CCHCR1	S_Shore	0.00279015	0.191149	0.848446	1	0.0256433	1.01703	0.310178
rs2853971	6	31412564	G	A	cg23654219	chr6	31159750	TCF19;TCF19	S_Shore	0.0319195	2.50504	0.0123952	1	0.028383	1.20839	0.228101
rs1128175	6	31182658	G	A	cg16095155	chr6	31160086	TCF19;TCF19	S_Shore	0.0153119	1.99211	0.0466192	1	0.0254951	1.8273	0.0689126
rs2853971	6	31412564	G	A	cg16095155	chr6	31160086	TCF19;TCF19	S_Shore	-0.0133825	-1.40417	0.160565	1	0.0349177	2.04087	0.0423719
rs1128175	6	31182658	G	A	cg02164110	chr6	31161467	TCF19;TCF19	S_Shelf	-0.0191862	-1.71429	0.086773	1	0.0113705	0.565085	0.572551
rs2853971	6	31412564	G	A	cg02164110	chr6	31161467	TCF19;TCF19	S_Shelf	-0.0145544	-1.04887	0.29448	1	0.0206509	0.83617	0.403901
rs1128175	6	31182658	G	A	cg22150763	chr6	31161552	TCF19;TCF19	S_Shelf	-0.00428355	-0.383654	0.701313	1	-0.00128408	-0.0643532	0.948743
rs2853971	6	31412564	G	A	cg22150763	chr6	31161552	TCF19;TCF19	S_Shelf	-0.00244466	-0.176744	0.859743	1	-0.0112527	-0.459302	0.646438
rs1128175	6	31182658	G	A	cg24176040	chr6	31161581	TCF19;TCF19	S_Shelf	-0.00331317	-0.279347	0.780034	1	0.00896279	0.38874	0.697817
rs2853971	6	31412564	G	A	cg24176040	chr6	31161581	TCF19;TCF19	S_Shelf	0.00500474	0.340647	0.733438	1	0.0101646	0.358888	0.719999
rs1128175	6	31182658	G	A	cg21165793	chr6	31161620	TCF19;TCF19	S_Shelf	-0.0154683	-1.71677	0.0863187	1	-0.0104724	-0.575204	0.565699
rs2853971	6	31412564	G	A	cg21165793	chr6	31161620	TCF19;TCF19	S_Shelf	-0.0131994	-1.18172	0.237586	1	-0.00953398	-0.426173	0.670368
rs1128175	6	31182658	G	A	cg02594127	chr6	31161656	TCF19;TCF19	S_Shelf	-0.0156885	-1.03011	0.303195	1	0.00892103	0.287224	0.774192
rs2853971	6	31412564	G	A	cg02594127	chr6	31161656	TCF19;TCF19	S_Shelf	-0.0276565	-1.46671	0.142758	1	0.0334775	0.878742	0.380431
rs1128175	6	31182658	G	A	cg17114475	chr6	31161689	TCF19;TCF19	S_Shelf	-0.00709366	-0.721153	0.470977	1	-0.0189945	-0.943255	0.346511
rs2853971	6	31412564	G	A	cg17114475	chr6	31161689	TCF19;TCF19	S_Shelf	0.0200987	1.65119	0.0989998	1	-0.0358352	-1.45242	0.147707
rs1128175	6	31182658	G	A	cg15498513	chr6	31161903	TCF19;TCF19	S_Shelf	-0.0148173	-1.90632	0.0568831	1	-0.0176903	-1.16477	0.245284
rs2853971	6	31412564	G	A	cg15498513	chr6	31161903	TCF19;TCF19	S_Shelf	-0.00582541	-0.604075	0.545925	1	-0.0341889	-1.84037	0.0669648
rs1128175	6	31182658	G	A	cg11769290	chr6	31161939	TCF19;TCF19	S_Shelf	0.00488511	0.672077	0.501683	1	-0.0236067	-1.58588	0.114099
rs2853971	6	31412564	G	A	cg11769290	chr6	31161939	TCF19;TCF19	S_Shelf	0.0179229	1.99388	0.0464251	1	-0.00322108	-0.175244	0.861037
rs1128175	6	31182658	G	A	cg16420063	chr6	31161945	TCF19;TCF19	S_Shelf	-0.00415184	-0.370247	0.711273	1	0.0160996	0.677961	0.498458
rs2853971	6	31412564	G	A	cg16420063	chr6	31161945	TCF19;TCF19	S_Shelf	0.0266535	1.92203	0.0548746	1	0.0121507	0.416295	0.677571
rs1128175	6	31182658	G	A	cg05008570	chr6	31162051	TCF19;TCF19	S_Shelf	0.0133921	0.898368	0.369197	1	-0.0242608	-0.947779	0.344207
rs2853971	6	31412564	G	A	cg05008570	chr6	31162051	TCF19;TCF19	S_Shelf	0.0154105	0.834476	0.404204	1	0.00107449	0.0341079	0.97282
rs1128175	6	31182658	G	A	cg10647991	chr6	31162106	TCF19;TCF19	S_Shelf	-0.0279574	-1.71535	0.0865776	1	-0.0322633	-1.1305	0.259409
rs2853971	6	31412564	G	A	cg10647991	chr6	31162106	TCF19;TCF19	S_Shelf	-0.0155438	-0.769026	0.442052	1	-0.0356309	-1.01587	0.31073
rs1128175	6	31182658	G	A	cg07950252	chr6	31162444	TCF19;TCF19	S_Shelf	-0.0289971	-3.16946	0.00157168	1	-0.0103413	-0.586764	0.557921
rs2853971	6	31412564	G	A	cg07950252	chr6	31162444	TCF19;TCF19	S_Shelf	-0.0190239	-1.67281	0.0946653	1	-0.00705914	-0.325908	0.744782
rs1128175	6	31182658	G	A	cg23998635	chr6	31162481	TCF19;TCF19	S_Shelf	-0.0430121	-3.05031	0.00234381	1	-0.0438637	-1.62699	0.105069
rs2853971	6	31412564	G	A	cg23998635	chr6	31162481	TCF19;TCF19	S_Shelf	-0.00931516	-0.530993	0.595537	1	-0.0702721	-2.1303	0.034177
rs1128175	6	31182658	G	A	cg06652085	chr6	31162484	TCF19;TCF19	S_Shelf	-0.0246098	-2.84095	0.00458545	1	-0.0265355	-1.89319	0.0595512
rs2853971	6	31412564	G	A	cg06652085	chr6	31162484	TCF19;TCF19	S_Shelf	-0.0197792	-1.83912	0.066182	1	-0.0211435	-1.2227	0.222656
rs1128175	6	31182658	G	A	cg07094194	chr6	31162496	TCF19;TCF19	S_Shelf	-0.0277536	-2.13944	0.0326315	1	-0.0258751	-1.24086	0.215884
rs2853971	6	31412564	G	A	cg07094194	chr6	31162496	TCF19;TCF19	S_Shelf	-0.0298362	-1.85568	0.0637807	1	-0.0453079	-1.77479	0.0772156
rs1128175	6	31182658	G	A	cg16880210	chr6	31162513	TCF19;TCF19	S_Shelf	0.0200118	0.865165	0.387147	1	0.02286	0.490699	0.624094
rs2853971	6	31412564	G	A	cg16880210	chr6	31162513	TCF19;TCF19	S_Shelf	-0.00732899	-0.2557	0.798233	1	0.0405063	0.708226	0.479501
rs1128175	6	31182658	G	A	cg26586118	chr6	31162543	TCF19;TCF19	S_Shelf	0.00266395	0.247141	0.804848	1	-0.00544526	-0.276762	0.782204
rs2853971	6	31412564	G	A	cg26586118	chr6	31162543	TCF19;TCF19	S_Shelf	-0.0127044	-0.951841	0.341398	1	-0.0130841	-0.541632	0.588581
rs1128175	6	31182658	G	A	cg20217307	chr6	31162675	TCF19;TCF19	S_Shelf	-0.0128528	-1.45708	0.145395	1	0.0135559	0.79813	0.425594
rs2853971	6	31412564	G	A	cg20217307	chr6	31162675	TCF19;TCF19	S_Shelf	-0.0162398	-1.48627	0.13751	1	0.0185051	0.887253	0.375842
rs1128175	6	31182658	G	A	cg23819653	chr6	31162697	TCF19;TCF19	S_Shelf	-0.0453069	-2.96235	0.00312222	1	-0.0536938	-1.79799	0.0734518
rs2853971	6	31412564	G	A	cg23819653	chr6	31162697	TCF19;TCF19	S_Shelf	-0.0659822	-3.4883	0.000506384	1	-0.0711971	-1.94306	0.0531925
rs1128175	6	31182658	G	A	cg20347648	chr6	31162739	TCF19;TCF19	S_Shelf	-0.0295494	-3.18523	0.00148929	1	-0.0388505	-2.19879	0.02886
rs2853971	6	31412564	G	A	cg20347648	chr6	31162739	TCF19;TCF19	S_Shelf	-0.0389175	-3.38866	0.000728616	1	-0.0335983	-1.54012	0.124866
rs2853971	6	31412564	G	A	cg14399313	chr6	31164839	POU5F1;POU5F1;POU5F1;POU5F1;POU5F1	OpenSea	-0.0318086	-2.52599	0.0116844	1	-0.0299635	-1.22495	0.221811
rs1128175	6	31182658	G	A	cg07764829	chr6	31166133	POU5F1;POU5F1	OpenSea	0.0120457	0.812272	0.416821	1	-0.025327	-0.869244	0.385593
rs2853971	6	31412564	G	A	cg07764829	chr6	31166133	POU5F1;POU5F1	OpenSea	-0.0116666	-0.635003	0.525566	1	-0.019733	-0.550822	0.582274
rs1128175	6	31182658	G	A	cg19777318	chr6	31166386	POU5F1;POU5F1	OpenSea	0.00925264	0.581278	0.561178	1	0.0383256	1.27204	0.204607
rs2853971	6	31412564	G	A	cg19777318	chr6	31166386	POU5F1;POU5F1	OpenSea	0.0142574	0.723126	0.469765	1	0.0278537	0.750939	0.453434
rs1128175	6	31182658	G	A	cg19865159	chr6	31166388	POU5F1;POU5F1	OpenSea	0.0540668	2.1806	0.0294362	1	0.0705121	1.60397	0.110052
rs2853971	6	31412564	G	A	cg19865159	chr6	31166388	POU5F1;POU5F1	OpenSea	0.0571982	1.86112	0.0630085	1	0.021989	0.405151	0.685732
rs1128175	6	31182658	G	A	cg08809223	chr6	31167035	POU5F1;POU5F1	OpenSea	-0.0201831	-0.937862	0.348532	1	-0.0350515	-0.841364	0.400992
rs2853971	6	31412564	G	A	cg08809223	chr6	31167035	POU5F1;POU5F1	OpenSea	-0.0331266	-1.24303	0.214136	1	0.00302084	0.0589432	0.953047
rs1128175	6	31182658	G	A	cg09031041	chr6	31168537	POU5F1;POU5F1;POU5F1;POU5F1;POU5F1	OpenSea	0.0130959	1.09018	0.275884	1	-0.0132438	-0.470396	0.638505
rs2853971	6	31412564	G	A	cg09031041	chr6	31168537	POU5F1;POU5F1;POU5F1;POU5F1;POU5F1	OpenSea	0.0154716	1.03966	0.298739	1	-0.074613	-2.17791	0.0303995
rs1128175	6	31182658	G	A	cg09445935	chr6	31169136	POU5F1	OpenSea	0.0264142	1.51332	0.130501	1	0.0324891	1.08076	0.280901
rs2853971	6	31412564	G	A	cg09445935	chr6	31169136	POU5F1	OpenSea	0.0392039	1.81403	0.0699598	1	0.0291669	0.788963	0.430922
rs1128175	6	31182658	G	A	cg13564588	chr6	31169205	POU5F1	OpenSea	-0.00295028	-0.30057	0.763803	1	0.0206793	1.24043	0.216041
rs2853971	6	31412564	G	A	cg13564588	chr6	31169205	POU5F1	OpenSea	-0.0293244	-2.41836	0.0157612	1	0.035124	1.7203	0.0866837
rs1128175	6	31182658	G	A	cg16626479	chr6	31170643	POU5F1;POU5F1	OpenSea	0.0177151	1.74298	0.0816314	1	0.0305387	1.68061	0.0941571
rs2853971	6	31412564	G	A	cg16626479	chr6	31170643	POU5F1;POU5F1	OpenSea	-0.021911	-1.7403	0.0821011	1	0.0209513	0.934814	0.350836
rs1128175	6	31182658	G	A	cg00357273	chr6	31170834	POU5F1	OpenSea	-0.0153131	-0.839279	0.401505	1	-0.0384112	-1.11876	0.264375
rs2853971	6	31412564	G	A	cg00357273	chr6	31170834	POU5F1	OpenSea	-0.0344295	-1.5245	0.127688	1	0.000104581	0.00247321	0.998029
rs1128175	6	31182658	G	A	cg17364250	chr6	31171148	POU5F1	OpenSea	0.0137692	0.473989	0.635607	1	0.000190353	0.00339395	0.997295
rs2853971	6	31412564	G	A	cg17364250	chr6	31171148	POU5F1	OpenSea	-0.0136698	-0.379855	0.70413	1	-0.014733	-0.213871	0.830831
rs1128175	6	31182658	G	A	cg04099091	chr6	31171170	POU5F1	OpenSea	0.0564186	2.09709	0.0362262	1	0.147548	3.21849	0.00146878
rs2853971	6	31412564	G	A	cg04099091	chr6	31171170	POU5F1	OpenSea	0.0706581	2.12027	0.0342188	1	0.100435	1.7571	0.0801928
rs1128175	6	31182658	G	A	cg15278102	chr6	31171205	POU5F1	OpenSea	-0.00813892	-0.541089	0.588562	1	-0.00942987	-0.321672	0.747984
rs2853971	6	31412564	G	A	cg15278102	chr6	31171205	POU5F1	OpenSea	0.000421336	0.0226092	0.981966	1	0.0217735	0.604992	0.545763
rs1128175	6	31182658	G	A	cg13083810	chr6	31171379	POU5F1	OpenSea	-0.0129098	-1.32826	0.184383	1	0.00927199	0.4912	0.62374
rs2853971	6	31412564	G	A	cg13083810	chr6	31171379	POU5F1	OpenSea	-0.00276363	-0.229353	0.81864	1	-0.00114034	-0.0491557	0.960837
rs1128175	6	31182658	G	A	cg15948871	chr6	31171843	POU5F1	OpenSea	-0.0272671	-3.19496	0.00144047	1	-0.000570819	-0.0321086	0.974412
rs2853971	6	31412564	G	A	cg15948871	chr6	31171843	POU5F1	OpenSea	-0.0263485	-2.48752	0.013019	1	-0.027716	-1.27352	0.204081
rs2853971	6	31412564	G	A	cg09904051	chr6	31172019	POU5F1	OpenSea	0.0535932	2.93556	0.00340249	1	0.0723274	2.54109	0.0116896
rs1128175	6	31182658	G	A	cg18285280	chr6	31174020	PSORS1C3	OpenSea	-0.0155576	-2.19413	0.0284457	1	0.0150017	1.00943	0.313798
rs2853971	6	31412564	G	A	cg18285280	chr6	31174020	PSORS1C3	OpenSea	-0.0184267	-2.09748	0.0361911	1	-0.00498711	-0.272643	0.785365
rs2853971	6	31412564	G	A	cg26504835	chr6	31175933	PSORS1C3	OpenSea	0.106453	2.67329	0.00762837	1	0.0714571	1.03641	0.301069
rs2853971	6	31412564	G	A	cg11040238	chr6	31176021	PSORS1C3	OpenSea	0.161652	3.14014	0.00173619	1	-0.076526	-0.718524	0.473142
rs1128175	6	31182658	G	A	cg26069890	chr6	31177525	PSORS1C3	N_Shelf	0.0144974	1.34263	0.179685	1	0.0315919	1.47496	0.141551
rs2853971	6	31412564	G	A	cg26069890	chr6	31177525	PSORS1C3	N_Shelf	-0.0194495	-1.45429	0.146166	1	-0.00228577	-0.0864831	0.931155
rs1128175	6	31182658	G	A	cg02077524	chr6	31177558	PSORS1C3	N_Shelf	0.0361475	3.28531	0.00105261	1	0.0156177	0.710248	0.478248
rs2853971	6	31412564	G	A	cg02077524	chr6	31177558	PSORS1C3	N_Shelf	0.00109955	0.0802588	0.936047	1	-0.0107219	-0.39666	0.691975
rs1128175	6	31182658	G	A	cg07907517	chr6	31177764	PSORS1C3	N_Shelf	0.0074864	0.876224	0.38111	1	0.00201957	0.117209	0.906794
rs2853971	6	31412564	G	A	cg07907517	chr6	31177764	PSORS1C3	N_Shelf	-0.0136853	-1.2936	0.19609	1	0.0222373	1.05307	0.293381
rs1128175	6	31182658	G	A	cg16055410	chr6	31178347	PSORS1C3	N_Shelf	-0.00269819	-0.331893	0.740036	1	-0.0220188	-1.29191	0.197648
rs1128175	6	31182658	G	A	cg00184953	chr6	31178445	PSORS1C3	N_Shelf	-0.0161291	-1.45444	0.146125	1	-0.0379887	-1.74502	0.0822776
rs2853971	6	31412564	G	A	cg00184953	chr6	31178445	PSORS1C3	N_Shelf	0.021027	1.53082	0.126117	1	0.00670681	0.249241	0.80339
rs1128175	6	31182658	G	A	cg05631194	chr6	31178640	PSORS1C3	N_Shore	0.0189235	1.63832	0.101657	1	-0.0315681	-1.51104	0.132111
rs2853971	6	31412564	G	A	cg05631194	chr6	31178640	PSORS1C3	N_Shore	0.00261232	0.182342	0.85535	1	-0.0115766	-0.449141	0.65374
rs1128175	6	31182658	G	A	cg18688062	chr6	31178694	PSORS1C3	N_Shore	-0.053101	-3.63449	0.000292116	1	-0.067896	-2.77315	0.00599333
rs2853971	6	31412564	G	A	cg18688062	chr6	31178694	PSORS1C3	N_Shore	-0.0559961	-3.08857	0.00206441	1	-0.0459591	-1.5112	0.132071
rs1128175	6	31182658	G	A	cg13468624	chr6	31179112	PSORS1C3	N_Shore	0.0261165	1.40175	0.161287	1	0.0455161	1.26882	0.20575
rs2853971	6	31412564	G	A	cg13468624	chr6	31179112	PSORS1C3	N_Shore	0.00549993	0.238084	0.811863	1	0.0981687	2.24375	0.0257724
rs1128175	6	31182658	G	A	cg24005169	chr6	31179165	PSORS1C3	N_Shore	0.0352182	3.40464	0.000687735	1	0.0515762	2.68086	0.00785911
rs2853971	6	31412564	G	A	cg24005169	chr6	31179165	PSORS1C3	N_Shore	0.0373609	2.91135	0.00367533	1	0.0787397	3.35975	0.000909057
rs1128175	6	31182658	G	A	cg11805138	chr6	31180555		N_Shore	-0.0315343	-1.13926	0.254857	1	0.136303	2.92734	0.00375148
rs2853971	6	31412564	G	A	cg11805138	chr6	31180555		N_Shore	0.0201602	0.587692	0.556866	1	0.0856872	1.47856	0.140587
rs1128175	6	31182658	G	A	cg17931227	chr6	31180593		Island	-0.0610444	-2.15006	0.0317797	1	0.132637	2.61074	0.00961063
rs2853971	6	31412564	G	A	cg17931227	chr6	31180593		Island	0.00573608	0.162735	0.870759	1	0.0776005	1.22987	0.219964
rs1128175	6	31182658	G	A	cg09179646	chr6	31180606		Island	-0.0785	-2.4364	0.0150006	1	0.123596	2.25924	0.0247778
rs2853971	6	31412564	G	A	cg09179646	chr6	31180606		Island	-0.0143972	-0.359723	0.719127	1	0.0688054	1.01523	0.31103
rs1128175	6	31182658	G	A	cg22291762	chr6	31180627		Island	-0.0830736	-2.4467	0.0145813	1	0.159726	2.6966	0.00750772
rs2853971	6	31412564	G	A	cg22291762	chr6	31180627		Island	-0.0264533	-0.627266	0.530622	1	0.0953345	1.29519	0.196515
rs1128175	6	31182658	G	A	cg24427850	chr6	31180632		Island	-0.0762961	-2.21904	0.0266986	1	0.164617	2.73609	0.0066881
rs2853971	6	31412564	G	A	cg24427850	chr6	31180632		Island	-0.0212752	-0.498404	0.618305	1	0.0931564	1.24509	0.214327
rs1128175	6	31182658	G	A	cg26668675	chr6	31180686		Island	-0.0111342	-0.832985	0.405044	1	0.0525278	2.43473	0.0156421
rs2853971	6	31412564	G	A	cg26668675	chr6	31180686		Island	0.00867475	0.523796	0.600532	1	0.0369489	1.38266	0.16807
rs1128175	6	31182658	G	A	cg03078486	chr6	31180697		Island	-0.0751019	-2.34315	0.0193089	1	0.143429	2.6252	0.00922326
rs2853971	6	31412564	G	A	cg03078486	chr6	31180697		Island	-0.00947139	-0.23793	0.811982	1	0.0902816	1.33104	0.184456
rs1128175	6	31182658	G	A	cg22701603	chr6	31180706		Island	-0.070874	-2.36755	0.018088	1	0.130288	2.60383	0.00980099
rs2853971	6	31412564	G	A	cg22701603	chr6	31180706		Island	-0.0116089	-0.312229	0.754929	1	0.0728593	1.17219	0.242298
rs1128175	6	31182658	G	A	cg26818629	chr6	31180739		Island	-0.0248723	-1.63681	0.101972	1	0.0301406	1.18223	0.2383
rs2853971	6	31412564	G	A	cg26818629	chr6	31180739		Island	-0.00166364	-0.0882675	0.929681	1	0.00147047	0.0468169	0.962699
rs1128175	6	31182658	G	A	cg27547543	chr6	31180747		Island	-0.011635	-0.564391	0.572609	1	0.0869948	2.54007	0.0117227
rs2853971	6	31412564	G	A	cg27547543	chr6	31180747		Island	0.0170251	0.666719	0.505099	1	0.0555256	1.30691	0.19251
rs1128175	6	31182658	G	A	cg09357589	chr6	31180775		Island	-0.0371159	-1.56798	0.11719	1	0.0871188	2.23356	0.0264458
rs2853971	6	31412564	G	A	cg09357589	chr6	31180775		Island	0.0148681	0.506515	0.612603	1	0.0554726	1.149	0.251714
rs1128175	6	31182658	G	A	cg23252259	chr6	31180835		S_Shore	0.0431022	1.32475	0.185545	1	0.239969	4.56028	8.19388e-06
rs2853971	6	31412564	G	A	cg23252259	chr6	31180835		S_Shore	0.0555501	1.37837	0.168386	1	0.147604	2.21197	0.0279235
rs1128175	6	31182658	G	A	cg14036627	chr6	31180880		S_Shore	-0.0487648	-1.53702	0.124592	1	0.163962	3.08067	0.00230923
rs2853971	6	31412564	G	A	cg14036627	chr6	31180880		S_Shore	0.0138625	0.352341	0.724654	1	0.113555	1.71367	0.0878962
rs1128175	6	31182658	G	A	cg11811828	chr6	31180889		S_Shore	-0.0408024	-1.12407	0.261243	1	0.187033	3.04175	0.0026167
rs2853971	6	31412564	G	A	cg11811828	chr6	31180889		S_Shore	0.018231	0.405232	0.68539	1	0.100335	1.30791	0.19217
rs1128175	6	31182658	G	A	cg23457357	chr6	31180971		S_Shore	-0.0072371	-0.795605	0.426443	1	0.0393357	2.45759	0.0147046
rs2853971	6	31412564	G	A	cg23457357	chr6	31180971		S_Shore	0.0097756	0.867594	0.385816	1	0.0432564	2.19457	0.0291655
rs1128175	6	31182658	G	A	cg08085597	chr6	31196999	HCG27	N_Shore	-0.0342067	-1.56125	0.118768	1	0.0778494	2.23334	0.0264608
rs2853971	6	31412564	G	A	cg08085597	chr6	31196999	HCG27	N_Shore	-0.0532274	-1.96248	0.049972	1	0.0706349	1.64182	0.101954
rs1128175	6	31182658	G	A	cg07630345	chr6	31197027	HCG27	N_Shore	-0.0932872	-3.46714	0.000547476	1	-0.0496155	-1.26052	0.208721
rs1128175	6	31182658	G	A	cg23595396	chr6	31197137	HCG27	N_Shore	-0.115015	-3.13372	0.00177421	1	-0.142699	-2.05664	0.0408161
rs2853971	6	31412564	G	A	cg23595396	chr6	31197137	HCG27	N_Shore	-0.165726	-3.6512	0.000273977	1	-0.137355	-1.60606	0.109592
rs1128175	6	31182658	G	A	cg09622121	chr6	31197139	HCG27	N_Shore	-0.174824	-2.84398	0.00454241	1	-0.285173	-2.42216	0.0161799
rs2853971	6	31412564	G	A	cg12771717	chr6	31197170	HCG27	N_Shore	-0.300513	-3.31794	0.000938153	1	-0.15792	-0.904959	0.366406
rs2853971	6	31412564	G	A	cg24023453	chr6	31197175	HCG27	N_Shore	-0.108227	-2.9913	0.0028432	1	-0.103977	-1.50798	0.132892
rs1128175	6	31182658	G	A	cg17553885	chr6	31197513	HCG27	N_Shore	-0.0506947	-3.47909	0.000523896	1	-0.095161	-3.38643	0.000828807
rs2853971	6	31412564	G	A	cg17553885	chr6	31197513	HCG27	N_Shore	-0.0575182	-3.1836	0.00149762	1	-0.0774037	-2.21256	0.0278817
rs1128175	6	31182658	G	A	cg10061945	chr6	31197552	HCG27	N_Shore	0.00602903	0.516516	0.605603	1	0.0174847	0.713783	0.476064
rs2853971	6	31412564	G	A	cg10061945	chr6	31197552	HCG27	N_Shore	-0.0209935	-1.45318	0.146474	1	-0.0091369	-0.303388	0.761861
rs1128175	6	31182658	G	A	cg17917683	chr6	31197636	HCG27	Island	-0.0162088	-1.51558	0.129929	1	0.000919782	0.0473743	0.962255
rs2853971	6	31412564	G	A	cg17917683	chr6	31197636	HCG27	Island	-0.00303321	-0.228707	0.819142	1	-0.00715811	-0.300199	0.764288
rs1128175	6	31182658	G	A	cg03462677	chr6	31197675	HCG27	Island	0.0547847	2.13264	0.0331874	1	0.0627439	1.28814	0.198955
rs2853971	6	31412564	G	A	cg03462677	chr6	31197675	HCG27	Island	-0.0394753	-1.23872	0.215729	1	0.0521893	0.870608	0.384849
rs1128175	6	31182658	G	A	cg13375758	chr6	31197729	HCG27	Island	-0.00864498	-0.586291	0.557807	1	-0.0401016	-1.38088	0.168618
rs2853971	6	31412564	G	A	cg13375758	chr6	31197729	HCG27	Island	-0.00336835	-0.184381	0.85375	1	-0.0454214	-1.27252	0.204436
rs1128175	6	31182658	G	A	cg14695524	chr6	31197735	HCG27	Island	-0.0560206	-1.94991	0.0514544	1	0.00997301	0.184331	0.853912
rs2853971	6	31412564	G	A	cg14695524	chr6	31197735	HCG27	Island	-0.0797061	-2.24092	0.0252409	1	0.0375494	0.565338	0.572378
rs1128175	6	31182658	G	A	cg05891181	chr6	31197804	HCG27	Island	-0.012144	-1.08701	0.277284	1	-0.00206094	-0.101784	0.919014
rs2853971	6	31412564	G	A	cg05891181	chr6	31197804	HCG27	Island	0.00661386	0.477686	0.632974	1	0.0253739	1.0224	0.307635
rs1128175	6	31182658	G	A	cg17964422	chr6	31197822	HCG27	Island	0.0199405	0.601317	0.54776	1	-0.0964908	-1.43245	0.153333
rs1128175	6	31182658	G	A	cg27032957	chr6	31198042	HCG27	Island	-0.00114465	-0.092286	0.926489	1	0.00480338	0.195756	0.844969
rs2853971	6	31412564	G	A	cg27032957	chr6	31198042	HCG27	Island	-0.0110976	-0.722458	0.470175	1	-0.00607364	-0.201507	0.840475
rs1128175	6	31182658	G	A	cg21237268	chr6	31198056	HCG27	Island	0.0143287	1.4202	0.15585	1	0.00153801	0.0667898	0.946805
rs2853971	6	31412564	G	A	cg21237268	chr6	31198056	HCG27	Island	0.000443028	0.0354135	0.971757	1	-0.0598677	-2.13676	0.0336418
rs1128175	6	31182658	G	A	cg13806964	chr6	31198137	HCG27	Island	0.0173824	1.53943	0.124002	1	-0.00692399	-0.282666	0.77768
rs2853971	6	31412564	G	A	cg13806964	chr6	31198137	HCG27	Island	0.0149311	1.06685	0.286287	1	0.0260632	0.867426	0.386586
rs1128175	6	31182658	G	A	cg02228481	chr6	31198145	HCG27	Island	0.0202651	2.77028	0.00570036	1	0.0289836	1.91206	0.0570741
rs2853971	6	31412564	G	A	cg02228481	chr6	31198145	HCG27	Island	0.027399	3.02573	0.00254111	1	0.0391154	2.10409	0.036424
rs1128175	6	31182658	G	A	cg17557540	chr6	31198397	HCG27	S_Shore	0.0216157	1.94425	0.0521344	1	0.0165313	0.8003	0.424339
rs2853971	6	31412564	G	A	cg17557540	chr6	31198397	HCG27	S_Shore	-0.00728926	-0.528387	0.597343	1	0.00809013	0.318479	0.750402
rs1128175	6	31182658	G	A	cg03081173	chr6	31198725	HCG27	S_Shore	-0.0130365	-0.803234	0.422022	1	0.00981713	0.333483	0.739064
rs1128175	6	31182658	G	A	cg13212186	chr6	31198727	HCG27	S_Shore	-0.00692162	-0.310754	0.75605	1	0.00251653	0.0638395	0.949152
rs1128175	6	31182658	G	A	cg15562022	chr6	31199650	HCG27	S_Shore	0.0203622	1.42643	0.154043	1	-9.72505e-06	-0.0003467	0.999724
rs2853971	6	31412564	G	A	cg15562022	chr6	31199650	HCG27	S_Shore	0.00859597	0.485694	0.627286	1	0.0467281	1.36146	0.174662
rs1128175	6	31182658	G	A	cg10473907	chr6	31199887	HCG27	S_Shore	0.00159865	0.205353	0.837336	1	0.0303381	2.22719	0.0268742
rs2853971	6	31412564	G	A	cg10473907	chr6	31199887	HCG27	S_Shore	0.0107694	1.1174	0.264082	1	0.0311541	1.85606	0.0646861
rs1128175	6	31182658	G	A	cg10236790	chr6	31200012	HCG27	S_Shore	0.030539	2.71222	0.0067933	1	0.0380452	1.81175	0.0712903
rs2853971	6	31412564	G	A	cg10236790	chr6	31200012	HCG27	S_Shore	-0.00102841	-0.0734727	0.941444	1	-0.00772623	-0.297532	0.766321
rs1128175	6	31182658	G	A	cg18068635	chr6	31200546	HCG27	S_Shelf	0.00129285	0.138635	0.889766	1	0.0161118	0.864392	0.388247
rs1128175	6	31182658	G	A	cg05176844	chr6	31200781	HCG27	S_Shelf	-0.0294404	-1.10085	0.271216	1	0.0110795	0.217008	0.828389
rs2853971	6	31412564	G	A	cg05176844	chr6	31200781	HCG27	S_Shelf	0.0020939	0.0631689	0.949644	1	-0.00430097	-0.0685737	0.945387
rs1128175	6	31182658	G	A	cg02773045	chr6	31200791	HCG27	S_Shelf	0.0504941	3.41309	0.000666987	1	0.0496898	1.78688	0.0752343
rs2853971	6	31412564	G	A	cg02773045	chr6	31200791	HCG27	S_Shelf	0.00695304	0.377324	0.70601	1	0.0442393	1.291	0.197963
rs1128175	6	31182658	G	A	cg02936944	chr6	31201166	HCG27	S_Shelf	0.00671251	0.483924	0.628541	1	0.01815	0.658064	0.511136
rs2853971	6	31412564	G	A	cg02936944	chr6	31201166	HCG27	S_Shelf	0.0105268	0.612679	0.540222	1	0.036735	1.08599	0.278588
rs1128175	6	31182658	G	A	cg03108777	chr6	31201365	HCG27	S_Shelf	0.00726782	0.692259	0.488929	1	-0.00149127	-0.0711035	0.943375
rs2853971	6	31412564	G	A	cg03108777	chr6	31201365	HCG27	S_Shelf	0.0293128	2.2589	0.0240953	1	-0.00946875	-0.367637	0.713472
rs1128175	6	31182658	G	A	cg13223328	chr6	31202049	HCG27	S_Shelf	-0.0371049	-3.52069	0.000449017	1	-0.0197767	-0.96952	0.333274
rs2853971	6	31412564	G	A	cg13223328	chr6	31202049	HCG27	S_Shelf	-0.0361177	-2.76025	0.00587703	1	-0.0340112	-1.35996	0.175135
rs1128175	6	31182658	G	A	cg01497664	chr6	31208395		OpenSea	-0.00324662	-0.142027	0.887086	1	-0.0529475	-1.11291	0.266874
rs2853971	6	31412564	G	A	cg01497664	chr6	31208395		OpenSea	0.00417667	0.147498	0.882768	1	0.00138596	0.0236542	0.981148
rs1128175	6	31182658	G	A	cg10735681	chr6	31224787		OpenSea	0.00920499	1.30803	0.191153	1	-0.00459534	-0.324747	0.745659
rs2853971	6	31412564	G	A	cg10735681	chr6	31224787		OpenSea	0.0233784	2.68885	0.00728418	1	-0.00365072	-0.210001	0.833847
rs1128175	6	31182658	G	A	cg24392672	chr6	31238918		OpenSea	0.141132	2.79759	0.00524331	1	0.151109	1.39519	0.164264
rs2853971	6	31412564	G	A	cg24392672	chr6	31238918		OpenSea	0.035442	0.565111	0.57212	1	0.238458	1.79718	0.0735798
rs1128175	6	31182658	G	A	cg18410316	chr6	31240011		OpenSea	0.0289772	2.25593	0.0242813	1	0.00511707	0.20782	0.835548
rs2853971	6	31412564	G	A	cg18410316	chr6	31240011		OpenSea	0.050477	3.17992	0.00151658	1	0.0698489	2.33561	0.0203465
rs2853971	6	31412564	G	A	cg21108826	chr6	31268179		N_Shelf	-0.018565	-1.04618	0.295718	1	-0.0392902	-1.33399	0.183489
rs1128175	6	31182658	G	A	cg26392102	chr6	31270974	HLA-C	N_Shore	-0.0302023	-2.95864	0.00315978	1	-0.0139246	-0.757184	0.449692
rs1128175	6	31182658	G	A	cg05619024	chr6	31271634	HLA-C	Island	0.0165394	2.18752	0.0289259	1	0.00801436	0.54567	0.585806
rs2853971	6	31412564	G	A	cg25355501	chr6	31272133	HLA-C	Island	0.0310613	2.9612	0.00313381	1	0.0276593	1.35485	0.176756
rs1128175	6	31182658	G	A	cg06659144	chr6	31272162	HLA-C;HLA-C	Island	0.0468733	2.3339	0.0197903	1	0.00397007	0.0958472	0.923723
rs2853971	6	31412564	G	A	cg06659144	chr6	31272162	HLA-C;HLA-C	Island	0.0241146	0.967197	0.33367	1	0.00597644	0.117463	0.906593
rs1128175	6	31182658	G	A	cg18785300	chr6	31272270	HLA-C	Island	-0.0385982	-2.65489	0.00805436	1	-0.0347049	-1.27842	0.202352
rs2853971	6	31412564	G	A	cg18785300	chr6	31272270	HLA-C	Island	-0.0645666	-3.59512	0.000339409	1	-0.0315093	-0.943442	0.346416
rs1128175	6	31182658	G	A	cg04772476	chr6	31283360		OpenSea	-0.00745818	-0.604567	0.545598	1	-0.00388433	-0.180964	0.856551
rs2853971	6	31412564	G	A	cg04772476	chr6	31283360		OpenSea	-0.00202026	-0.132178	0.894869	1	-0.00619565	-0.234993	0.814417
rs2853971	6	31412564	G	A	cg16265787	chr6	31295219		OpenSea	0.0497198	2.18507	0.0291057	1	0.0808544	2.27159	0.0240085
rs1128175	6	31182658	G	A	cg01413481	chr6	31304672		N_Shelf	0.0158456	1.1654	0.244124	1	0.0361493	1.2646	0.207256
rs2853971	6	31412564	G	A	cg01413481	chr6	31304672		N_Shelf	0.0342496	2.03618	0.0419849	1	0.0370313	1.05353	0.293169
rs1128175	6	31182658	G	A	cg03555881	chr6	31307774		N_Shore	0.0584743	2.71809	0.00667481	1	0.00809156	0.202717	0.83953
rs2853971	6	31412564	G	A	cg03555881	chr6	31307774		N_Shore	-0.048711	-1.82432	0.0683903	1	-0.0384335	-0.784813	0.433347
rs1128175	6	31182658	G	A	cg25107000	chr6	31307866		N_Shore	-0.0691731	-2.21756	0.0267995	1	-0.121469	-2.03345	0.0431218
rs1128175	6	31182658	G	A	cg14801238	chr6	31307887		N_Shore	-0.0615946	-2.40308	0.0164312	1	-0.0405573	-0.811302	0.418006
rs1128175	6	31182658	G	A	cg26343358	chr6	31307889		N_Shore	-0.0945454	-2.61401	0.00907758	1	-0.134917	-1.88379	0.0608176
rs1128175	6	31182658	G	A	cg27071793	chr6	31307941		N_Shore	-0.116055	-3.6639	0.000260893	1	-0.141915	-2.3363	0.0203103
rs1128175	6	31182658	G	A	cg02446475	chr6	31308030		N_Shore	-0.132202	-3.46515	0.000551505	1	-0.168893	-2.335	0.0203791
rs1128175	6	31182658	G	A	cg12846737	chr6	31308311		N_Shore	-0.0922784	-2.31775	0.0206559	1	-0.169712	-2.1607	0.0317209
rs2853971	6	31412564	G	A	cg12846737	chr6	31308311		N_Shore	-0.179837	-3.66029	0.000264556	1	-0.296347	-3.10289	0.00214904
rs1128175	6	31182658	G	A	cg23536255	chr6	31308328		N_Shore	-0.0451311	-2.12752	0.0336111	1	-0.0608266	-1.80665	0.0720847
rs1128175	6	31182658	G	A	cg00648423	chr6	31308369		N_Shore	-0.0615721	-2.05985	0.039661	1	-0.0787464	-1.36402	0.173855
rs1128175	6	31182658	G	A	cg15225267	chr6	31308410		N_Shore	-0.0143288	-0.547595	0.584087	1	-0.0736016	-1.56936	0.117898
rs1128175	6	31182658	G	A	cg04953552	chr6	31308435		N_Shore	0.0169618	0.579441	0.562417	1	-0.0850904	-1.59891	0.111174
rs1128175	6	31182658	G	A	cg02145102	chr6	31308641		Island	-0.103682	-1.91484	0.0557859	1	-0.0841368	-0.857508	0.39203
rs1128175	6	31182658	G	A	cg05419812	chr6	31308660		Island	-0.19013	-3.33276	0.000890102	1	-0.252849	-2.30874	0.0218192
rs1128175	6	31182658	G	A	cg06414921	chr6	31308727		Island	-0.0888681	-2.35709	0.0186027	1	-0.0462608	-0.576655	0.56472
rs1128175	6	31182658	G	A	cg22993154	chr6	31308876		S_Shore	-0.0381667	-2.97292	0.00301757	1	-0.0409053	-1.88247	0.0609978
rs1128175	6	31182658	G	A	cg20412244	chr6	31308887		S_Shore	0.0362827	2.65116	0.00814315	1	0.0185043	0.770039	0.442044
rs2853971	6	31412564	G	A	cg20412244	chr6	31308887		S_Shore	-0.0574958	-3.39877	0.000702506	1	-0.0688037	-2.35507	0.0193353
rs1128175	6	31182658	G	A	cg13429614	chr6	31308890		S_Shore	-0.0143058	-0.829898	0.406787	1	-0.0413276	-1.15476	0.249351
[truncated: 2,650 more rows]
