# Supplementary material for: Co-regulation of HIV control and cytomegalovirus pp65-specific IL-1β and TNF-α responses by genetic variants in the MHC region
Source: PLoS Pathog. 2026 Jul 14;22(7):e1014355. doi: 10.1371/journal.ppat.1014355 (PMC13367729; doi:10.1371/journal.ppat.1014355)
Supplement: S8 Table — All effect sizes are given with respect to the A- alleles. (XLSX) [file ppat.1014355.s022.xlsx]

## Sheet: S8_Tab
Feature									QTL
SNP	ID	Chromosome	Start	End	Gene name	Gencode characterization	Homer Annotation	Homer distance to TSS	cell_type	beta	t-stat	p-value	FDR
rs1128175	CONS00000475671	chr6	31265097	31267508	HLA-C	distal	Intergenic	5789	B_Bulk	0.544607	5.1062	2.57326e-06	0.000280485
rs1128175	CONS00000475672	chr6	31267606	31268906	HLA-C	gene_body_overlap_end	TTS (NM_001243042).3	3836	B_Bulk	0.45821	3.8894	0.000221283	0.0120599
rs1128175	CONS00000475629	chr6	31158026	31160047	TCF19	TSS_proximal	promoter-TSS (NM_019052).3	448	B_Bulk	-0.173798	-3.06781	0.00303503	0.0661637
rs1128175	CONS00000475713	chr6	31383653	31387424	XXbac-BPG181B23.7	distal	Intergenic	12969	B_Bulk	0.253272	3.45647	0.000920689	0.0334517
rs1128175	CONS00000475607	chr6	31101973	31104649	C6orf15	distal	Intergenic	9264	B_Bulk	-0.23247	-2.79974	0.00655624	0.115093
rs1128175	CONS00000475573	chr6	31025159	31027837	MUC22	gene_body	exon (NM_001198815, exon 3 of 5).4	20546	B_Bulk	-0.431563	-3.22463	0.00189533	0.0516477
rs1128175	CONS00000475546	chr6	30963873	30966529	SFTA2	distal	Intergenic	-10339	B_Bulk	-0.245326	-2.75655	0.00739128	0.115093
rs1128175	CONS00000475785	chr6	31581568	31582863	LTB	TSS_proximal	intron (NM_002341, intron 1 of 3).7	209	B_Bulk	-0.151333	-2.12542	0.0369729	0.403005
rs1128175	CONS00000475726	chr6	31425471	31427350	XXbac-BPG181B23.9	gene_body	Intergenic	-15256	B_Bulk	0.274795	2.29498	0.0246426	0.335755
rs1128175	CONS00000475754	chr6	31493667	31495226	MICB	TSS_proximal	promoter-TSS (NM_001289160)	347	B_Bulk	0.153497	2.02475	0.046592	0.423211
rs1128175	CONS00000475628	chr6	31149872	31151871	CCHCR1	gene_body	intron (NM_001105564, intron 5 of 17)	6917	B_Bulk	-0.223564	-2.17456	0.0329397	0.398937
rs1128175	CONS00000475641	chr6	31185802	31188172	POU5F1	distal	promoter-TSS (NR_026816)	-670	B_Bulk	0.220087	1.98518	0.050923	0.42697
rs1128175	CONS00000475595	chr6	31068362	31069411	C6orf15	intergenic	Intergenic	15437	B_Bulk	-0.250515	-2.07948	0.0411249	0.40751
rs1128175	CONS00000475603	chr6	31086486	31087999	C6orf15	intergenic	Intergenic	25332	B_Bulk	-0.184996	-1.76316	0.0821039	0.639237
rs1128175	CONS00000475774	chr6	31540969	31543070	DDX39B	TSS	promoter-TSS (NR_037852).2	-17	B_Bulk	-0.105306	-1.68287	0.0967198	0.662435
rs1128175	CONS00000475532	chr6	30931415	30933543	SFTA2	TSS_proximal	promoter-TSS (NM_205854)	-309	B_Bulk	-0.18708	-1.68021	0.0972381	0.662435
rs1128175	CONS00000475763	chr6	31515092	31516990	MCCD1	intergenic	Intergenic	-12921	B_Bulk	0.163733	1.63913	0.105537	0.676678
rs1128175	CONS00000475451	chr6	30735483	30736428	FLOT1	gene_body	intron (NM_005803, intron 8 of 12).6	6731	B_Bulk	-0.140413	-1.44116	0.153861	0.931227
rs1128175	CONS00000475523	chr6	30907718	30908539	GTF2H4	TSS	promoter-TSS (NM_001517).5	-78	B_Bulk	-0.0885785	-1.3365	0.185582	0.931227
rs1128175	CONS00000475753	chr6	31491611	31492377	MICB-DT	gene_body	intron (NR_149132, intron 1 of 1)	2800	B_Bulk	-0.16103	-1.19825	0.234737	0.931227
rs1128175	CONS00000475611	chr6	31111509	31113338	C6orf15	TSS_proximal	intron (NM_014070, intron 1 of 1).5	151	B_Bulk	-0.127908	-1.16812	0.246599	0.931227
rs1128175	CONS00000475804	chr6	31643826	31645393	BAG6	gene_body	intron (NM_080703, intron 10 of 24).4	7780	B_Bulk	-0.138527	-1.13978	0.258143	0.931227
rs1128175	CONS00000475768	chr6	31527910	31531140	MCCD1	TSS_FIP	TTS (NR_037852).2	563	B_Bulk	-0.0982375	-1.19306	0.236752	0.931227
rs1128175	CONS00000475433	chr6	30684361	30685104	PPP1R18	TSS	exon (NM_133471, exon 1 of 3)	1912	B_Bulk	-0.103932	-1.15594	0.251517	0.931227
rs1128175	CONS00000475604	chr6	31093976	31095069	C6orf15	intergenic	Intergenic	18052	B_Bulk	-0.114909	-1.16368	0.248385	0.931227
rs1128175	CONS00000475434	chr6	30686387	30687829	PPP1R18	TSS_proximal	promoter-TSS (NM_133471)	99	B_Bulk	-0.0740485	-1.31228	0.193583	0.931227
rs1128175	CONS00000475453	chr6	30741928	30744859	IER3-AS1	TSS_proximal	promoter-TSS (NM_001318875).7	431	B_Bulk	-0.0753009	-1.3114	0.193877	0.931227
rs1128175	CONS00000475470	chr6	30793406	30794890	LINC00243	intergenic	Intergenic	27323	B_Bulk	0.111044	1.10033	0.274842	0.931227
rs1128175	CONS00000475557	chr6	30988629	30991325	MUC21	gene_body_overlap_end	TTS (NM_001322371)	6259	B_Bulk	-0.0955667	-1.0584	0.293399	0.931227
rs1128175	CONS00000475617	chr6	31122694	31124127	PSORS1C1	gene_body	intron (NM_014068, intron 1 of 5).5	-2965	B_Bulk	-0.107917	-0.894793	0.37387	0.931227
rs1128175	CONS00000475480	chr6	30812555	30814933	LINC00243	gene_body	non-coding (NR_130726, exon 2 of 2)	16915	B_Bulk	0.0968615	0.92608	0.357489	0.931227
rs1128175	CONS00000475709	chr6	31376896	31379549	XXbac-BPG248L24.14	intergenic	Intergenic	20285	B_Bulk	0.100089	1.01019	0.315776	0.931227
rs1128175	CONS00000475478	chr6	30810497	30811464	LINC00243	gene_body	Intergenic	19678	B_Bulk	-0.0939154	-0.800743	0.425907	0.931227
rs1128175	CONS00000475622	chr6	31137328	31138416	PSORS1C1	TSS_proximal	3' UTR (NM_014069, exon 2 of 2)	1194	B_Bulk	-0.103958	-0.982104	0.329328	0.931227
rs1128175	CONS00000475460	chr6	30768552	30770468	HCG20	gene_body	intron (NR_138037, intron 1 of 3)	2685	B_Bulk	0.0763362	0.861805	0.391648	0.931227
rs1128175	CONS00000475586	chr6	31053090	31054548	MUC22	intergenic	intron (NM_001348249, intron 1 of 4).3	369	B_Bulk	-0.108009	-0.678481	0.499636	0.931227
rs1128175	CONS00000475619	chr6	31127814	31129144	PSORS1C1	gene_body	intron (NM_014068, intron 2 of 5).5	-8033	B_Bulk	-0.0890653	-0.853821	0.396028	0.931227
rs1128175	CONS00000475723	chr6	31419196	31422348	XXbac-BPG181B23.9	gene_body	Intergenic	17177	B_Bulk	0.0900015	0.763303	0.447769	0.931227
rs1128175	CONS00000475626	chr6	31144276	31146363	CCHCR1	gene_body	intron (NM_001105564, intron 12 of 17)	-6254	B_Bulk	-0.075245	-0.77329	0.441875	0.931227
rs1128175	CONS00000475524	chr6	30913859	30915053	VARS2	TSS_proximal	TTS (NM_001517).5	125	B_Bulk	-0.0621382	-1.09716	0.276217	0.931227
rs1128175	CONS00000475536	chr6	30939316	30941659	MUCL3	TSS_proximal	promoter-TSS (NM_080870)	-485	B_Bulk	-0.082497	-0.8145	0.418036	0.931227
rs1128175	CONS00000475724	chr6	31422362	31424714	XXbac-BPG181B23.9	gene_body	Intergenic	-18129	B_Bulk	0.0848271	0.795077	0.429174	0.931227
rs1128175	CONS00000475781	chr6	31575175	31576087	TNF	TSS	promoter-TSS (NM_000594).3	66	B_Bulk	-0.0788081	-0.902889	0.369587	0.931227
rs1128175	CONS00000475756	chr6	31497211	31498525	MICB	TSS_proximal	promoter-TSS (NM_001289161).3	-277	B_Bulk	0.0735578	1.06253	0.291537	0.931227
rs1128175	CONS00000475646	chr6	31203178	31204566	HCG27	gene_body_overlap_end	TTS (NR_026791)	6112	B_Bulk	-0.103363	-1.17814	0.242608	0.931227
rs1128175	CONS00000475600	chr6	31078663	31080352	C6orf15	intergenic	Intergenic	26058	B_Bulk	-0.076566	-0.682167	0.497316	0.931227
rs1128175	CONS00000475651	chr6	31215118	31216900	XXbac-BPG299F13.14	intergenic	Intergenic	18249	B_Bulk	0.0778641	0.592572	0.555319	0.931227
rs1128175	CONS00000475727	chr6	31429834	31431140	XXbac-BPG181B23.9	gene_body	Intergenic	-11180	B_Bulk	0.037471	0.284934	0.77651	0.942259
rs1128175	CONS00000475436	chr6	30690496	30691357	NRM	TSS	promoter-TSS (NM_001270710).3	57	B_Bulk	-0.0708786	-0.735134	0.464639	0.931227
rs1128175	CONS00000475533	chr6	30933583	30935436	MUCL3	TSS	Intergenic	-2340	B_Bulk	0.0545173	0.554198	0.581156	0.933053
rs1128175	CONS00000475787	chr6	31587322	31588418	LST1	gene_body	intron (NM_205840, intron 2 of 2)	670	B_Bulk	-0.0444738	-0.44014	0.66115	0.933053
rs1128175	CONS00000475618	chr6	31125053	31127299	PSORS1C1	gene_body	intron (NM_014068, intron 2 of 5).5	-5730	B_Bulk	0.067192	0.742244	0.460347	0.931227
rs1128175	CONS00000475776	chr6	31551063	31551831	NFKBIL1	gene_body	intron (NM_005007, intron 2 of 3).7	3839	B_Bulk	-0.0410619	-0.349328	0.72786	0.933053
rs1128175	CONS00000475631	chr6	31164610	31166185	POU5F1	gene_body	intron (NM_001173531, intron 3 of 4).6	1772	B_Bulk	0.0815376	0.737673	0.463104	0.931227
rs1128175	CONS00000475705	chr6	31366606	31367550	XXbac-BPG248L24.14	TSS	Intergenic	-9899	B_Bulk	-0.0687651	-0.840991	0.403129	0.931227
rs1128175	CONS00000475715	chr6	31396858	31397372	XXbac-BPG181B23.7	distal	intron (NR_148222, intron 1 of 1)	1393	B_Bulk	0.0129987	0.0753554	0.94014	0.961962
rs1128175	CONS00000475772	chr6	31533499	31535497	DDX39B	gene_body	intron (NR_037853, intron 8 of 12)	1951	B_Bulk	-0.0418897	-0.326845	0.744731	0.933053
rs1128175	CONS00000475610	chr6	31108527	31111185	C6orf15	distal	Intergenic	2719	B_Bulk	-0.0498461	-0.551573	0.582944	0.933053
rs1128175	CONS00000475799	chr6	31627132	31629950	PRRC2A	gene_body	intron (NM_080686, intron 12 of 30).7	-5246	B_Bulk	0.0590966	0.707921	0.481273	0.931227
rs1128175	CONS00000475450	chr6	30730113	30731696	FLOT1	gene_body	intron (NM_005803, intron 9 of 12).6	9267	B_Bulk	0.0735458	0.752543	0.454171	0.931227
rs1128175	CONS00000475690	chr6	31307677	31309579	LINC02571	distal	Intergenic	-6991	B_Bulk	0.119861	0.832807	0.4077	0.931227
rs1128175	CONS00000475786	chr6	31585323	31587206	LST1	TSS	promoter-TSS (NM_007161)	-12	B_Bulk	-0.0601573	-0.954271	0.34313	0.931227
rs1128175	CONS00000475789	chr6	31596509	31597472	NCR3	distal	Intergenic	-3985	B_Bulk	0.0735583	0.65658	0.513538	0.931227
rs1128175	CONS00000475583	chr6	31045028	31047082	MUC22	intergenic	Intergenic	-7395	B_Bulk	-0.00785179	-0.0700953	0.944312	0.961962
rs1128175	CONS00000475488	chr6	30827885	30829364	LINC00243	gene_body	intron (NR_130726, intron 1 of 1)	2034	B_Bulk	-0.0448267	-0.525075	0.601139	0.933053
rs1128175	CONS00000475745	chr6	31473903	31475534	HCP5	gene_body	Intergenic	3490	B_Bulk	-0.0250527	-0.224297	0.82316	0.942259
rs1128175	CONS00000475582	chr6	31042466	31044041	MUC22	intergenic	Intergenic	-10196	B_Bulk	-0.0250173	-0.242454	0.809115	0.942259
rs1128175	CONS00000475703	chr6	31356273	31357849	HLA-B	TSS_proximal	intron (NM_005514, intron 1 of 7).6	118	B_Bulk	0.156389	0.706088	0.482405	0.931227
rs1128175	CONS00000475530	chr6	30925092	30927822	XXbac-BPG118E17.11	gene_body_overlap_end	TTS (NM_001167733).2	5713	B_Bulk	0.0434028	0.521678	0.603491	0.933053
rs1128175	CONS00000475529	chr6	30922218	30924683	XXbac-BPG118E17.11	gene_body	exon (NM_001167733, exon 24 of 29).2	8719	B_Bulk	-0.0385734	-0.361802	0.718557	0.933053
rs1128175	CONS00000475555	chr6	30981663	30984740	MUC21	TSS_proximal	promoter-TSS (NM_001322371)	-506	B_Bulk	0.0377009	0.377248	0.707095	0.933053
rs1128175	CONS00000475465	chr6	30781393	30782599	HCG20	TSS_proximal	intron (NR_138037, intron 1 of 3)	15171	B_Bulk	0.0161033	0.128393	0.898195	0.950517
rs1128175	CONS00000475701	chr6	31352663	31353857	HLA-B	distal	TTS (NM_005514).6	2056	B_Bulk	0.0753101	0.613673	0.54136	0.931227
rs1128175	CONS00000475452	chr6	30736750	30738114	FLOT1	gene_body	intron (NM_005803, intron 8 of 12).6	5255	B_Bulk	0.038287	0.381048	0.704287	0.933053
rs1128175	CONS00000475813	chr6	31674796	31676975	LY6G5C	gene_body_overlap_end	TTS (NM_025262)	4487	B_Bulk	-0.024941	-0.238345	0.812289	0.942259
rs1128175	CONS00000475716	chr6	31399461	31401183	XXbac-BPG181B23.9	TSS_proximal	promoter-TSS (NM_001289154).2	148	B_Bulk	0.0518082	0.746643	0.457703	0.931227
rs1128175	CONS00000475636	chr6	31171737	31174554	POU5F1	gene_body	TTS (NR_026816)	-2464	B_Bulk	-0.0140487	-0.169969	0.86551	0.942259
rs1128175	CONS00000475790	chr6	31598085	31599371	NCR3	distal	Intergenic	-5722	B_Bulk	-0.0131778	-0.14285	0.886807	0.947666
rs1128175	CONS00000475612	chr6	31114350	31117410	PSORS1C1	TSS_overlap	3' UTR (NM_001264, exon 2 of 2).5	1080	B_Bulk	-0.031585	-0.37474	0.708952	0.933053
rs1128175	CONS00000475639	chr6	31180323	31181147	POU5F1	TSS	intron (NR_152839, intron 1 of 2)	5582	B_Bulk	-0.0103882	-0.0764553	0.939268	0.961962
rs1128175	CONS00000475735	chr6	31440789	31443201	LINC01149	TSS_proximal	non-coding (NR_144465, exon 1 of 2)	328	B_Bulk	-0.0405029	-0.472556	0.637955	0.933053
rs1128175	CONS00000475514	chr6	30877177	30878855	DDR1	gene_body	Intergenic	-4597	B_Bulk	-0.0148714	-0.160287	0.873102	0.942259
rs1128175	CONS00000475784	chr6	31580557	31581533	LTB	gene_body	exon (NM_002341, exon 4 of 4).7	1380	B_Bulk	-0.0429809	-0.618475	0.538208	0.931227
rs1128175	CONS00000475520	chr6	30896775	30900189	DDR1	gene_body_overlap_end	intron (NM_001954, intron 17 of 18).5	7599	B_Bulk	0.0209643	0.215418	0.830049	0.942259
rs1128175	CONS00000475816	chr6	31679936	31681936	LY6G5C	TSS_proximal	promoter-TSS (NM_025262)	-563	B_Bulk	-0.0305536	-0.38247	0.703236	0.933053
rs1128175	CONS00000475802	chr6	31638723	31642832	BAG6	gene_body_overlap_end	intron (NM_080703, intron 20 of 24).4	6991	B_Bulk	-0.0181895	-0.194743	0.846141	0.942259
rs1128175	CONS00000475702	chr6	31354056	31356107	HLA-B	TSS_proximal	TTS (NR_106951)	234	B_Bulk	-0.0125785	-0.0933601	0.925876	0.961962
rs1128175	CONS00000475800	chr6	31631175	31637050	PRRC2A	gene_body	TTS (NR_106890)	326	B_Bulk	0.0419432	0.594935	0.553747	0.931227
rs1128175	CONS00000475797	chr6	31613940	31616216	AIF1	TSS_proximal	promoter-TSS (NM_001623).5	-156	B_Bulk	0.0309777	0.4247	0.672318	0.933053
rs1128175	CONS00000475700	chr6	31348567	31352589	HLA-B	distal	Intergenic	4738	B_Bulk	0.0672173	0.64921	0.518262	0.931227
rs1128175	CONS00000475435	chr6	30688029	30689149	PPP1R18	TSS_proximal	non-coding (NR_073065, exon 4 of 4).4	-1382	B_Bulk	-0.0300452	-0.351325	0.726368	0.933053
rs1128175	CONS00000475543	chr6	30954696	30956562	SFTA2	TSS	promoter-TSS (NR_138040)	-767	B_Bulk	0.0536605	0.62916	0.53123	0.931227
rs1128175	CONS00000475806	chr6	31651716	31653204	APOM	TSS	promoter-TSS (NM_001098534).2	56	B_Bulk	-0.0472384	-0.871973	0.386113	0.931227
rs1128175	CONS00000475447	chr6	30717087	30717924	TUBB	TSS	promoter-TSS (NM_014641).5	-225	B_Bulk	-0.0449066	-0.971042	0.334769	0.931227
rs1128175	CONS00000475788	chr6	31592089	31594011	NCR3	TSS	promoter-TSS (NM_001145466).5	-44	B_Bulk	-0.0202775	-0.282799	0.77814	0.942259
rs1128175	CONS00000475717	chr6	31402114	31404080	MICA	TSS_proximal	promoter-TSS (NM_001177519).4	-498	B_Bulk	-0.024046	-0.380278	0.704855	0.933053
rs1128175	CONS00000475779	chr6	31568422	31569120	LTA	distal	intron (NR_149045, intron 1 of 1)	-3328	B_Bulk	0.00334704	0.0413148	0.967159	0.9711
rs1128175	CONS00000475674	chr6	31271195	31273978	HLA-C	TSS_proximal	promoter-TSS (NM_001243042).3	-451	B_Bulk	0.0403682	0.299525	0.7654	0.942259
rs1128175	CONS00000475775	chr6	31546490	31548606	NFKBIL1	TSS	promoter-TSS (NM_001204078)	-60	B_Bulk	0.0276473	0.375421	0.708448	0.933053
rs1128175	CONS00000475808	chr6	31659815	31661096	C6orf47	TSS_proximal	TTS (NM_033177).4	322	B_Bulk	0.00945482	0.16508	0.869342	0.942259
rs1128175	CONS00000475742	chr6	31462732	31466912	HCP5	TSS_overlap	non-coding (NR_040662, exon 2 of 2).3	1642	B_Bulk	0.038362	0.54707	0.586018	0.933053
rs1128175	CONS00000475780	chr6	31571906	31573016	LTA	TSS_proximal	intron (NM_000595, intron 1 of 3).5	172	B_Bulk	0.0126266	0.213216	0.83176	0.942259
rs1128175	CONS00000475515	chr6	30882603	30886629	DDR1	TSS	promoter-TSS (NM_001202523)	66	B_Bulk	0.0249978	0.40048	0.689985	0.933053
rs1128175	CONS00000475777	chr6	31558025	31560877	NFKBIL1	gene_body_overlap_end	TTS (NM_001144962).5	11843	B_Bulk	0.00983143	0.17764	0.859503	0.942259
rs1128175	CONS00000475432	chr6	30682076	30683198	PPP1R18	gene_body	intron (NM_001134870, intron 2 of 3).2	4008	B_Bulk	-0.0183671	-0.3314	0.741302	0.933053
rs1128175	CONS00000475448	chr6	30719849	30723017	TUBB	TSS_proximal	promoter-TSS (NM_001293216).6	-205	B_Bulk	-0.0224185	-0.451363	0.65308	0.933053
rs1128175	CONS00000475644	chr6	31196869	31198340	HCG27	TSS_proximal	promoter-TSS (NR_026791)	-155	B_Bulk	0.00989168	0.188527	0.850992	0.942259
rs1128175	CONS00000475798	chr6	31619804	31621119	PRRC2A	TSS_proximal	promoter-TSS (NM_004638).5	-253	B_Bulk	-0.0166711	-0.328024	0.743843	0.933053
rs1128175	CONS00000475809	chr6	31664713	31666287	GPANK1	TSS_proximal	promoter-TSS (NM_033177).4	130	B_Bulk	-0.0018975	-0.0363542	0.9711	0.9711
rs2853971	CONS00000475703	chr6	31356273	31357849	HLA-B	TSS_proximal	intron (NM_005514, intron 1 of 7).6	118	B_Bulk	1.89938	6.35529	1.65532e-08	1.98639e-06
rs2853971	CONS00000475674	chr6	31271195	31273978	HLA-C	TSS_proximal	promoter-TSS (NM_001243042).3	-451	B_Bulk	0.976141	4.85736	6.704e-06	0.00040224
rs2853971	CONS00000475754	chr6	31493667	31495226	MICB	TSS_proximal	promoter-TSS (NM_001289160)	347	B_Bulk	0.394831	2.81855	0.00622167	0.248867
rs2853971	CONS00000475785	chr6	31581568	31582863	LTB	TSS_proximal	intron (NM_002341, intron 1 of 3).7	209	B_Bulk	-0.330067	-2.36734	0.0206009	0.393492
rs2853971	CONS00000475889	chr6	31869865	31872207	SLC44A4	gene_body	exon (NM_025257, exon 10 of 21).4	6635	B_Bulk	0.47424	2.38212	0.0198513	0.393492
rs2853971	CONS00000475713	chr6	31383653	31387424	XXbac-BPG181B23.7	distal	Intergenic	12969	B_Bulk	0.349974	2.24977	0.0275143	0.412714
rs2853971	CONS00000475700	chr6	31348567	31352589	HLA-B	distal	Intergenic	4738	B_Bulk	0.354561	1.86254	0.0665988	0.665988
rs2853971	CONS00000475586	chr6	31053090	31054548	MUC22	intergenic	intron (NM_001348249, intron 1 of 4).3	369	B_Bulk	0.626198	2.42155	0.0179695	0.393492
rs2853971	CONS00000475603	chr6	31086486	31087999	C6orf15	intergenic	Intergenic	25332	B_Bulk	-0.489769	-2.32385	0.0229537	0.393492
rs2853971	CONS00000475789	chr6	31596509	31597472	NCR3	distal	Intergenic	-3985	B_Bulk	-0.455854	-2.03775	0.0452427	0.542912
rs2853971	CONS00000475763	chr6	31515092	31516990	MCCD1	intergenic	Intergenic	-12921	B_Bulk	0.398262	2.09271	0.0398926	0.531901
rs2853971	CONS00000475690	chr6	31307677	31309579	LINC02571	distal	Intergenic	-6991	B_Bulk	0.458092	1.66107	0.101038	0.689036
rs2853971	CONS00000475671	chr6	31265097	31267508	HLA-C	distal	Intergenic	5789	B_Bulk	0.428129	1.74467	0.0852999	0.689036
rs2853971	CONS00000475772	chr6	31533499	31535497	DDX39B	gene_body	intron (NR_037853, intron 8 of 12)	1951	B_Bulk	-0.455363	-1.78154	0.0790326	0.689036
rs2853971	CONS00000475644	chr6	31196869	31198340	HCG27	TSS_proximal	promoter-TSS (NR_026791)	-155	B_Bulk	0.141113	1.42417	0.158707	0.689036
rs2853971	CONS00000475723	chr6	31419196	31422348	XXbac-BPG181B23.9	gene_body	Intergenic	17177	B_Bulk	-0.526067	-1.93119	0.0573878	0.626049
rs2853971	CONS00000475607	chr6	31101973	31104649	C6orf15	distal	Intergenic	9264	B_Bulk	-0.278061	-1.58677	0.116939	0.689036
rs2853971	CONS00000475619	chr6	31127814	31129144	PSORS1C1	gene_body	intron (NM_014068, intron 2 of 5).5	-8033	B_Bulk	-0.357185	-1.67281	0.0986965	0.689036
rs2853971	CONS00000475804	chr6	31643826	31645393	BAG6	gene_body	intron (NM_080703, intron 10 of 24).4	7780	B_Bulk	0.344149	1.58649	0.117	0.689036
rs2853971	CONS00000475865	chr6	31797532	31798092	LSM2	gene_body	exon (NM_021177, exon 5 of 5)	-2060	B_Bulk	-0.350666	-1.61731	0.110175	0.689036
rs2853971	CONS00000475777	chr6	31558025	31560877	NFKBIL1	gene_body_overlap_end	TTS (NM_001144962).5	11843	B_Bulk	-0.150129	-1.3797	0.171941	0.689036
rs2853971	CONS00000475636	chr6	31171737	31174554	POU5F1	gene_body	TTS (NR_026816)	-2464	B_Bulk	0.25318	1.51648	0.133766	0.689036
rs2853971	CONS00000475837	chr6	31734509	31735499	CLIC1	gene_body	intron (NM_001288, intron 1 of 5)	1541	B_Bulk	-0.245863	-1.45052	0.151248	0.689036
rs2853971	CONS00000475781	chr6	31575175	31576087	TNF	TSS	promoter-TSS (NM_000594).3	66	B_Bulk	-0.252428	-1.44951	0.151529	0.689036
rs2853971	CONS00000475600	chr6	31078663	31080352	C6orf15	intergenic	Intergenic	26058	B_Bulk	-0.350761	-1.53429	0.129332	0.689036
rs2853971	CONS00000475779	chr6	31568422	31569120	LTA	distal	intron (NR_149045, intron 1 of 1)	-3328	B_Bulk	-0.218646	-1.36767	0.175661	0.689036
rs2853971	CONS00000475790	chr6	31598085	31599371	NCR3	distal	Intergenic	-5722	B_Bulk	-0.273612	-1.46238	0.147979	0.689036
rs2853971	CONS00000475894	chr6	31882279	31883968	EHMT2-AS1	gene_body	intron (NM_001289413, intron 21 of 25).5	-4078	B_Bulk	0.260901	1.48833	0.141023	0.689036
rs2853971	CONS00000475774	chr6	31540969	31543070	DDX39B	TSS	promoter-TSS (NR_037852).2	-17	B_Bulk	-0.163737	-1.31455	0.192825	0.689036
rs2853971	CONS00000475524	chr6	30913859	30915053	VARS2	TSS_proximal	TTS (NM_001517).5	125	B_Bulk	-0.148196	-1.3074	0.195227	0.689036
rs2853971	CONS00000475709	chr6	31376896	31379549	XXbac-BPG248L24.14	intergenic	Intergenic	20285	B_Bulk	0.269805	1.36356	0.176944	0.689036
rs2853971	CONS00000475533	chr6	30933583	30935436	MUCL3	TSS	Intergenic	-2340	B_Bulk	0.262051	1.37514	0.173342	0.689036
rs2853971	CONS00000475797	chr6	31613940	31616216	AIF1	TSS_proximal	promoter-TSS (NM_001623).5	-156	B_Bulk	-0.186812	-1.26568	0.209699	0.718967
rs2853971	CONS00000475543	chr6	30954696	30956562	SFTA2	TSS	promoter-TSS (NR_138040)	-767	B_Bulk	-0.219025	-1.24874	0.215796	0.719321
rs2853971	CONS00000475611	chr6	31111509	31113338	C6orf15	TSS_proximal	intron (NM_014070, intron 1 of 1).5	151	B_Bulk	0.278192	1.31849	0.19151	0.689036
rs2853971	CONS00000475776	chr6	31551063	31551831	NFKBIL1	gene_body	intron (NM_005007, intron 2 of 3).7	3839	B_Bulk	-0.301256	-1.30785	0.195076	0.689036
rs2853971	CONS00000475557	chr6	30988629	30991325	MUC21	gene_body_overlap_end	TTS (NM_001322371)	6259	B_Bulk	0.206282	1.20919	0.230537	0.719752
rs2853971	CONS00000475786	chr6	31585323	31587206	LST1	TSS	promoter-TSS (NM_007161)	-12	B_Bulk	-0.145683	-1.18755	0.238907	0.719752
rs2853971	CONS00000475833	chr6	31723077	31724484	MPIG6B	TSS_proximal	exon (NM_138274, exon 2 of 4)	437	B_Bulk	-0.236108	-1.18799	0.238732	0.719752
rs2853971	CONS00000475834	chr6	31727037	31728067	DDAH2	gene_body	TTS (NM_138274)	1747	B_Bulk	-0.145894	-1.18305	0.240671	0.719752
rs2853971	CONS00000475839	chr6	31737761	31738780	CLIC1	TSS_proximal	promoter-TSS (NM_001287593).2	-953	B_Bulk	-0.226361	-1.16984	0.245915	0.719752
rs2853971	CONS00000475617	chr6	31122694	31124127	PSORS1C1	gene_body	intron (NM_014068, intron 1 of 5).5	-2965	B_Bulk	0.246255	1.13964	0.258208	0.724424
rs2853971	CONS00000475871	chr6	31821341	31822995	HSPA1B	distal	Intergenic	-5570	B_Bulk	-0.173119	-1.11786	0.267335	0.729096
rs2853971	CONS00000475745	chr6	31473903	31475534	HCP5	gene_body	Intergenic	3490	B_Bulk	0.229186	1.08509	0.281493	0.734329
rs2853971	CONS00000475536	chr6	30939316	30941659	MUCL3	TSS_proximal	promoter-TSS (NM_080870)	-485	B_Bulk	0.212938	1.06064	0.292393	0.740588
rs2853971	CONS00000475872	chr6	31826312	31828182	HSPA1B	TSS_proximal	promoter-TSS (NM_005346).4	-491	B_Bulk	-0.147488	-1.13631	0.259585	0.724424
rs2853971	CONS00000475702	chr6	31354056	31356107	HLA-B	TSS_proximal	TTS (NR_106951)	234	B_Bulk	0.258423	1.02081	0.310757	0.740588
rs2853971	CONS00000475604	chr6	31093976	31095069	C6orf15	intergenic	Intergenic	18052	B_Bulk	-0.197192	-0.997156	0.322021	0.743126
rs2853971	CONS00000475701	chr6	31352663	31353857	HLA-B	distal	TTS (NM_005514).6	2056	B_Bulk	0.241077	1.01236	0.31475	0.740588
rs2853971	CONS00000475628	chr6	31149872	31151871	CCHCR1	gene_body	intron (NM_001105564, intron 5 of 17)	6917	B_Bulk	0.18063	0.914678	0.363407	0.798267
rs2853971	CONS00000475864	chr6	31794145	31796323	VARS1	TSS_overlap	5' UTR (NM_006295, exon 2 of 30).3	518	B_Bulk	-0.125431	-1.0875	0.280437	0.734329
rs2853971	CONS00000475808	chr6	31659815	31661096	C6orf47	TSS_proximal	TTS (NM_033177).4	322	B_Bulk	-0.117999	-1.03848	0.302513	0.740588
rs2853971	CONS00000475618	chr6	31125053	31127299	PSORS1C1	gene_body	intron (NM_014068, intron 2 of 5).5	-5730	B_Bulk	0.168046	0.909962	0.365873	0.798267
rs2853971	CONS00000475641	chr6	31185802	31188172	POU5F1	distal	promoter-TSS (NR_026816)	-670	B_Bulk	0.195831	0.848444	0.398997	0.798737
rs2853971	CONS00000475610	chr6	31108527	31111185	C6orf15	distal	Intergenic	2719	B_Bulk	-0.156737	-0.849948	0.398166	0.798737
rs2853971	CONS00000475845	chr6	31758606	31760746	MSH5	gene_body	intron (NR_037846, intron 17 of 28)	-3320	B_Bulk	0.168633	0.777671	0.439305	0.798737
rs2853971	CONS00000475582	chr6	31042466	31044041	MUC22	intergenic	Intergenic	-10196	B_Bulk	-0.165072	-0.791471	0.431263	0.798737
rs2853971	CONS00000475530	chr6	30925092	30927822	XXbac-BPG118E17.11	gene_body_overlap_end	TTS (NM_001167733).2	5713	B_Bulk	-0.147567	-0.843252	0.401874	0.798737
rs2853971	CONS00000475869	chr6	31817343	31818540	HSPA1A	gene_body_overlap_end	TTS (NM_005345).4	2399	B_Bulk	-0.132824	-0.410398	0.68273	0.930996
rs2853971	CONS00000475726	chr6	31425471	31427350	XXbac-BPG181B23.9	gene_body	Intergenic	-15256	B_Bulk	0.199835	0.823507	0.412934	0.798737
rs2853971	CONS00000475555	chr6	30981663	30984740	MUC21	TSS_proximal	promoter-TSS (NM_001322371)	-506	B_Bulk	-0.156108	-0.753509	0.453596	0.806005
rs2853971	CONS00000475742	chr6	31462732	31466912	HCP5	TSS_overlap	non-coding (NR_040662, exon 2 of 2).3	1642	B_Bulk	-0.144795	-1.04961	0.297401	0.740588
rs2853971	CONS00000475874	chr6	31832558	31833216	XXbac-BPG254B15.11	gene_body	Intergenic	-2029	B_Bulk	-0.0617008	-0.213027	0.831907	0.969212
rs2853971	CONS00000475724	chr6	31422362	31424714	XXbac-BPG181B23.9	gene_body	Intergenic	-18129	B_Bulk	-0.155853	-0.717016	0.475679	0.806562
rs2853971	CONS00000475876	chr6	31836178	31837510	SNHG32	TSS	promoter-TSS (NR_002742)	-232	B_Bulk	0.135115	0.712856	0.478234	0.806562
rs2853971	CONS00000475626	chr6	31144276	31146363	CCHCR1	gene_body	intron (NM_001105564, intron 12 of 17)	-6254	B_Bulk	0.117714	0.64462	0.521218	0.845218
rs2853971	CONS00000475816	chr6	31679936	31681936	LY6G5C	TSS_proximal	promoter-TSS (NM_025262)	-563	B_Bulk	-0.130504	-0.816648	0.416818	0.798737
rs2853971	CONS00000475529	chr6	30922218	30924683	XXbac-BPG118E17.11	gene_body	exon (NM_001167733, exon 24 of 29).2	8719	B_Bulk	0.135953	0.623937	0.534637	0.855419
rs2853971	CONS00000475595	chr6	31068362	31069411	C6orf15	intergenic	Intergenic	15437	B_Bulk	-0.113587	-0.542065	0.589444	0.87325
rs2853971	CONS00000475775	chr6	31546490	31548606	NFKBIL1	TSS	promoter-TSS (NM_001204078)	-60	B_Bulk	-0.137566	-0.940177	0.350264	0.79305
rs2853971	CONS00000475787	chr6	31587322	31588418	LST1	gene_body	intron (NM_205840, intron 2 of 2)	670	B_Bulk	0.0944817	0.499739	0.61878	0.893472
rs2853971	CONS00000475612	chr6	31114350	31117410	PSORS1C1	TSS_overlap	3' UTR (NM_001264, exon 2 of 2).5	1080	B_Bulk	0.121395	0.705035	0.483059	0.806562
rs2853971	CONS00000475583	chr6	31045028	31047082	MUC22	intergenic	Intergenic	-7395	B_Bulk	0.0794316	0.357757	0.72157	0.941178
rs2853971	CONS00000475788	chr6	31592089	31594011	NCR3	TSS	promoter-TSS (NM_001145466).5	-44	B_Bulk	-0.117789	-0.823742	0.412801	0.798737
rs2853971	CONS00000475838	chr6	31735718	31736857	CLIC1	TSS_proximal	exon (NM_001287593, exon 2 of 7).2	257	B_Bulk	-0.10543	-0.795288	0.429054	0.798737
rs2853971	CONS00000475727	chr6	31429834	31431140	XXbac-BPG181B23.9	gene_body	Intergenic	-11180	B_Bulk	0.0179288	0.0764129	0.939302	0.997492
rs2853971	CONS00000475897	chr6	31886588	31889680	EHMT2	gene_body	exon (NM_001318833, exon 13 of 28).4	8855	B_Bulk	0.155392	0.703615	0.483937	0.806562
rs2853971	CONS00000475800	chr6	31631175	31637050	PRRC2A	gene_body	TTS (NR_106890)	326	B_Bulk	0.115082	0.813093	0.41884	0.798737
rs2853971	CONS00000475715	chr6	31396858	31397372	XXbac-BPG181B23.7	distal	intron (NR_148222, intron 1 of 1)	1393	B_Bulk	0.098731	0.322291	0.748164	0.955103
rs2853971	CONS00000475826	chr6	31710203	31713195	LY6G6F-LY6G6D	gene_body	TTS (NR_024541)	2366	B_Bulk	0.100859	0.587939	0.558409	0.864149
rs2853971	CONS00000475799	chr6	31627132	31629950	PRRC2A	gene_body	intron (NM_080686, intron 12 of 30).7	-5246	B_Bulk	-0.0980852	-0.57212	0.569019	0.864149
rs2853971	CONS00000475631	chr6	31164610	31166185	POU5F1	gene_body	intron (NM_001173531, intron 3 of 4).6	1772	B_Bulk	-0.116644	-0.512176	0.610092	0.892818
rs2853971	CONS00000475651	chr6	31215118	31216900	XXbac-BPG299F13.14	intergenic	Intergenic	18249	B_Bulk	-0.0292538	-0.117596	0.906715	0.997492
rs2853971	CONS00000475532	chr6	30931415	30933543	SFTA2	TSS_proximal	promoter-TSS (NM_205854)	-309	B_Bulk	0.0437258	0.213209	0.831765	0.969212
rs2853971	CONS00000475573	chr6	31025159	31027837	MUC22	gene_body	exon (NM_001198815, exon 3 of 5).4	20546	B_Bulk	0.0333979	0.134537	0.893353	0.997492
rs2853971	CONS00000475873	chr6	31829572	31830446	XXbac-BPG254B15.11	gene_body	3' UTR (NM_005346, exon 1 of 1).4	2271	B_Bulk	-0.00306533	-0.013846	0.988991	0.997492
rs2853971	CONS00000475768	chr6	31527910	31531140	MCCD1	TSS_FIP	TTS (NR_037852).2	563	B_Bulk	0.0812871	0.485338	0.628907	0.893472
rs2853971	CONS00000475622	chr6	31137328	31138416	PSORS1C1	TSS_proximal	3' UTR (NM_014069, exon 2 of 2)	1194	B_Bulk	0.0769071	0.359915	0.719962	0.941178
rs2853971	CONS00000475672	chr6	31267606	31268906	HLA-C	gene_body_overlap_end	TTS (NM_001243042).3	3836	B_Bulk	0.0661628	0.24652	0.80598	0.969212
rs2853971	CONS00000475892	chr6	31876904	31879177	EHMT2-AS1	TSS_proximal	promoter-TSS (NM_001178045)	-370	B_Bulk	0.0615611	0.304038	0.761974	0.962493
rs2853971	CONS00000475753	chr6	31491611	31492377	MICB-DT	gene_body	intron (NR_149132, intron 1 of 1)	2800	B_Bulk	0.0346744	0.147181	0.8834	0.997492
rs2853971	CONS00000475813	chr6	31674796	31676975	LY6G5C	gene_body_overlap_end	TTS (NM_025262)	4487	B_Bulk	0.0384328	0.184908	0.85382	0.985177
rs2853971	CONS00000475639	chr6	31180323	31181147	POU5F1	TSS	intron (NR_152839, intron 1 of 2)	5582	B_Bulk	-0.0593744	-0.217142	0.82871	0.969212
rs2853971	CONS00000475546	chr6	30963873	30966529	SFTA2	distal	Intergenic	-10339	B_Bulk	-0.00399026	-0.0211175	0.98321	0.997492
rs2853971	CONS00000475850	chr6	31768552	31770261	VWA7	gene_body	intron (NM_025258, intron 9 of 16).2	-3819	B_Bulk	-0.00567793	-0.0352629	0.971967	0.997492
rs2853971	CONS00000475802	chr6	31638723	31642832	BAG6	gene_body_overlap_end	intron (NM_080703, intron 20 of 24).4	6991	B_Bulk	-0.0414964	-0.218051	0.828005	0.969212
rs2853971	CONS00000475862	chr6	31789261	31789912	VARS1	gene_body	intron (NM_006295, intron 8 of 29).3	6165	B_Bulk	-0.0147618	-0.0798645	0.936566	0.997492
rs2853971	CONS00000475819	chr6	31686324	31691042	XXbac-BPG32J3.20	gene_body_overlap_end	intron (NR_033488, intron 14 of 19)	-8310	B_Bulk	-0.000435568	-0.00315457	0.997492	0.997492
rs2853971	CONS00000475705	chr6	31366606	31367550	XXbac-BPG248L24.14	TSS	Intergenic	-9899	B_Bulk	0.0694355	0.447679	0.655726	0.90445
rs2853971	CONS00000475875	chr6	31834161	31835885	SNHG32	TSS	promoter-TSS (NR_002745)	107	B_Bulk	-0.0883673	-0.594579	0.553985	0.864149
rs2853971	CONS00000475756	chr6	31497211	31498525	MICB	TSS_proximal	promoter-TSS (NM_001289161).3	-277	B_Bulk	0.0775867	0.561644	0.576099	0.864149
rs2853971	CONS00000475735	chr6	31440789	31443201	LINC01149	TSS_proximal	non-coding (NR_144465, exon 1 of 2)	328	B_Bulk	-0.019241	-0.113094	0.91027	0.997492
rs2853971	CONS00000475854	chr6	31776793	31777799	VWA7	TSS	promoter-TSS (NM_025258).2	32	B_Bulk	-0.0704108	-0.565974	0.573168	0.864149
rs2853971	CONS00000475825	chr6	31702807	31703679	ABHD16A	TSS	promoter-TSS (NM_021160)	81	B_Bulk	0.0809035	0.748259	0.456736	0.806005
rs2853971	CONS00000475868	chr6	31813876	31816000	HSPA1L	TSS_proximal	promoter-TSS (NM_005345).4	345	B_Bulk	0.0123158	0.0819708	0.934897	0.997492
rs2853971	CONS00000475780	chr6	31571906	31573016	LTA	TSS_proximal	intron (NM_000595, intron 1 of 3).5	172	B_Bulk	-0.0760028	-0.646551	0.519974	0.845218
rs2853971	CONS00000475784	chr6	31580557	31581533	LTB	gene_body	exon (NM_002341, exon 4 of 4).7	1380	B_Bulk	0.0477387	0.358374	0.72111	0.941178
rs2853971	CONS00000475716	chr6	31399461	31401183	XXbac-BPG181B23.9	TSS_proximal	promoter-TSS (NM_001289154).2	148	B_Bulk	0.035072	0.260407	0.795292	0.969212
rs2853971	CONS00000475717	chr6	31402114	31404080	MICA	TSS_proximal	promoter-TSS (NM_001177519).4	-498	B_Bulk	-0.0436578	-0.34706	0.729556	0.941363
rs2853971	CONS00000475809	chr6	31664713	31666287	GPANK1	TSS_proximal	promoter-TSS (NM_033177).4	130	B_Bulk	-0.0801782	-0.787152	0.433771	0.798737
rs2853971	CONS00000475900	chr6	31901322	31903075	ZBTB12	TSS_proximal	promoter-TSS (NM_181842).2	-113	B_Bulk	0.0125099	0.0855112	0.932092	0.997492
rs2853971	CONS00000475866	chr6	31805957	31807212	LSM2	TSS_proximal	intron (NM_021177, intron 1 of 4)	381	B_Bulk	0.0343117	0.281206	0.779357	0.969212
rs2853971	CONS00000475836	chr6	31729138	31730579	DDAH2	TSS_proximal	promoter-TSS (NM_001303008).2	-344	B_Bulk	0.00348151	0.0272685	0.978321	0.997492
rs2853971	CONS00000475899	chr6	31896511	31898844	EHMT2	TSS	promoter-TSS (NM_001318833).4	20	B_Bulk	-0.00796263	-0.0587013	0.953352	0.997492
rs2853971	CONS00000475840	chr6	31739578	31740648	MSH5	TSS	5' UTR (NM_002441, exon 1 of 25)	165	B_Bulk	0.0229928	0.233076	0.816363	0.969212
rs2853971	CONS00000475646	chr6	31203178	31204566	HCG27	gene_body_overlap_end	TTS (NR_026791)	6112	B_Bulk	0.00860362	0.0509687	0.959491	0.997492
rs2853971	CONS00000475806	chr6	31651716	31653204	APOM	TSS	promoter-TSS (NM_001098534).2	56	B_Bulk	-0.0393634	-0.370459	0.712126	0.941178
rs2853971	CONS00000475629	chr6	31158026	31160047	TCF19	TSS_proximal	promoter-TSS (NM_019052).3	448	B_Bulk	-0.000445168	-0.003853	0.996936	0.997492
rs2853971	CONS00000475887	chr6	31862522	31864292	NEU1	TSS_proximal	promoter-TSS (NM_000434).8	-586	B_Bulk	-0.0387872	-0.47343	0.637336	0.893472
rs2853971	CONS00000475798	chr6	31619804	31621119	PRRC2A	TSS_proximal	promoter-TSS (NM_004638).5	-253	B_Bulk	-0.046495	-0.469228	0.640322	0.893472
rs1128175	CONS00000475671	chr6	31265097	31267508	HLA-C	distal	Intergenic	5789	Mo_Bulk	0.487537	5.32456	7.54758e-07	0.000145668
rs1128175	CONS00000475612	chr6	31114350	31117410	PSORS1C1	TSS_overlap	3' UTR (NM_001264, exon 2 of 2).5	1080	Mo_Bulk	0.295029	3.8141	0.000251997	0.0158303
rs1128175	CONS00000475610	chr6	31108527	31111185	C6orf15	distal	Intergenic	2719	Mo_Bulk	0.25718	3.72265	0.000345452	0.0158303
rs1128175	CONS00000475672	chr6	31267606	31268906	HLA-C	gene_body_overlap_end	TTS (NM_001243042).3	3836	Mo_Bulk	0.318058	3.67233	0.000410111	0.0158303
rs1128175	CONS00000475760	chr6	31508783	31510653	MICB	gene_body	intron (NM_005931, intron 5 of 5).6	11573	Mo_Bulk	0.320981	3.59493	0.00053241	0.0171259
rs1128175	CONS00000475648	chr6	31209288	31210564	XXbac-BPG299F13.14	distal	Intergenic	12166	Mo_Bulk	0.437681	3.80084	0.000263862	0.0158303
rs1128175	CONS00000475755	chr6	31496082	31496930	MICB	gene_body	intron (NM_001289160, intron 1 of 5)	1625	Mo_Bulk	0.204401	2.77267	0.00677402	0.145265
rs1128175	CONS00000475735	chr6	31440789	31443201	LINC01149	TSS_proximal	non-coding (NR_144465, exon 1 of 2)	328	Mo_Bulk	-0.170267	-2.68739	0.00859697	0.150838
rs1128175	CONS00000475573	chr6	31025159	31027837	MUC22	gene_body	exon (NM_001198815, exon 3 of 5).4	20546	Mo_Bulk	-0.266824	-2.82646	0.00581377	0.140257
rs1128175	CONS00000475651	chr6	31215118	31216900	XXbac-BPG299F13.14	intergenic	Intergenic	18249	Mo_Bulk	0.265928	2.55604	0.0122867	0.184142
rs1128175	CONS00000475525	chr6	30915230	30915874	VARS2	gene_body	intron (NM_020442, intron 4 of 29).5	1221	Mo_Bulk	0.222881	2.69746	0.0083605	0.150838
rs1128175	CONS00000475688	chr6	31299990	31301776	LINC02571	TSS_overlap	intron (NR_149115, intron 1 of 3)	754	Mo_Bulk	-0.387475	-2.87944	0.00499155	0.137624
rs1128175	CONS00000475801	chr6	31637063	31638719	PRRC2A	gene_body_overlap_end	TTS (NM_004638).5	4104	Mo_Bulk	0.201316	2.5525	0.0124033	0.184142
rs1128175	CONS00000475740	chr6	31452550	31453770	XXbac-BPG181B23.9	gene_body	Intergenic	-10020	Mo_Bulk	-0.24198	-2.31341	0.0230095	0.317203
rs1128175	CONS00000475622	chr6	31137328	31138416	PSORS1C1	TSS_proximal	3' UTR (NM_014069, exon 2 of 2)	1194	Mo_Bulk	0.150817	2.10054	0.0385163	0.487032
rs1128175	CONS00000475639	chr6	31180323	31181147	POU5F1	TSS	intron (NR_152839, intron 1 of 2)	5582	Mo_Bulk	0.238086	1.93031	0.0567594	0.539105
rs1128175	CONS00000475745	chr6	31473903	31475534	HCP5	gene_body	Intergenic	3490	Mo_Bulk	-0.173169	-1.9154	0.0586591	0.539105
rs1128175	CONS00000475615	chr6	31120295	31120891	CDSN	TSS_proximal	promoter-TSS (NM_001264).6	-147	Mo_Bulk	0.262034	2.07953	0.0404518	0.487032
rs1128175	CONS00000475754	chr6	31493667	31495226	MICB	TSS_proximal	promoter-TSS (NM_001289160)	347	Mo_Bulk	0.102316	1.86699	0.0652026	0.547135
rs1128175	CONS00000475708	chr6	31373812	31375294	XXbac-BPG248L24.14	gene_body	Intergenic	-17374	Mo_Bulk	0.262663	2.05417	0.0428992	0.487032
rs1128175	CONS00000475532	chr6	30931415	30933543	SFTA2	TSS_proximal	promoter-TSS (NM_205854)	-309	Mo_Bulk	0.147058	1.86713	0.0651816	0.547135
rs1128175	CONS00000475504	chr6	30853551	30854646	LINC02570	distal	Intergenic	-5940	Mo_Bulk	-0.213528	-1.96115	0.0529941	0.538309
rs1128175	CONS00000475477	chr6	30806761	30808278	LINC00243	gene_body	Intergenic	23139	Mo_Bulk	0.22937	1.97102	0.0518351	0.538309
rs1128175	CONS00000475595	chr6	31068362	31069411	C6orf15	intergenic	Intergenic	15437	Mo_Bulk	0.168923	1.83864	0.0693101	0.557369
rs1128175	CONS00000475656	chr6	31228512	31230352	XXbac-BPG299F13.14	intergenic	Intergenic	31672	Mo_Bulk	-0.174984	-1.68497	0.0955052	0.689662
rs1128175	CONS00000475788	chr6	31592089	31594011	NCR3	TSS	promoter-TSS (NM_001145466).5	-44	Mo_Bulk	0.131272	1.64336	0.103844	0.689662
rs1128175	CONS00000475627	chr6	31147856	31148812	CCHCR1	gene_body	intron (NM_001105564, intron 10 of 17)	-9268	Mo_Bulk	-0.208607	-1.73645	0.0859513	0.663544
rs1128175	CONS00000475565	chr6	31007163	31008707	MUC22	distal	intron (NM_001322469, intron 1 of 5)	1983	Mo_Bulk	0.178448	1.62044	0.108684	0.689662
rs1128175	CONS00000475519	chr6	30895492	30896360	DDR1	gene_body	intron (NM_013993, intron 13 of 18).2	5043	Mo_Bulk	0.143958	1.60061	0.113015	0.689662
rs1128175	CONS00000475654	chr6	31223590	31225589	XXbac-BPG299F13.14	intergenic	Intergenic	26830	Mo_Bulk	-0.151746	-1.59441	0.114398	0.689662
rs1128175	CONS00000475700	chr6	31348567	31352589	HLA-B	distal	Intergenic	4738	Mo_Bulk	0.132822	1.61668	0.109494	0.689662
rs1128175	CONS00000475589	chr6	31056639	31059246	MUC22	intergenic	intron (NM_001348249, intron 4 of 4).3	4493	Mo_Bulk	0.130056	1.54846	0.125068	0.689662
rs1128175	CONS00000475705	chr6	31366606	31367550	XXbac-BPG248L24.14	TSS	Intergenic	-9899	Mo_Bulk	-0.110058	-1.55379	0.123792	0.689662
rs1128175	CONS00000475449	chr6	30727632	30728630	FLOT1	gene_body_overlap_end	exon (NM_001318875, exon 12 of 12).5	6493	Mo_Bulk	0.157819	1.52397	0.131069	0.702676
rs1128175	CONS00000475515	chr6	30882603	30886629	DDR1	TSS	promoter-TSS (NM_001202523)	66	Mo_Bulk	-0.0927329	-1.55498	0.123508	0.689662
rs1128175	CONS00000475483	chr6	30819379	30821571	LINC00243	gene_body	intron (NR_130726, intron 1 of 1)	10184	Mo_Bulk	0.133534	1.50785	0.135143	0.704935
rs1128175	CONS00000475717	chr6	31402114	31404080	MICA	TSS_proximal	promoter-TSS (NM_001177519).4	-498	Mo_Bulk	-0.0762165	-1.56821	0.120388	0.689662
rs1128175	CONS00000475491	chr6	30834084	30835620	LINC00243	distal	Intergenic	-4193	Mo_Bulk	0.137793	1.48298	0.141619	0.714355
rs1128175	CONS00000475582	chr6	31042466	31044041	MUC22	intergenic	Intergenic	-10196	Mo_Bulk	0.112921	1.47249	0.144424	0.714355
rs1128175	CONS00000475560	chr6	30996444	30997948	MUC22	intergenic	Intergenic	-8756	Mo_Bulk	-0.15131	-1.444	0.152258	0.714355
rs1128175	CONS00000475596	chr6	31070313	31071434	C6orf15	intergenic	Intergenic	17424	Mo_Bulk	0.140755	1.42335	0.158139	0.714355
rs1128175	CONS00000475463	chr6	30776353	30777311	HCG20	gene_body	intron (NR_138037, intron 1 of 3)	10007	Mo_Bulk	0.162717	1.4146	0.160681	0.714355
rs1128175	CONS00000475726	chr6	31425471	31427350	XXbac-BPG181B23.9	gene_body	Intergenic	-15256	Mo_Bulk	0.145482	1.4072	0.162858	0.714355
rs1128175	CONS00000475703	chr6	31356273	31357849	HLA-B	TSS_proximal	intron (NM_005514, intron 1 of 7).6	118	Mo_Bulk	0.266869	1.44225	0.152749	0.714355
rs1128175	CONS00000475567	chr6	31011519	31013124	MUC22	gene_body	intron (NM_001322469, intron 2 of 5)	6370	Mo_Bulk	0.131294	1.36279	0.176395	0.725795
rs1128175	CONS00000475778	chr6	31567525	31568308	LTA	distal	intron (NR_149045, intron 1 of 1)	-4182	Mo_Bulk	0.122361	1.38845	0.168473	0.722562
rs1128175	CONS00000475618	chr6	31125053	31127299	PSORS1C1	gene_body	intron (NM_014068, intron 2 of 5).5	-5730	Mo_Bulk	0.0919277	1.36166	0.176748	0.725795
rs1128175	CONS00000475690	chr6	31307677	31309579	LINC02571	distal	Intergenic	-6991	Mo_Bulk	0.179317	1.34833	0.18098	0.727689
rs1128175	CONS00000475564	chr6	31003988	31005665	MUC22	distal	Intergenic	-1125	Mo_Bulk	0.11397	1.21998	0.225702	0.858667
rs1128175	CONS00000475583	chr6	31045028	31047082	MUC22	intergenic	Intergenic	-7395	Mo_Bulk	0.106729	1.21681	0.226902	0.858667
rs1128175	CONS00000475569	chr6	31016540	31017413	MUC22	gene_body	intron (NM_001322469, intron 2 of 5)	11025	Mo_Bulk	0.135166	1.06172	0.291243	0.925472
rs1128175	CONS00000475481	chr6	30816271	30817653	LINC00243	gene_body	intron (NR_130726, intron 1 of 1)	13697	Mo_Bulk	0.117415	1.18315	0.239909	0.873631
rs1128175	CONS00000475543	chr6	30954696	30956562	SFTA2	TSS	promoter-TSS (NR_138040)	-767	Mo_Bulk	0.0962836	1.29904	0.197293	0.777095
rs1128175	CONS00000475617	chr6	31122694	31124127	PSORS1C1	gene_body	intron (NM_014068, intron 1 of 5).5	-2965	Mo_Bulk	-0.0899685	-1.10656	0.271474	0.925472
rs1128175	CONS00000475772	chr6	31533499	31535497	DDX39B	gene_body	intron (NR_037853, intron 8 of 12)	1951	Mo_Bulk	0.0928925	1.1405	0.257145	0.902344
rs1128175	CONS00000475450	chr6	30730113	30731696	FLOT1	gene_body	intron (NM_005803, intron 9 of 12).6	9267	Mo_Bulk	-0.0759404	-1.20205	0.232541	0.863083
rs1128175	CONS00000475605	chr6	31096833	31098092	C6orf15	intergenic	Intergenic	15112	Mo_Bulk	0.0988305	0.965548	0.336892	0.925472
rs1128175	CONS00000475616	chr6	31121008	31121801	CDSN	TSS_proximal	promoter-TSS (NM_001264).6	-959	Mo_Bulk	-0.118656	-0.880657	0.38088	0.925472
rs1128175	CONS00000475514	chr6	30877177	30878855	DDR1	gene_body	Intergenic	-4597	Mo_Bulk	0.0767669	1.15613	0.25073	0.896127
rs1128175	CONS00000475718	chr6	31410501	31412033	MICA	gene_body	exon (NM_001289154, exon 3 of 6).2	7672	Mo_Bulk	-0.109469	-0.890908	0.375386	0.925472
rs1128175	CONS00000475451	chr6	30735483	30736428	FLOT1	gene_body	intron (NM_005803, intron 8 of 12).6	6731	Mo_Bulk	-0.0890679	-0.957023	0.341153	0.925472
rs1128175	CONS00000475743	chr6	31470451	31471966	HCP5	gene_body	promoter-TSS (NR_002812)	-20	Mo_Bulk	-0.122421	-1.01571	0.312528	0.925472
rs1128175	CONS00000475522	chr6	30902810	30903822	GTF2H4	distal	Intergenic	-4891	Mo_Bulk	0.0922272	0.822376	0.413065	0.925472
rs1128175	CONS00000475719	chr6	31412223	31413379	MICA	gene_body	intron (NM_000247, intron 6 of 6).2	9206	Mo_Bulk	0.0916872	0.728484	0.468234	0.925472
rs1128175	CONS00000475631	chr6	31164610	31166185	POU5F1	gene_body	intron (NM_001173531, intron 3 of 4).6	1772	Mo_Bulk	0.0783447	0.8307	0.408371	0.925472
rs1128175	CONS00000475729	chr6	31432494	31434047	XXbac-BPG181B23.9	gene_body	Intergenic	-8396	Mo_Bulk	0.0813482	0.731371	0.466478	0.925472
rs1128175	CONS00000475799	chr6	31627132	31629950	PRRC2A	gene_body	intron (NM_080686, intron 12 of 30).7	-5246	Mo_Bulk	0.075004	1.01901	0.310968	0.925472
rs1128175	CONS00000475458	chr6	30763559	30764668	HCG20	gene_body	Intergenic	-2711	Mo_Bulk	0.0799117	0.726196	0.469628	0.925472
rs1128175	CONS00000475785	chr6	31581568	31582863	LTB	TSS_proximal	intron (NM_002341, intron 1 of 3).7	209	Mo_Bulk	-0.0624917	-1.01383	0.313417	0.925472
rs1128175	CONS00000475591	chr6	31060900	31062196	C6orf15	intergenic	Intergenic	8098	Mo_Bulk	0.065841	0.604864	0.546812	0.925472
rs1128175	CONS00000475578	chr6	31035982	31038254	MUC22	intergenic	Intergenic	-16332	Mo_Bulk	-0.0697905	-0.87217	0.385467	0.925472
rs1128175	CONS00000475556	chr6	30987341	30988483	MUC21	gene_body	intron (NM_001010909, intron 2 of 2).5	4194	Mo_Bulk	-0.0510222	-0.459322	0.647125	0.949696
rs1128175	CONS00000475444	chr6	30707266	30708348	MDC1-AS1	gene_body	exon (NM_014641, exon 8 of 15).5	4740	Mo_Bulk	0.0451544	0.396727	0.692521	0.953658
rs1128175	CONS00000475747	chr6	31477843	31479007	HCP5	gene_body_overlap_end	Intergenic	7196	Mo_Bulk	-0.068836	-0.628375	0.531371	0.925472
rs1128175	CONS00000475641	chr6	31185802	31188172	POU5F1	distal	promoter-TSS (NR_026816)	-670	Mo_Bulk	0.0756745	0.810319	0.419923	0.925472
rs1128175	CONS00000475563	chr6	31001241	31002869	MUC22	distal	Intergenic	-3897	Mo_Bulk	-0.050245	-0.500424	0.618014	0.938902
rs1128175	CONS00000475653	chr6	31222394	31223499	XXbac-BPG299F13.14	intergenic	Intergenic	25187	Mo_Bulk	0.038618	0.32022	0.749554	0.970899
rs1128175	CONS00000475715	chr6	31396858	31397372	XXbac-BPG181B23.7	distal	intron (NR_148222, intron 1 of 1)	1393	Mo_Bulk	0.0967933	0.713696	0.477287	0.925472
rs1128175	CONS00000475493	chr6	30838288	30839420	LINC00243	distal	TTS (NR_134610)	-8195	Mo_Bulk	0.0675867	0.667878	0.505943	0.925472
rs1128175	CONS00000475457	chr6	30758857	30759519	HCG20	gene_body	Intergenic	-7637	Mo_Bulk	0.0986484	0.961501	0.338911	0.925472
rs1128175	CONS00000475523	chr6	30907718	30908539	GTF2H4	TSS	promoter-TSS (NM_001517).5	-78	Mo_Bulk	0.0565013	1.09687	0.275663	0.925472
rs1128175	CONS00000475484	chr6	30821675	30822890	LINC00243	gene_body	intron (NR_130726, intron 1 of 1)	8376	Mo_Bulk	0.059974	0.589746	0.556859	0.925472
rs1128175	CONS00000475790	chr6	31598085	31599371	NCR3	distal	Intergenic	-5722	Mo_Bulk	0.0623339	0.89866	0.371264	0.925472
rs1128175	CONS00000475446	chr6	30710784	30712528	MDC1-AS1	gene_body	intron (NM_014641, intron 6 of 14).5	5625	Mo_Bulk	0.0666564	0.646473	0.51964	0.925472
rs1128175	CONS00000475813	chr6	31674796	31676975	LY6G5C	gene_body_overlap_end	TTS (NM_025262)	4487	Mo_Bulk	0.0653816	0.868239	0.387603	0.925472
rs1128175	CONS00000475516	chr6	30890618	30891368	DDR1	gene_body	TTS (NR_039783)	110	Mo_Bulk	-0.0115183	-0.0941187	0.925227	0.98493
rs1128175	CONS00000475549	chr6	30971462	30973468	MUC21	intergenic	Intergenic	-11243	Mo_Bulk	-0.0555353	-0.651038	0.516703	0.925472
rs1128175	CONS00000475456	chr6	30755438	30756539	HCG20	gene_body	Intergenic	-10836	Mo_Bulk	-0.0756697	-0.811095	0.419479	0.925472
rs1128175	CONS00000475482	chr6	30818372	30818873	LINC00243	gene_body	intron (NR_130726, intron 1 of 1)	12036	Mo_Bulk	-0.0499806	-0.493764	0.622692	0.938902
rs1128175	CONS00000475485	chr6	30823057	30823989	LINC00243	gene_body	intron (NR_130726, intron 1 of 1)	7136	Mo_Bulk	-0.0526151	-0.533595	0.594955	0.938902
rs1128175	CONS00000475505	chr6	30855817	30857871	LINC02570	distal	Intergenic	-8685	Mo_Bulk	-0.0490835	-0.615203	0.539994	0.925472
rs1128175	CONS00000475455	chr6	30751746	30753136	HCG20	gene_body	Intergenic	-7894	Mo_Bulk	-0.0714757	-0.907069	0.366825	0.925472
rs1128175	CONS00000475571	chr6	31018986	31021284	MUC22	gene_body	intron (NM_001322469, intron 2 of 5)	14183	Mo_Bulk	0.0615507	0.595456	0.553053	0.925472
rs1128175	CONS00000475713	chr6	31383653	31387424	XXbac-BPG181B23.7	distal	Intergenic	12969	Mo_Bulk	-0.0615255	-0.864561	0.389609	0.925472
rs1128175	CONS00000475619	chr6	31127814	31129144	PSORS1C1	gene_body	intron (NM_014068, intron 2 of 5).5	-8033	Mo_Bulk	0.0673538	0.698641	0.486602	0.925472
rs1128175	CONS00000475758	chr6	31506153	31507483	MICB	gene_body	intron (NM_005931, intron 3 of 5).6	8673	Mo_Bulk	0.00765844	0.0657699	0.947709	0.98997
rs1128175	CONS00000475541	chr6	30947184	30948467	HCG21	gene_body	intron (NR_138040, intron 2 of 2)	6853	Mo_Bulk	-0.0269616	-0.251978	0.80164	0.98493
rs1128175	CONS00000475811	chr6	31672584	31673720	LY6G5B	gene_body	TTS (NM_021221).4	2201	Mo_Bulk	-0.0314684	-0.298625	0.765923	0.98493
rs1128175	CONS00000475776	chr6	31551063	31551831	NFKBIL1	gene_body	intron (NM_005007, intron 2 of 3).7	3839	Mo_Bulk	-0.0657232	-0.821792	0.413396	0.925472
rs1128175	CONS00000475496	chr6	30840933	30842408	LINC02570	gene_body	intron (NR_134610, intron 2 of 2)	6488	Mo_Bulk	-0.0366281	-0.351383	0.726133	0.959888
rs1128175	CONS00000475611	chr6	31111509	31113338	C6orf15	TSS_proximal	intron (NM_014070, intron 1 of 1).5	151	Mo_Bulk	0.0530172	0.707868	0.480881	0.925472
rs1128175	CONS00000475533	chr6	30933583	30935436	MUCL3	TSS	Intergenic	-2340	Mo_Bulk	-0.0586882	-0.62462	0.533822	0.925472
rs1128175	CONS00000475724	chr6	31422362	31424714	XXbac-BPG181B23.9	gene_body	Intergenic	-18129	Mo_Bulk	0.0589393	0.634895	0.527129	0.925472
rs1128175	CONS00000475789	chr6	31596509	31597472	NCR3	distal	Intergenic	-3985	Mo_Bulk	0.0550041	0.677651	0.499754	0.925472
rs1128175	CONS00000475780	chr6	31571906	31573016	LTA	TSS_proximal	intron (NM_000595, intron 1 of 3).5	172	Mo_Bulk	-0.0520579	-0.402585	0.688221	0.953658
rs1128175	CONS00000475452	chr6	30736750	30738114	FLOT1	gene_body	intron (NM_005803, intron 8 of 12).6	5255	Mo_Bulk	-0.0645335	-0.770174	0.443241	0.925472
rs1128175	CONS00000475509	chr6	30863927	30865420	DDR1-DT	intergenic	Intergenic	-16515	Mo_Bulk	-0.0209077	-0.194567	0.846176	0.98493
rs1128175	CONS00000475574	chr6	31029079	31030483	MUC22	gene_body	exon (NM_001198815, exon 3 of 5).4	-23669	Mo_Bulk	-0.00516881	-0.0550112	0.956253	0.991023
rs1128175	CONS00000475638	chr6	31177698	31179174	PSORS1C3	TSS_proximal	intron (NR_152839, intron 1 of 2)	-7754	Mo_Bulk	0.0445724	0.573658	0.567649	0.928443
rs1128175	CONS00000475816	chr6	31679936	31681936	LY6G5C	TSS_proximal	promoter-TSS (NM_025262)	-563	Mo_Bulk	-0.0515468	-0.915244	0.362542	0.925472
rs1128175	CONS00000475681	chr6	31287497	31289221	LINC02571	intergenic	Intergenic	13278	Mo_Bulk	0.0445299	0.525497	0.600547	0.938902
rs1128175	CONS00000475753	chr6	31491611	31492377	MICB-DT	gene_body	intron (NR_149132, intron 1 of 1)	2800	Mo_Bulk	-0.0560963	-0.495199	0.621683	0.938902
rs1128175	CONS00000475562	chr6	30999276	31001056	MUC22	intergenic	Intergenic	-5786	Mo_Bulk	0.0153763	0.170328	0.86514	0.98493
rs1128175	CONS00000475625	chr6	31142569	31143969	CCHCR1	gene_body	exon (NM_019052, exon 16 of 18).3	-4203	Mo_Bulk	0.034072	0.38923	0.698038	0.953658
rs1128175	CONS00000475441	chr6	30700315	30700869	MDC1	gene_body	exon (NM_014641, exon 15 of 15).5	-2475	Mo_Bulk	0.0152504	0.148797	0.882051	0.98493
rs1128175	CONS00000475566	chr6	31009803	31011184	MUC22	TSS	intron (NM_001322469, intron 1 of 5)	4542	Mo_Bulk	0.00231209	0.0227707	0.981884	0.991334
rs1128175	CONS00000475636	chr6	31171737	31174554	POU5F1	gene_body	TTS (NR_026816)	-2464	Mo_Bulk	0.0483315	0.720206	0.47329	0.925472
rs1128175	CONS00000475810	chr6	31671050	31672561	LY6G5B	gene_body	intron (NM_021221, intron 2 of 2).4	855	Mo_Bulk	-0.0265069	-0.270441	0.787449	0.98493
rs1128175	CONS00000475508	chr6	30860988	30862635	LINC02570	intergenic	Intergenic	-13653	Mo_Bulk	0.00584304	0.0642251	0.948935	0.98997
rs1128175	CONS00000475768	chr6	31527910	31531140	MCCD1	TSS_FIP	TTS (NR_037852).2	563	Mo_Bulk	0.048647	0.792809	0.430002	0.925472
rs1128175	CONS00000475804	chr6	31643826	31645393	BAG6	gene_body	intron (NM_080703, intron 10 of 24).4	7780	Mo_Bulk	0.0453792	0.463253	0.644316	0.949696
rs1128175	CONS00000475464	chr6	30778455	30779703	HCG20	gene_body	intron (NR_138037, intron 1 of 3)	12254	Mo_Bulk	0.0502565	0.688967	0.49264	0.925472
rs1128175	CONS00000475517	chr6	30891489	30892723	DDR1	gene_body	exon (NM_013994, exon 6 of 17).3	1223	Mo_Bulk	0.00848734	0.0939694	0.925345	0.98493
rs1128175	CONS00000475767	chr6	31525519	31527208	MCCD1	distal	Intergenic	-2598	Mo_Bulk	0.037308	0.44253	0.659182	0.949696
rs1128175	CONS00000475586	chr6	31053090	31054548	MUC22	intergenic	intron (NM_001348249, intron 1 of 4).3	369	Mo_Bulk	0.00200477	0.0204798	0.983707	0.991334
rs1128175	CONS00000475623	chr6	31138857	31140244	PSORS1C2	TSS_proximal	promoter-TSS (NM_014069)	-485	Mo_Bulk	-0.0289912	-0.342535	0.732758	0.962056
rs1128175	CONS00000475634	chr6	31169007	31170628	POU5F1	TSS_FIP	intron (NM_002701, intron 1 of 4)	864	Mo_Bulk	0.00378993	0.0419719	0.966615	0.991023
rs1128175	CONS00000475535	chr6	30937954	30939281	MUCL3	gene_body	Intergenic	-2355	Mo_Bulk	0.0264334	0.327472	0.744082	0.970323
rs1128175	CONS00000475467	chr6	30787768	30789276	HCG20	gene_body	intron (NR_138037, intron 1 of 3)	21697	Mo_Bulk	-0.0697612	-0.674634	0.501661	0.925472
rs1128175	CONS00000475488	chr6	30827885	30829364	LINC00243	gene_body	intron (NR_130726, intron 1 of 1)	2034	Mo_Bulk	0.0481859	0.765794	0.445829	0.925472
rs1128175	CONS00000475546	chr6	30963873	30966529	SFTA2	distal	Intergenic	-10339	Mo_Bulk	0.0489501	0.622584	0.535154	0.925472
rs1128175	CONS00000475433	chr6	30684361	30685104	PPP1R18	TSS	exon (NM_133471, exon 1 of 3)	1912	Mo_Bulk	0.0494409	0.790607	0.43128	0.925472
rs1128175	CONS00000475629	chr6	31158026	31160047	TCF19	TSS_proximal	promoter-TSS (NM_019052).3	448	Mo_Bulk	-0.0425193	-0.960887	0.339218	0.925472
rs1128175	CONS00000475637	chr6	31174751	31176439	PSORS1C3	gene_body	intron (NR_152833, intron 2 of 5)	-4913	Mo_Bulk	0.0298603	0.371052	0.711482	0.953658
rs1128175	CONS00000475436	chr6	30690496	30691357	NRM	TSS	promoter-TSS (NM_001270710).3	57	Mo_Bulk	0.0480847	0.832896	0.407137	0.925472
rs1128175	CONS00000475628	chr6	31149872	31151871	CCHCR1	gene_body	intron (NM_001105564, intron 5 of 17)	6917	Mo_Bulk	0.0311513	0.411921	0.68139	0.953658
rs1128175	CONS00000475742	chr6	31462732	31466912	HCP5	TSS_overlap	non-coding (NR_040662, exon 2 of 2).3	1642	Mo_Bulk	0.0468928	0.914839	0.362753	0.925472
rs1128175	CONS00000475518	chr6	30892814	30894078	DDR1	gene_body	intron (NM_001202522, intron 9 of 14).3	2563	Mo_Bulk	-0.0034036	-0.0371056	0.970484	0.991023
rs1128175	CONS00000475592	chr6	31062226	31064391	C6orf15	intergenic	Intergenic	9859	Mo_Bulk	-0.0107772	-0.128233	0.898254	0.98493
rs1128175	CONS00000475626	chr6	31144276	31146363	CCHCR1	gene_body	intron (NM_001105564, intron 12 of 17)	-6254	Mo_Bulk	0.0105434	0.124112	0.901507	0.98493
rs1128175	CONS00000475537	chr6	30942301	30943416	SFTA2	gene_body	intron (NM_080870, intron 1 of 2)	1886	Mo_Bulk	0.00172402	0.0173486	0.986197	0.991334
rs1128175	CONS00000475604	chr6	31093976	31095069	C6orf15	intergenic	Intergenic	18052	Mo_Bulk	-0.0549767	-0.715244	0.476335	0.925472
rs1128175	CONS00000475689	chr6	31304594	31306171	LINC02571	distal	Intergenic	-3746	Mo_Bulk	0.0395511	0.453125	0.651564	0.949696
rs1128175	CONS00000475607	chr6	31101973	31104649	C6orf15	distal	Intergenic	9264	Mo_Bulk	0.0393599	0.583498	0.561037	0.925472
rs1128175	CONS00000475766	chr6	31521505	31524027	MCCD1	distal	Intergenic	-6196	Mo_Bulk	-0.00882731	-0.108737	0.913656	0.98493
rs1128175	CONS00000475644	chr6	31196869	31198340	HCG27	TSS_proximal	promoter-TSS (NR_026791)	-155	Mo_Bulk	0.0497199	0.942795	0.348343	0.925472
rs1128175	CONS00000475557	chr6	30988629	30991325	MUC21	gene_body_overlap_end	TTS (NM_001322371)	6259	Mo_Bulk	0.0118853	0.135433	0.892576	0.98493
rs1128175	CONS00000475784	chr6	31580557	31581533	LTB	gene_body	exon (NM_002341, exon 4 of 4).7	1380	Mo_Bulk	-0.042046	-0.754897	0.452308	0.925472
rs1128175	CONS00000475548	chr6	30968932	30969800	SFTA2	intergenic	Intergenic	-14342	Mo_Bulk	-0.0473807	-0.611336	0.542539	0.925472
rs1128175	CONS00000475600	chr6	31078663	31080352	C6orf15	intergenic	Intergenic	26058	Mo_Bulk	0.00706611	0.0942986	0.925084	0.98493
rs1128175	CONS00000475802	chr6	31638723	31642832	BAG6	gene_body_overlap_end	intron (NM_080703, intron 20 of 24).4	6991	Mo_Bulk	0.0351846	0.560906	0.576274	0.928462
rs1128175	CONS00000475536	chr6	30939316	30941659	MUCL3	TSS_proximal	promoter-TSS (NM_080870)	-485	Mo_Bulk	-0.0168088	-0.223364	0.823765	0.98493
rs1128175	CONS00000475723	chr6	31419196	31422348	XXbac-BPG181B23.9	gene_body	Intergenic	17177	Mo_Bulk	0.000799663	0.010786	0.991418	0.991418
rs1128175	CONS00000475701	chr6	31352663	31353857	HLA-B	distal	TTS (NM_005514).6	2056	Mo_Bulk	0.0434331	0.559422	0.577282	0.928462
rs1128175	CONS00000475435	chr6	30688029	30689149	PPP1R18	TSS_proximal	non-coding (NR_073065, exon 4 of 4).4	-1382	Mo_Bulk	0.00716212	0.0860498	0.93162	0.98493
rs1128175	CONS00000475709	chr6	31376896	31379549	XXbac-BPG248L24.14	intergenic	Intergenic	20285	Mo_Bulk	0.00606467	0.0833678	0.933747	0.98493
rs1128175	CONS00000475442	chr6	30702673	30704423	MDC1-AS1	TSS_proximal	intron (NM_014641, intron 10 of 14).5	481	Mo_Bulk	0.0147074	0.192714	0.847623	0.98493
rs1128175	CONS00000475466	chr6	30784879	30785811	HCG20	gene_body	intron (NR_138037, intron 1 of 3)	18520	Mo_Bulk	0.0456036	0.588571	0.557643	0.925472
rs1128175	CONS00000475763	chr6	31515092	31516990	MCCD1	intergenic	Intergenic	-12921	Mo_Bulk	-0.0349777	-0.50522	0.614656	0.938902
rs1128175	CONS00000475530	chr6	30925092	30927822	XXbac-BPG118E17.11	gene_body_overlap_end	TTS (NM_001167733).2	5713	Mo_Bulk	0.00669305	0.0924726	0.926531	0.98493
rs1128175	CONS00000475603	chr6	31086486	31087999	C6orf15	intergenic	Intergenic	25332	Mo_Bulk	0.0169978	0.204223	0.838647	0.98493
rs1128175	CONS00000475465	chr6	30781393	30782599	HCG20	TSS_proximal	intron (NR_138037, intron 1 of 3)	15171	Mo_Bulk	0.0450303	0.764841	0.446394	0.925472
rs1128175	CONS00000475529	chr6	30922218	30924683	XXbac-BPG118E17.11	gene_body	exon (NM_001167733, exon 24 of 29).2	8719	Mo_Bulk	0.00617268	0.0831773	0.933898	0.98493
rs1128175	CONS00000475555	chr6	30981663	30984740	MUC21	TSS_proximal	promoter-TSS (NM_001322371)	-506	Mo_Bulk	0.0104135	0.135532	0.892498	0.98493
rs1128175	CONS00000475806	chr6	31651716	31653204	APOM	TSS	promoter-TSS (NM_001098534).2	56	Mo_Bulk	0.0481905	0.882171	0.380066	0.925472
rs1128175	CONS00000475787	chr6	31587322	31588418	LST1	gene_body	intron (NM_205840, intron 2 of 2)	670	Mo_Bulk	-0.0113879	-0.149628	0.881398	0.98493
rs1128175	CONS00000475674	chr6	31271195	31273978	HLA-C	TSS_proximal	promoter-TSS (NM_001243042).3	-451	Mo_Bulk	0.0743897	0.682779	0.496523	0.925472
rs1128175	CONS00000475702	chr6	31354056	31356107	HLA-B	TSS_proximal	TTS (NR_106951)	234	Mo_Bulk	-0.0184202	-0.196031	0.845033	0.98493
rs1128175	CONS00000475756	chr6	31497211	31498525	MICB	TSS_proximal	promoter-TSS (NM_001289161).3	-277	Mo_Bulk	0.0329167	0.521053	0.603627	0.938902
rs1128175	CONS00000475489	chr6	30829594	30831160	LINC00243	TSS_proximal	intron (NR_130726, intron 1 of 1)	282	Mo_Bulk	0.0174604	0.214732	0.830468	0.98493
rs1128175	CONS00000475520	chr6	30896775	30900189	DDR1	gene_body_overlap_end	intron (NM_001954, intron 17 of 18).5	7599	Mo_Bulk	-0.00535184	-0.0838872	0.933335	0.98493
rs1128175	CONS00000475797	chr6	31613940	31616216	AIF1	TSS_proximal	promoter-TSS (NM_001623).5	-156	Mo_Bulk	-0.0342719	-0.600618	0.549624	0.925472
rs1128175	CONS00000475800	chr6	31631175	31637050	PRRC2A	gene_body	TTS (NR_106890)	326	Mo_Bulk	-0.0223353	-0.403483	0.687562	0.953658
rs1128175	CONS00000475524	chr6	30913859	30915053	VARS2	TSS_proximal	TTS (NM_001517).5	125	Mo_Bulk	0.029245	0.537983	0.591935	0.938902
rs1128175	CONS00000475779	chr6	31568422	31569120	LTA	distal	intron (NR_149045, intron 1 of 1)	-3328	Mo_Bulk	0.0322252	0.478849	0.633223	0.94738
rs1128175	CONS00000475460	chr6	30768552	30770468	HCG20	gene_body	intron (NR_138037, intron 1 of 3)	2685	Mo_Bulk	0.00736435	0.102385	0.918682	0.98493
rs1128175	CONS00000475470	chr6	30793406	30794890	LINC00243	intergenic	Intergenic	27323	Mo_Bulk	-0.00933588	-0.132075	0.895224	0.98493
rs1128175	CONS00000475774	chr6	31540969	31543070	DDX39B	TSS	promoter-TSS (NR_037852).2	-17	Mo_Bulk	0.0380709	0.722754	0.47173	0.925472
rs1128175	CONS00000475781	chr6	31575175	31576087	TNF	TSS	promoter-TSS (NM_000594).3	66	Mo_Bulk	-0.00660208	-0.104487	0.917018	0.98493
rs1128175	CONS00000475480	chr6	30812555	30814933	LINC00243	gene_body	non-coding (NR_130726, exon 2 of 2)	16915	Mo_Bulk	-0.0178709	-0.288958	0.773287	0.98493
rs1128175	CONS00000475808	chr6	31659815	31661096	C6orf47	TSS_proximal	TTS (NM_033177).4	322	Mo_Bulk	-0.00439787	-0.0840956	0.93317	0.98493
rs1128175	CONS00000475716	chr6	31399461	31401183	XXbac-BPG181B23.9	TSS_proximal	promoter-TSS (NM_001289154).2	148	Mo_Bulk	0.0239309	0.423594	0.672886	0.953658
rs1128175	CONS00000475646	chr6	31203178	31204566	HCG27	gene_body_overlap_end	TTS (NR_026791)	6112	Mo_Bulk	-0.0261527	-0.364328	0.716479	0.953658
rs1128175	CONS00000475775	chr6	31546490	31548606	NFKBIL1	TSS	promoter-TSS (NM_001204078)	-60	Mo_Bulk	0.0139157	0.235189	0.814603	0.98493
rs1128175	CONS00000475798	chr6	31619804	31621119	PRRC2A	TSS_proximal	promoter-TSS (NM_004638).5	-253	Mo_Bulk	0.0311885	0.655618	0.513765	0.925472
rs1128175	CONS00000475786	chr6	31585323	31587206	LST1	TSS	promoter-TSS (NM_007161)	-12	Mo_Bulk	-0.0196998	-0.370039	0.712235	0.953658
rs1128175	CONS00000475809	chr6	31664713	31666287	GPANK1	TSS_proximal	promoter-TSS (NM_033177).4	130	Mo_Bulk	0.0195078	0.442262	0.659375	0.949696
rs1128175	CONS00000475432	chr6	30682076	30683198	PPP1R18	gene_body	intron (NM_001134870, intron 2 of 3).2	4008	Mo_Bulk	-0.0122163	-0.213282	0.831596	0.98493
rs1128175	CONS00000475448	chr6	30719849	30723017	TUBB	TSS_proximal	promoter-TSS (NM_001293216).6	-205	Mo_Bulk	0.0192763	0.41077	0.682231	0.953658
rs1128175	CONS00000475777	chr6	31558025	31560877	NFKBIL1	gene_body_overlap_end	TTS (NM_001144962).5	11843	Mo_Bulk	-0.0176725	-0.367247	0.714308	0.953658
rs1128175	CONS00000475447	chr6	30717087	30717924	TUBB	TSS	promoter-TSS (NM_014641).5	-225	Mo_Bulk	0.00202156	0.0386931	0.969222	0.991023
rs1128175	CONS00000475453	chr6	30741928	30744859	IER3-AS1	TSS_proximal	promoter-TSS (NM_001318875).7	431	Mo_Bulk	-0.00945254	-0.203402	0.839286	0.98493
rs1128175	CONS00000475434	chr6	30686387	30687829	PPP1R18	TSS_proximal	promoter-TSS (NM_133471)	99	Mo_Bulk	-0.00521965	-0.106627	0.915325	0.98493
rs2853971	CONS00000475703	chr6	31356273	31357849	HLA-B	TSS_proximal	intron (NM_005514, intron 1 of 7).6	118	Mo_Bulk	2.00394	5.99915	4.25498e-08	8.25466e-06
rs2853971	CONS00000475674	chr6	31271195	31273978	HLA-C	TSS_proximal	promoter-TSS (NM_001243042).3	-451	Mo_Bulk	0.89861	4.15417	7.51246e-05	0.00728709
rs2853971	CONS00000475700	chr6	31348567	31352589	HLA-B	distal	Intergenic	4738	Mo_Bulk	0.578073	3.28472	0.00146391	0.0567998
rs2853971	CONS00000475902	chr6	31908500	31910130	C2	gene_body	intron (NM_001178063, intron 1 of 13).3	-7229	Mo_Bulk	0.757322	3.51213	0.000702381	0.0340655
rs2853971	CONS00000475779	chr6	31568422	31569120	LTA	distal	intron (NR_149045, intron 1 of 1)	-3328	Mo_Bulk	-0.373549	-2.44593	0.0164283	0.531183
rs2853971	CONS00000475864	chr6	31794145	31796323	VARS1	TSS_overlap	5' UTR (NM_006295, exon 2 of 30).3	518	Mo_Bulk	-0.234584	-2.20473	0.0300681	0.552209
rs2853971	CONS00000475708	chr6	31373812	31375294	XXbac-BPG248L24.14	gene_body	Intergenic	-17374	Mo_Bulk	0.902225	3.55637	0.000606671	0.0340655
rs2853971	CONS00000475717	chr6	31402114	31404080	MICA	TSS_proximal	promoter-TSS (NM_001177519).4	-498	Mo_Bulk	-0.248615	-2.29738	0.0239578	0.552209
rs2853971	CONS00000475651	chr6	31215118	31216900	XXbac-BPG299F13.14	intergenic	Intergenic	18249	Mo_Bulk	0.524392	2.20441	0.0300916	0.552209
rs2853971	CONS00000475825	chr6	31702807	31703679	ABHD16A	TSS	promoter-TSS (NM_021160)	81	Mo_Bulk	-0.21472	-2.03524	0.0448205	0.552209
rs2853971	CONS00000475866	chr6	31805957	31807212	LSM2	TSS_proximal	intron (NM_021177, intron 1 of 4)	381	Mo_Bulk	-0.21609	-1.98821	0.0498808	0.552209
rs2853971	CONS00000475875	chr6	31834161	31835885	SNHG32	TSS	promoter-TSS (NR_002745)	107	Mo_Bulk	-0.230867	-1.97631	0.0512359	0.552209
rs2853971	CONS00000475784	chr6	31580557	31581533	LTB	gene_body	exon (NM_002341, exon 4 of 4).7	1380	Mo_Bulk	-0.251632	-2.0207	0.0463353	0.552209
rs2853971	CONS00000475753	chr6	31491611	31492377	MICB-DT	gene_body	intron (NR_149132, intron 1 of 1)	2800	Mo_Bulk	0.632222	2.35729	0.0206154	0.552209
rs2853971	CONS00000475755	chr6	31496082	31496930	MICB	gene_body	intron (NM_001289160, intron 1 of 5)	1625	Mo_Bulk	0.355659	2.01075	0.0473975	0.552209
rs2853971	CONS00000475671	chr6	31265097	31267508	HLA-C	distal	Intergenic	5789	Mo_Bulk	0.426464	1.84663	0.0681447	0.621006
rs2853971	CONS00000475533	chr6	30933583	30935436	MUCL3	TSS	Intergenic	-2340	Mo_Bulk	-0.395112	-1.97975	0.050841	0.552209
rs2853971	CONS00000475564	chr6	31003988	31005665	MUC22	distal	Intergenic	-1125	Mo_Bulk	0.404578	2.02737	0.0456355	0.552209
rs2853971	CONS00000475901	chr6	31907128	31907978	C2	gene_body	intron (NM_001178063, intron 1 of 13).3	-5467	Mo_Bulk	0.52239	2.15494	0.0338839	0.552209
rs2853971	CONS00000475612	chr6	31114350	31117410	PSORS1C1	TSS_overlap	3' UTR (NM_001264, exon 2 of 2).5	1080	Mo_Bulk	0.305163	1.67921	0.0966414	0.621006
rs2853971	CONS00000475781	chr6	31575175	31576087	TNF	TSS	promoter-TSS (NM_000594).3	66	Mo_Bulk	-0.243422	-1.68717	0.0950939	0.621006
rs2853971	CONS00000475582	chr6	31042466	31044041	MUC22	intergenic	Intergenic	-10196	Mo_Bulk	0.300062	1.73514	0.0861994	0.621006
rs2853971	CONS00000475876	chr6	31836178	31837510	SNHG32	TSS	promoter-TSS (NR_002742)	-232	Mo_Bulk	0.289235	1.71451	0.0899367	0.621006
rs2853971	CONS00000475801	chr6	31637063	31638719	PRRC2A	gene_body_overlap_end	TTS (NM_004638).5	4104	Mo_Bulk	0.317578	1.79027	0.0768326	0.621006
rs2853971	CONS00000475833	chr6	31723077	31724484	MPIG6B	TSS_proximal	exon (NM_138274, exon 2 of 4)	437	Mo_Bulk	0.327062	1.76214	0.0815005	0.621006
rs2853971	CONS00000475767	chr6	31525519	31527208	MCCD1	distal	Intergenic	-2598	Mo_Bulk	0.321798	1.77427	0.0794604	0.621006
rs2853971	CONS00000475872	chr6	31826312	31828182	HSPA1B	TSS_proximal	promoter-TSS (NM_005346).4	-491	Mo_Bulk	-0.170476	-1.50088	0.136949	0.621006
rs2853971	CONS00000475839	chr6	31737761	31738780	CLIC1	TSS_proximal	promoter-TSS (NM_001287593).2	-953	Mo_Bulk	-0.191358	-1.52834	0.129997	0.621006
rs2853971	CONS00000475777	chr6	31558025	31560877	NFKBIL1	gene_body_overlap_end	TTS (NM_001144962).5	11843	Mo_Bulk	-0.157573	-1.46353	0.146869	0.621006
rs2853971	CONS00000475845	chr6	31758606	31760746	MSH5	gene_body	intron (NR_037846, intron 17 of 28)	-3320	Mo_Bulk	-0.276855	-1.66134	0.100186	0.621006
rs2853971	CONS00000475672	chr6	31267606	31268906	HLA-C	gene_body_overlap_end	TTS (NM_001243042).3	3836	Mo_Bulk	0.341602	1.59044	0.115305	0.621006
rs2853971	CONS00000475622	chr6	31137328	31138416	PSORS1C1	TSS_proximal	3' UTR (NM_014069, exon 2 of 2)	1194	Mo_Bulk	0.26527	1.59532	0.114209	0.621006
rs2853971	CONS00000475776	chr6	31551063	31551831	NFKBIL1	gene_body	intron (NM_005007, intron 2 of 3).7	3839	Mo_Bulk	-0.310359	-1.62363	0.108013	0.621006
rs2853971	CONS00000475709	chr6	31376896	31379549	XXbac-BPG248L24.14	intergenic	Intergenic	20285	Mo_Bulk	-0.253496	-1.59812	0.113582	0.621006
rs2853971	CONS00000475615	chr6	31120295	31120891	CDSN	TSS_proximal	promoter-TSS (NM_001264).6	-147	Mo_Bulk	0.532458	1.94955	0.0543977	0.555429
rs2853971	CONS00000475595	chr6	31068362	31069411	C6orf15	intergenic	Intergenic	15437	Mo_Bulk	0.364446	1.67196	0.0980675	0.621006
rs2853971	CONS00000475754	chr6	31493667	31495226	MICB	TSS_proximal	promoter-TSS (NM_001289160)	347	Mo_Bulk	0.182756	1.47079	0.144897	0.621006
rs2853971	CONS00000475610	chr6	31108527	31111185	C6orf15	distal	Intergenic	2719	Mo_Bulk	0.251835	1.51591	0.13311	0.621006
rs2853971	CONS00000475819	chr6	31686324	31691042	XXbac-BPG32J3.20	gene_body_overlap_end	intron (NR_033488, intron 14 of 19)	-8310	Mo_Bulk	0.198375	1.48389	0.141393	0.621006
rs2853971	CONS00000475813	chr6	31674796	31676975	LY6G5C	gene_body_overlap_end	TTS (NM_025262)	4487	Mo_Bulk	0.252699	1.51964	0.132169	0.621006
rs2853971	CONS00000475772	chr6	31533499	31535497	DDX39B	gene_body	intron (NR_037853, intron 8 of 12)	1951	Mo_Bulk	0.283181	1.53738	0.127769	0.621006
rs2853971	CONS00000475689	chr6	31304594	31306171	LINC02571	distal	Intergenic	-3746	Mo_Bulk	-0.301514	-1.524	0.131078	0.621006
rs2853971	CONS00000475618	chr6	31125053	31127299	PSORS1C1	gene_body	intron (NM_014068, intron 2 of 5).5	-5730	Mo_Bulk	0.210491	1.45755	0.148506	0.621006
rs2853971	CONS00000475715	chr6	31396858	31397372	XXbac-BPG181B23.7	distal	intron (NR_148222, intron 1 of 1)	1393	Mo_Bulk	0.505374	1.63622	0.105347	0.621006
rs2853971	CONS00000475625	chr6	31142569	31143969	CCHCR1	gene_body	exon (NM_019052, exon 16 of 18).3	-4203	Mo_Bulk	-0.298529	-1.5655	0.121036	0.621006
rs2853971	CONS00000475869	chr6	31817343	31818540	HSPA1A	gene_body_overlap_end	TTS (NM_005345).4	2399	Mo_Bulk	0.305765	1.39968	0.165107	0.66219
rs2853971	CONS00000475859	chr6	31783844	31785019	VARS1	gene_body	exon (NM_006295, exon 12 of 30).3	-7104	Mo_Bulk	0.333318	1.48452	0.141226	0.621006
rs2853971	CONS00000475873	chr6	31829572	31830446	XXbac-BPG254B15.11	gene_body	3' UTR (NM_005346, exon 1 of 1).4	2271	Mo_Bulk	0.257761	1.39253	0.167254	0.66219
rs2853971	CONS00000475656	chr6	31228512	31230352	XXbac-BPG299F13.14	intergenic	Intergenic	31672	Mo_Bulk	0.307868	1.34474	0.182147	0.706729
rs2853971	CONS00000475719	chr6	31412223	31413379	MICA	gene_body	intron (NM_000247, intron 6 of 6).2	9206	Mo_Bulk	0.386268	1.45052	0.15045	0.621006
rs2853971	CONS00000475894	chr6	31882279	31883968	EHMT2-AS1	gene_body	intron (NM_001289413, intron 21 of 25).5	-4078	Mo_Bulk	-0.250373	-1.30005	0.196963	0.734825
rs2853971	CONS00000475810	chr6	31671050	31672561	LY6G5B	gene_body	intron (NM_021221, intron 2 of 2).4	855	Mo_Bulk	-0.28766	-1.32237	0.189455	0.720673
rs2853971	CONS00000475562	chr6	30999276	31001056	MUC22	intergenic	Intergenic	-5786	Mo_Bulk	0.217386	1.20334	0.232056	0.816368
rs2853971	CONS00000475589	chr6	31056639	31059246	MUC22	intergenic	intron (NM_001348249, intron 4 of 4).3	4493	Mo_Bulk	0.216196	1.1833	0.239861	0.816368
rs2853971	CONS00000475560	chr6	30996444	30997948	MUC22	intergenic	Intergenic	-8756	Mo_Bulk	0.259667	1.20065	0.233092	0.816368
rs2853971	CONS00000475903	chr6	31911263	31912816	C2	gene_body	intron (NM_001178063, intron 1 of 13).3	-9954	Mo_Bulk	0.304544	1.18463	0.239337	0.816368
rs2853971	CONS00000475743	chr6	31470451	31471966	HCP5	gene_body	promoter-TSS (NR_002812)	-20	Mo_Bulk	-0.305185	-1.13665	0.258756	0.836199
rs2853971	CONS00000475835	chr6	31728611	31729112	DDAH2	TSS_proximal	intron (NM_001303007, intron 1 of 5).7	437	Mo_Bulk	-0.453357	-1.21505	0.227579	0.816368
rs2853971	CONS00000475831	chr6	31719920	31721056	LY6G6C	gene_body	intron (NM_025261, intron 1 of 2).5	1258	Mo_Bulk	0.242126	1.13795	0.258216	0.836199
rs2853971	CONS00000475603	chr6	31086486	31087999	C6orf15	intergenic	Intergenic	25332	Mo_Bulk	0.215904	1.12947	0.261752	0.836199
rs2853971	CONS00000475654	chr6	31223590	31225589	XXbac-BPG299F13.14	intergenic	Intergenic	26830	Mo_Bulk	0.229822	1.12667	0.262929	0.836199
rs2853971	CONS00000475702	chr6	31354056	31356107	HLA-B	TSS_proximal	TTS (NR_106951)	234	Mo_Bulk	0.229058	1.11596	0.267461	0.836894
rs2853971	CONS00000475780	chr6	31571906	31573016	LTA	TSS_proximal	intron (NM_000595, intron 1 of 3).5	172	Mo_Bulk	-0.314631	-1.09155	0.277996	0.842675
rs2853971	CONS00000475758	chr6	31506153	31507483	MICB	gene_body	intron (NM_005931, intron 3 of 5).6	8673	Mo_Bulk	0.262298	1.04866	0.297194	0.848573
rs2853971	CONS00000475760	chr6	31508783	31510653	MICB	gene_body	intron (NM_005931, intron 5 of 5).6	11573	Mo_Bulk	0.225171	1.05977	0.292136	0.848573
rs2853971	CONS00000475543	chr6	30954696	30956562	SFTA2	TSS	promoter-TSS (NR_138040)	-767	Mo_Bulk	-0.1883	-1.09863	0.27491	0.842675
rs2853971	CONS00000475653	chr6	31222394	31223499	XXbac-BPG299F13.14	intergenic	Intergenic	25187	Mo_Bulk	-0.276776	-0.972425	0.333491	0.85128
rs2853971	CONS00000475604	chr6	31093976	31095069	C6orf15	intergenic	Intergenic	18052	Mo_Bulk	-0.186408	-1.07448	0.28553	0.848573
rs2853971	CONS00000475648	chr6	31209288	31210564	XXbac-BPG299F13.14	distal	Intergenic	12166	Mo_Bulk	0.281049	0.956987	0.341182	0.859602
rs2853971	CONS00000475723	chr6	31419196	31422348	XXbac-BPG181B23.9	gene_body	Intergenic	17177	Mo_Bulk	0.157693	1.02413	0.308568	0.848573
rs2853971	CONS00000475735	chr6	31440789	31443201	LINC01149	TSS_proximal	non-coding (NR_144465, exon 1 of 2)	328	Mo_Bulk	-0.150642	-1.04505	0.298849	0.848573
rs2853971	CONS00000475690	chr6	31307677	31309579	LINC02571	distal	Intergenic	-6991	Mo_Bulk	0.304885	1.03374	0.304076	0.848573
rs2853971	CONS00000475846	chr6	31760885	31761927	MSH5	gene_body	intron (NR_037846, intron 21 of 28)	-1590	Mo_Bulk	0.194944	0.936572	0.351529	0.872388
rs2853971	CONS00000475592	chr6	31062226	31064391	C6orf15	intergenic	Intergenic	9859	Mo_Bulk	0.168879	0.983475	0.328057	0.848573
rs2853971	CONS00000475605	chr6	31096833	31098092	C6orf15	intergenic	Intergenic	15112	Mo_Bulk	-0.21671	-0.880274	0.381097	0.876177
rs2853971	CONS00000475536	chr6	30939316	30941659	MUCL3	TSS_proximal	promoter-TSS (NM_080870)	-485	Mo_Bulk	-0.161401	-0.992013	0.323898	0.848573
rs2853971	CONS00000475548	chr6	30968932	30969800	SFTA2	intergenic	Intergenic	-14342	Mo_Bulk	-0.177029	-0.990681	0.324544	0.848573
rs2853971	CONS00000475596	chr6	31070313	31071434	C6orf15	intergenic	Intergenic	17424	Mo_Bulk	0.182538	0.855209	0.394746	0.876177
rs2853971	CONS00000475853	chr6	31775291	31775792	VWA7	gene_body	intron (NM_025258, intron 3 of 16).2	1786	Mo_Bulk	0.202001	0.724961	0.47039	0.902029
rs2853971	CONS00000475565	chr6	31007163	31008707	MUC22	distal	intron (NM_001322469, intron 1 of 5)	1983	Mo_Bulk	0.192834	0.813216	0.418278	0.88433
rs2853971	CONS00000475537	chr6	30942301	30943416	SFTA2	gene_body	intron (NM_080870, intron 1 of 2)	1886	Mo_Bulk	0.188513	0.873195	0.384921	0.876177
rs2853971	CONS00000475838	chr6	31735718	31736857	CLIC1	TSS_proximal	exon (NM_001287593, exon 2 of 7).2	257	Mo_Bulk	-0.122901	-1.0124	0.31411	0.848573
rs2853971	CONS00000475855	chr6	31778967	31779468	VARS1	gene_body	exon (NM_006295, exon 29 of 30).3	-1890	Mo_Bulk	-0.163013	-0.533316	0.595153	0.902029
rs2853971	CONS00000475578	chr6	31035982	31038254	MUC22	intergenic	Intergenic	-16332	Mo_Bulk	0.147602	0.901941	0.369538	0.872388
rs2853971	CONS00000475616	chr6	31121008	31121801	CDSN	TSS_proximal	promoter-TSS (NM_001264).6	-959	Mo_Bulk	-0.186754	-0.609007	0.544081	0.902029
rs2853971	CONS00000475847	chr6	31763074	31763813	SAPCD1	TSS_proximal	TTS (NM_172165).5	448	Mo_Bulk	0.144508	0.643371	0.521648	0.902029
rs2853971	CONS00000475849	chr6	31765409	31766583	SAPCD1-AS1	TSS_proximal	promoter-TSS (NR_126423)	-408	Mo_Bulk	-0.187786	-0.825237	0.411457	0.88433
rs2853971	CONS00000475607	chr6	31101973	31104649	C6orf15	distal	Intergenic	9264	Mo_Bulk	0.138836	0.928507	0.355672	0.872388
rs2853971	CONS00000475858	chr6	31782058	31782857	VARS1	gene_body	intron (NM_006295, intron 16 of 29).3	-5130	Mo_Bulk	-0.157807	-0.691549	0.491032	0.902029
rs2853971	CONS00000475574	chr6	31029079	31030483	MUC22	gene_body	exon (NM_001198815, exon 3 of 5).4	-23669	Mo_Bulk	-0.148835	-0.755396	0.452018	0.902029
rs2853971	CONS00000475778	chr6	31567525	31568308	LTA	distal	intron (NR_149045, intron 1 of 1)	-4182	Mo_Bulk	-0.177985	-0.802123	0.424632	0.885791
rs2853971	CONS00000475811	chr6	31672584	31673720	LY6G5B	gene_body	TTS (NM_021221).4	2201	Mo_Bulk	0.155547	0.677536	0.499835	0.902029
rs2853971	CONS00000475856	chr6	31779739	31780240	VARS1	gene_body	intron (NM_006295, intron 26 of 29).3	-2662	Mo_Bulk	0.12913	0.493325	0.623006	0.917463
rs2853971	CONS00000475718	chr6	31410501	31412033	MICA	gene_body	exon (NM_001289154, exon 3 of 6).2	7672	Mo_Bulk	-0.152914	-0.584126	0.560623	0.902029
rs2853971	CONS00000475569	chr6	31016540	31017413	MUC22	gene_body	intron (NM_001322469, intron 2 of 5)	11025	Mo_Bulk	0.0899942	0.351877	0.725768	0.927189
rs2853971	CONS00000475525	chr6	30915230	30915874	VARS2	gene_body	intron (NM_020442, intron 4 of 29).5	1221	Mo_Bulk	0.130439	0.620921	0.536249	0.902029
rs2853971	CONS00000475821	chr6	31692988	31693912	ABHD16A	gene_body	intron (NR_033488, intron 5 of 19)	7641	Mo_Bulk	-0.0973343	-0.408298	0.684042	0.927189
rs2853971	CONS00000475634	chr6	31169007	31170628	POU5F1	TSS_FIP	intron (NM_002701, intron 1 of 4)	864	Mo_Bulk	-0.140146	-0.73594	0.463714	0.902029
rs2853971	CONS00000475563	chr6	31001241	31002869	MUC22	distal	Intergenic	-3897	Mo_Bulk	0.111048	0.553347	0.581422	0.902029
rs2853971	CONS00000475889	chr6	31869865	31872207	SLC44A4	gene_body	exon (NM_025257, exon 10 of 21).4	6635	Mo_Bulk	-0.129652	-0.839726	0.403326	0.87916
rs2853971	CONS00000475541	chr6	30947184	30948467	HCG21	gene_body	intron (NR_138040, intron 2 of 2)	6853	Mo_Bulk	-0.120417	-0.541073	0.589818	0.902029
rs2853971	CONS00000475688	chr6	31299990	31301776	LINC02571	TSS_overlap	intron (NR_149115, intron 1 of 3)	754	Mo_Bulk	0.174041	0.661536	0.509989	0.902029
rs2853971	CONS00000475747	chr6	31477843	31479007	HCP5	gene_body_overlap_end	Intergenic	7196	Mo_Bulk	0.12891	0.561311	0.576005	0.902029
rs2853971	CONS00000475809	chr6	31664713	31666287	GPANK1	TSS_proximal	promoter-TSS (NM_033177).4	130	Mo_Bulk	-0.0993892	-1.00091	0.319602	0.848573
rs2853971	CONS00000475627	chr6	31147856	31148812	CCHCR1	gene_body	intron (NM_001105564, intron 10 of 17)	-9268	Mo_Bulk	0.0723736	0.304455	0.761497	0.927189
rs2853971	CONS00000475888	chr6	31868592	31869663	SLC44A4	gene_body	intron (NM_001178044, intron 12 of 19)	-6307	Mo_Bulk	-0.124912	-0.5453	0.58692	0.902029
rs2853971	CONS00000475556	chr6	30987341	30988483	MUC21	gene_body	intron (NM_001010909, intron 2 of 2).5	4194	Mo_Bulk	-0.0404898	-0.173114	0.862957	0.948396
rs2853971	CONS00000475841	chr6	31746551	31747991	MSH5	gene_body	intron (NR_037846, intron 9 of 28)	7323	Mo_Bulk	0.0811572	0.364012	0.716718	0.927189
rs2853971	CONS00000475884	chr6	31850755	31852678	NEU1	intergenic	Intergenic	11104	Mo_Bulk	-0.121	-0.620769	0.536348	0.902029
rs2853971	CONS00000475843	chr6	31752581	31753772	MSH5-SAPCD1	gene_body	intron (NR_037846, intron 10 of 28)	-9819	Mo_Bulk	-0.0615182	-0.262387	0.793633	0.927189
rs2853971	CONS00000475591	chr6	31060900	31062196	C6orf15	intergenic	Intergenic	8098	Mo_Bulk	0.058769	0.260764	0.794881	0.927189
rs2853971	CONS00000475830	chr6	31718582	31719635	MPIG6B	gene_body_overlap_start	exon (NM_025261, exon 3 of 3).5	2637	Mo_Bulk	0.0525664	0.226667	0.821206	0.93166
rs2853971	CONS00000475641	chr6	31185802	31188172	POU5F1	distal	promoter-TSS (NR_026816)	-670	Mo_Bulk	0.120451	0.565514	0.573156	0.902029
rs2853971	CONS00000475899	chr6	31896511	31898844	EHMT2	TSS	promoter-TSS (NM_001318833).4	20	Mo_Bulk	-0.105977	-0.898219	0.371508	0.872388
rs2853971	CONS00000475535	chr6	30937954	30939281	MUCL3	gene_body	Intergenic	-2355	Mo_Bulk	0.105812	0.604156	0.547286	0.902029
rs2853971	CONS00000475874	chr6	31832558	31833216	XXbac-BPG254B15.11	gene_body	Intergenic	-2029	Mo_Bulk	0.0876231	0.374531	0.708906	0.927189
rs2853971	CONS00000475573	chr6	31025159	31027837	MUC22	gene_body	exon (NM_001198815, exon 3 of 5).4	20546	Mo_Bulk	-0.12787	-0.648204	0.518532	0.902029
rs2853971	CONS00000475567	chr6	31011519	31013124	MUC22	gene_body	intron (NM_001322469, intron 2 of 5)	6370	Mo_Bulk	0.074962	0.367799	0.713902	0.927189
rs2853971	CONS00000475729	chr6	31432494	31434047	XXbac-BPG181B23.9	gene_body	Intergenic	-8396	Mo_Bulk	0.0592255	0.256792	0.797936	0.927189
rs2853971	CONS00000475583	chr6	31045028	31047082	MUC22	intergenic	Intergenic	-7395	Mo_Bulk	0.116154	0.621234	0.536044	0.902029
rs2853971	CONS00000475832	chr6	31721108	31722243	LY6G6C	TSS	promoter-TSS (NM_025261).5	70	Mo_Bulk	0.0594043	0.262968	0.793187	0.927189
rs2853971	CONS00000475571	chr6	31018986	31021284	MUC22	gene_body	intron (NM_001322469, intron 2 of 5)	14183	Mo_Bulk	0.107739	0.512178	0.609803	0.917068
rs2853971	CONS00000475817	chr6	31682762	31683603	LY6G5C	gene_body	Intergenic	-2810	Mo_Bulk	0.0756366	0.261156	0.79458	0.927189
rs2853971	CONS00000475763	chr6	31515092	31516990	MCCD1	intergenic	Intergenic	-12921	Mo_Bulk	0.114149	0.749826	0.455349	0.902029
rs2853971	CONS00000475766	chr6	31521505	31524027	MCCD1	distal	Intergenic	-6196	Mo_Bulk	0.101661	0.602293	0.54852	0.902029
rs2853971	CONS00000475789	chr6	31596509	31597472	NCR3	distal	Intergenic	-3985	Mo_Bulk	-0.0449556	-0.217352	0.828435	0.934397
rs2853971	CONS00000475566	chr6	31009803	31011184	MUC22	TSS	intron (NM_001322469, intron 1 of 5)	4542	Mo_Bulk	0.039125	0.181553	0.856349	0.948396
rs2853971	CONS00000475629	chr6	31158026	31160047	TCF19	TSS_proximal	promoter-TSS (NM_019052).3	448	Mo_Bulk	-0.0894984	-0.903684	0.368618	0.872388
rs2853971	CONS00000475631	chr6	31164610	31166185	POU5F1	gene_body	intron (NM_001173531, intron 3 of 4).6	1772	Mo_Bulk	-0.0544243	-0.270232	0.787611	0.927189
rs2853971	CONS00000475788	chr6	31592089	31594011	NCR3	TSS	promoter-TSS (NM_001145466).5	-44	Mo_Bulk	0.0966401	0.53355	0.594991	0.902029
rs2853971	CONS00000475742	chr6	31462732	31466912	HCP5	TSS_overlap	non-coding (NR_040662, exon 2 of 2).3	1642	Mo_Bulk	-0.0994431	-0.859321	0.392487	0.876177
rs2853971	CONS00000475785	chr6	31581568	31582863	LTB	TSS_proximal	intron (NM_002341, intron 1 of 3).7	209	Mo_Bulk	-0.0888397	-0.639593	0.52409	0.902029
rs2853971	CONS00000475586	chr6	31053090	31054548	MUC22	intergenic	intron (NM_001348249, intron 1 of 4).3	369	Mo_Bulk	-0.0393692	-0.186417	0.852544	0.948396
rs2853971	CONS00000475637	chr6	31174751	31176439	PSORS1C3	gene_body	intron (NR_152833, intron 2 of 5)	-4913	Mo_Bulk	-0.0836346	-0.495844	0.621235	0.917463
rs2853971	CONS00000475555	chr6	30981663	30984740	MUC21	TSS_proximal	promoter-TSS (NM_001322371)	-506	Mo_Bulk	0.102094	0.617114	0.538745	0.902029
rs2853971	CONS00000475890	chr6	31874300	31875361	SLC44A4	gene_body	exon (NM_025257, exon 6 of 21).4	2840	Mo_Bulk	0.0533432	0.282362	0.778326	0.927189
rs2853971	CONS00000475638	chr6	31177698	31179174	PSORS1C3	TSS_proximal	intron (NR_152839, intron 1 of 2)	-7754	Mo_Bulk	-0.0495761	-0.281704	0.778829	0.927189
rs2853971	CONS00000475726	chr6	31425471	31427350	XXbac-BPG181B23.9	gene_body	Intergenic	-15256	Mo_Bulk	0.0235305	0.101582	0.919319	0.95094
rs2853971	CONS00000475619	chr6	31127814	31129144	PSORS1C1	gene_body	intron (NM_014068, intron 2 of 5).5	-8033	Mo_Bulk	-0.032534	-0.146626	0.883761	0.949928
rs2853971	CONS00000475787	chr6	31587322	31588418	LST1	gene_body	intron (NM_205840, intron 2 of 2)	670	Mo_Bulk	-0.0862779	-0.482332	0.630762	0.920059
rs2853971	CONS00000475623	chr6	31138857	31140244	PSORS1C2	TSS_proximal	promoter-TSS (NM_014069)	-485	Mo_Bulk	-0.0520301	-0.28171	0.778824	0.927189
rs2853971	CONS00000475897	chr6	31886588	31889680	EHMT2	gene_body	exon (NM_001318833, exon 13 of 28).4	8855	Mo_Bulk	-0.0987347	-0.632726	0.528545	0.902029
rs2853971	CONS00000475626	chr6	31144276	31146363	CCHCR1	gene_body	intron (NM_001105564, intron 12 of 17)	-6254	Mo_Bulk	0.0650208	0.368034	0.713727	0.927189
rs2853971	CONS00000475549	chr6	30971462	30973468	MUC21	intergenic	Intergenic	-11243	Mo_Bulk	0.0174165	0.0992336	0.921177	0.95094
rs2853971	CONS00000475804	chr6	31643826	31645393	BAG6	gene_body	intron (NM_080703, intron 10 of 24).4	7780	Mo_Bulk	0.0537533	0.248056	0.804666	0.927189
rs2853971	CONS00000475681	chr6	31287497	31289221	LINC02571	intergenic	Intergenic	13278	Mo_Bulk	0.0307871	0.166352	0.86826	0.948396
rs2853971	CONS00000475617	chr6	31122694	31124127	PSORS1C1	gene_body	intron (NM_014068, intron 1 of 5).5	-2965	Mo_Bulk	-0.0417181	-0.237931	0.812485	0.927189
rs2853971	CONS00000475724	chr6	31422362	31424714	XXbac-BPG181B23.9	gene_body	Intergenic	-18129	Mo_Bulk	-0.0314551	-0.154987	0.877185	0.949928
rs2853971	CONS00000475880	chr6	31844357	31846412	SNHG32	intergenic	Intergenic	8309	Mo_Bulk	-0.000198228	-0.00115735	0.999079	0.999613
rs2853971	CONS00000475854	chr6	31776793	31777799	VWA7	TSS	promoter-TSS (NM_025258).2	32	Mo_Bulk	-0.112724	-0.673774	0.502212	0.902029
rs2853971	CONS00000475892	chr6	31876904	31879177	EHMT2-AS1	TSS_proximal	promoter-TSS (NM_001178045)	-370	Mo_Bulk	0.101356	0.559322	0.577356	0.902029
rs2853971	CONS00000475600	chr6	31078663	31080352	C6orf15	intergenic	Intergenic	26058	Mo_Bulk	-0.0275177	-0.163908	0.870178	0.948396
rs2853971	CONS00000475774	chr6	31540969	31543070	DDX39B	TSS	promoter-TSS (NR_037852).2	-17	Mo_Bulk	-0.100738	-0.850324	0.397441	0.876177
rs2853971	CONS00000475557	chr6	30988629	30991325	MUC21	gene_body_overlap_end	TTS (NM_001322371)	6259	Mo_Bulk	-0.0579888	-0.314175	0.754128	0.927189
rs2853971	CONS00000475705	chr6	31366606	31367550	XXbac-BPG248L24.14	TSS	Intergenic	-9899	Mo_Bulk	0.0880975	0.549228	0.584233	0.902029
rs2853971	CONS00000475798	chr6	31619804	31621119	PRRC2A	TSS_proximal	promoter-TSS (NM_004638).5	-253	Mo_Bulk	-0.096128	-0.894959	0.373238	0.872388
rs2853971	CONS00000475611	chr6	31111509	31113338	C6orf15	TSS_proximal	intron (NM_014070, intron 1 of 1).5	151	Mo_Bulk	0.016047	0.0972729	0.92273	0.95094
rs2853971	CONS00000475790	chr6	31598085	31599371	NCR3	distal	Intergenic	-5722	Mo_Bulk	-0.0505957	-0.311453	0.756189	0.927189
rs2853971	CONS00000475840	chr6	31739578	31740648	MSH5	TSS	5' UTR (NM_002441, exon 1 of 25)	165	Mo_Bulk	-0.0858925	-0.811297	0.419373	0.88433
rs2853971	CONS00000475808	chr6	31659815	31661096	C6orf47	TSS_proximal	TTS (NM_033177).4	322	Mo_Bulk	-0.0793348	-0.671263	0.503803	0.902029
rs2853971	CONS00000475837	chr6	31734509	31735499	CLIC1	gene_body	intron (NM_001288, intron 1 of 5)	1541	Mo_Bulk	-0.0974908	-0.653171	0.515341	0.902029
rs2853971	CONS00000475639	chr6	31180323	31181147	POU5F1	TSS	intron (NR_152839, intron 1 of 2)	5582	Mo_Bulk	-0.0751384	-0.245688	0.806493	0.927189
rs2853971	CONS00000475628	chr6	31149872	31151871	CCHCR1	gene_body	intron (NM_001105564, intron 5 of 17)	6917	Mo_Bulk	-0.0184035	-0.11472	0.908927	0.95094
rs2853971	CONS00000475740	chr6	31452550	31453770	XXbac-BPG181B23.9	gene_body	Intergenic	-10020	Mo_Bulk	-0.0717571	-0.287441	0.774447	0.927189
rs2853971	CONS00000475530	chr6	30925092	30927822	XXbac-BPG118E17.11	gene_body_overlap_end	TTS (NM_001167733).2	5713	Mo_Bulk	0.0573377	0.378068	0.706286	0.927189
rs2853971	CONS00000475716	chr6	31399461	31401183	XXbac-BPG181B23.9	TSS_proximal	promoter-TSS (NM_001289154).2	148	Mo_Bulk	0.0930982	0.740686	0.460846	0.902029
rs2853971	CONS00000475713	chr6	31383653	31387424	XXbac-BPG181B23.7	distal	Intergenic	12969	Mo_Bulk	0.0640601	0.424427	0.672285	0.927189
rs2853971	CONS00000475529	chr6	30922218	30924683	XXbac-BPG118E17.11	gene_body	exon (NM_001167733, exon 24 of 29).2	8719	Mo_Bulk	-0.050238	-0.320778	0.749135	0.927189
rs2853971	CONS00000475532	chr6	30931415	30933543	SFTA2	TSS_proximal	promoter-TSS (NM_205854)	-309	Mo_Bulk	0.0180172	0.103037	0.918167	0.95094
rs2853971	CONS00000475826	chr6	31710203	31713195	LY6G6F-LY6G6D	gene_body	TTS (NR_024541)	2366	Mo_Bulk	-0.058857	-0.453684	0.651168	0.927189
rs2853971	CONS00000475802	chr6	31638723	31642832	BAG6	gene_body_overlap_end	intron (NM_080703, intron 20 of 24).4	6991	Mo_Bulk	-0.0601164	-0.439006	0.661728	0.927189
rs2853971	CONS00000475836	chr6	31729138	31730579	DDAH2	TSS_proximal	promoter-TSS (NM_001303008).2	-344	Mo_Bulk	-0.080867	-0.727684	0.468729	0.902029
rs2853971	CONS00000475745	chr6	31473903	31475534	HCP5	gene_body	Intergenic	3490	Mo_Bulk	-0.00824976	-0.0402028	0.968022	0.988401
rs2853971	CONS00000475701	chr6	31352663	31353857	HLA-B	distal	TTS (NM_005514).6	2056	Mo_Bulk	0.0524676	0.291852	0.771083	0.927189
rs2853971	CONS00000475799	chr6	31627132	31629950	PRRC2A	gene_body	intron (NM_080686, intron 12 of 30).7	-5246	Mo_Bulk	-0.000393357	-0.00237492	0.99811	0.999613
rs2853971	CONS00000475636	chr6	31171737	31174554	POU5F1	gene_body	TTS (NR_026816)	-2464	Mo_Bulk	-0.0263344	-0.182521	0.855592	0.948396
rs2853971	CONS00000475546	chr6	30963873	30966529	SFTA2	distal	Intergenic	-10339	Mo_Bulk	-0.023266	-0.139628	0.889271	0.949928
rs2853971	CONS00000475768	chr6	31527910	31531140	MCCD1	TSS_FIP	TTS (NR_037852).2	563	Mo_Bulk	0.0418738	0.308781	0.758215	0.927189
rs2853971	CONS00000475786	chr6	31585323	31587206	LST1	TSS	promoter-TSS (NM_007161)	-12	Mo_Bulk	-0.0841147	-0.702879	0.483977	0.902029
rs2853971	CONS00000475900	chr6	31901322	31903075	ZBTB12	TSS_proximal	promoter-TSS (NM_181842).2	-113	Mo_Bulk	0.0552665	0.420557	0.675098	0.927189
rs2853971	CONS00000475868	chr6	31813876	31816000	HSPA1L	TSS_proximal	promoter-TSS (NM_005345).4	345	Mo_Bulk	-0.0602064	-0.491552	0.624254	0.917463
rs2853971	CONS00000475646	chr6	31203178	31204566	HCG27	gene_body_overlap_end	TTS (NR_026791)	6112	Mo_Bulk	0.0924906	0.57512	0.56667	0.902029
rs2853971	CONS00000475756	chr6	31497211	31498525	MICB	TSS_proximal	promoter-TSS (NM_001289161).3	-277	Mo_Bulk	-0.0380478	-0.265217	0.791459	0.927189
rs2853971	CONS00000475816	chr6	31679936	31681936	LY6G5C	TSS_proximal	promoter-TSS (NM_025262)	-563	Mo_Bulk	-0.0398483	-0.314719	0.753717	0.927189
rs2853971	CONS00000475850	chr6	31768552	31770261	VWA7	gene_body	intron (NM_025258, intron 9 of 16).2	-3819	Mo_Bulk	-0.00243629	-0.0178724	0.985781	0.999613
rs2853971	CONS00000475800	chr6	31631175	31637050	PRRC2A	gene_body	TTS (NR_106890)	326	Mo_Bulk	-0.0411851	-0.339647	0.734928	0.927189
rs2853971	CONS00000475775	chr6	31546490	31548606	NFKBIL1	TSS	promoter-TSS (NM_001204078)	-60	Mo_Bulk	-0.0576198	-0.428053	0.669653	0.927189
rs2853971	CONS00000475797	chr6	31613940	31616216	AIF1	TSS_proximal	promoter-TSS (NM_001623).5	-156	Mo_Bulk	-0.0446378	-0.347871	0.728764	0.927189
rs2853971	CONS00000475871	chr6	31821341	31822995	HSPA1B	distal	Intergenic	-5570	Mo_Bulk	-0.0123754	-0.0951673	0.924397	0.95094
rs2853971	CONS00000475524	chr6	30913859	30915053	VARS2	TSS_proximal	TTS (NM_001517).5	125	Mo_Bulk	0.0169817	0.137219	0.891169	0.949928
rs2853971	CONS00000475834	chr6	31727037	31728067	DDAH2	gene_body	TTS (NM_138274)	1747	Mo_Bulk	-6.01324e-05	-0.000486223	0.999613	0.999613
rs2853971	CONS00000475887	chr6	31862522	31864292	NEU1	TSS_proximal	promoter-TSS (NM_000434).8	-586	Mo_Bulk	-0.029391	-0.282061	0.778556	0.927189
rs2853971	CONS00000475644	chr6	31196869	31198340	HCG27	TSS_proximal	promoter-TSS (NR_026791)	-155	Mo_Bulk	0.011078	0.0925992	0.926431	0.95094
rs2853971	CONS00000475806	chr6	31651716	31653204	APOM	TSS	promoter-TSS (NM_001098534).2	56	Mo_Bulk	-0.0300889	-0.241767	0.80952	0.927189
rs1128175	CONS00000475671	chr6	31265097	31267508	HLA-C	distal	Intergenic	5789	NK_Bulk	0.40537	3.73997	0.00035621	0.0573499
rs1128175	CONS00000475629	chr6	31158026	31160047	TCF19	TSS_proximal	promoter-TSS (NM_019052).3	448	NK_Bulk	-0.142507	-2.61656	0.0107232	0.398202
rs1128175	CONS00000475785	chr6	31581568	31582863	LTB	TSS_proximal	intron (NM_002341, intron 1 of 3).7	209	NK_Bulk	-0.183352	-2.51338	0.0140894	0.398202
rs1128175	CONS00000475673	chr6	31269061	31269562	HLA-C	gene_body	intron (NM_002117, intron 7 of 7)	2780	NK_Bulk	0.379648	2.7516	0.00742121	0.398202
rs1128175	CONS00000475727	chr6	31429834	31431140	XXbac-BPG181B23.9	gene_body	Intergenic	-11180	NK_Bulk	-0.303345	-2.49345	0.0148398	0.398202
rs1128175	CONS00000475573	chr6	31025159	31027837	MUC22	gene_body	exon (NM_001198815, exon 3 of 5).4	20546	NK_Bulk	-0.268642	-2.5057	0.0143744	0.398202
rs1128175	CONS00000475604	chr6	31093976	31095069	C6orf15	intergenic	Intergenic	18052	NK_Bulk	-0.194969	-2.35442	0.0211528	0.486515
rs1128175	CONS00000475535	chr6	30937954	30939281	MUCL3	gene_body	Intergenic	-2355	NK_Bulk	0.21487	2.21972	0.0294397	0.569886
rs1128175	CONS00000475611	chr6	31111509	31113338	C6orf15	TSS_proximal	intron (NM_014070, intron 1 of 1).5	151	NK_Bulk	-0.184794	-2.17631	0.0326596	0.569886
rs1128175	CONS00000475800	chr6	31631175	31637050	PRRC2A	gene_body	TTS (NR_106890)	326	NK_Bulk	-0.131058	-2.03885	0.0449662	0.569886
rs1128175	CONS00000475705	chr6	31366606	31367550	XXbac-BPG248L24.14	TSS	Intergenic	-9899	NK_Bulk	-0.177738	-1.95932	0.0537666	0.569886
rs1128175	CONS00000475753	chr6	31491611	31492377	MICB-DT	gene_body	intron (NR_149132, intron 1 of 1)	2800	NK_Bulk	-0.219792	-1.93217	0.0570905	0.569886
rs1128175	CONS00000475797	chr6	31613940	31616216	AIF1	TSS_proximal	promoter-TSS (NM_001623).5	-156	NK_Bulk	-0.160933	-1.85982	0.0668058	0.569886
rs1128175	CONS00000475716	chr6	31399461	31401183	XXbac-BPG181B23.9	TSS_proximal	promoter-TSS (NM_001289154).2	148	NK_Bulk	-0.141839	-1.83848	0.0699237	0.569886
rs1128175	CONS00000475622	chr6	31137328	31138416	PSORS1C1	TSS_proximal	3' UTR (NM_014069, exon 2 of 2)	1194	NK_Bulk	-0.150253	-1.82728	0.0716097	0.569886
rs1128175	CONS00000475451	chr6	30735483	30736428	FLOT1	gene_body	intron (NM_005803, intron 8 of 12).6	6731	NK_Bulk	-0.252079	-1.94493	0.0555076	0.569886
rs1128175	CONS00000475637	chr6	31174751	31176439	PSORS1C3	gene_body	intron (NR_152833, intron 2 of 5)	-4913	NK_Bulk	-0.167184	-1.77589	0.0797798	0.569886
rs1128175	CONS00000475703	chr6	31356273	31357849	HLA-B	TSS_proximal	intron (NM_005514, intron 1 of 7).6	118	NK_Bulk	0.340131	1.7647	0.0816588	0.569886
rs1128175	CONS00000475672	chr6	31267606	31268906	HLA-C	gene_body_overlap_end	TTS (NM_001243042).3	3836	NK_Bulk	0.175972	1.74873	0.0844023	0.569886
rs1128175	CONS00000475787	chr6	31587322	31588418	LST1	gene_body	intron (NM_205840, intron 2 of 2)	670	NK_Bulk	-0.144265	-1.73882	0.0861428	0.569886
rs1128175	CONS00000475603	chr6	31086486	31087999	C6orf15	intergenic	Intergenic	25332	NK_Bulk	-0.125035	-1.71504	0.0904398	0.569886
rs1128175	CONS00000475529	chr6	30922218	30924683	XXbac-BPG118E17.11	gene_body	exon (NM_001167733, exon 24 of 29).2	8719	NK_Bulk	-0.120782	-1.71218	0.0909676	0.569886
rs1128175	CONS00000475631	chr6	31164610	31166185	POU5F1	gene_body	intron (NM_001173531, intron 3 of 4).6	1772	NK_Bulk	0.167178	1.77941	0.0791963	0.569886
rs1128175	CONS00000475809	chr6	31664713	31666287	GPANK1	TSS_proximal	promoter-TSS (NM_033177).4	130	NK_Bulk	-0.0936965	-1.7283	0.0880216	0.569886
rs1128175	CONS00000475612	chr6	31114350	31117410	PSORS1C1	TSS_overlap	3' UTR (NM_001264, exon 2 of 2).5	1080	NK_Bulk	-0.119885	-1.67228	0.0986074	0.569886
rs1128175	CONS00000475708	chr6	31373812	31375294	XXbac-BPG248L24.14	gene_body	Intergenic	-17374	NK_Bulk	0.259318	1.77468	0.0799818	0.569886
rs1128175	CONS00000475702	chr6	31354056	31356107	HLA-B	TSS_proximal	TTS (NR_106951)	234	NK_Bulk	-0.189537	-1.63009	0.107248	0.569886
rs1128175	CONS00000475816	chr6	31679936	31681936	LY6G5C	TSS_proximal	promoter-TSS (NM_025262)	-563	NK_Bulk	-0.109148	-1.62406	0.108531	0.569886
rs1128175	CONS00000475735	chr6	31440789	31443201	LINC01149	TSS_proximal	non-coding (NR_144465, exon 1 of 2)	328	NK_Bulk	-0.117456	-1.59906	0.113985	0.569886
rs1128175	CONS00000475745	chr6	31473903	31475534	HCP5	gene_body	Intergenic	3490	NK_Bulk	-0.150081	-1.58129	0.117992	0.569886
rs1128175	CONS00000475698	chr6	31343768	31345572	HLA-B	intergenic	Intergenic	10646	NK_Bulk	0.265376	1.60726	0.112172	0.569886
rs1128175	CONS00000475744	chr6	31472318	31473178	HCP5	gene_body	TTS (NR_002812)	1519	NK_Bulk	-0.231138	-1.6442	0.104293	0.569886
rs1128175	CONS00000475777	chr6	31558025	31560877	NFKBIL1	gene_body_overlap_end	TTS (NM_001144962).5	11843	NK_Bulk	-0.0901128	-1.59646	0.114564	0.569886
rs1128175	CONS00000475688	chr6	31299990	31301776	LINC02571	TSS_overlap	intron (NR_149115, intron 1 of 3)	754	NK_Bulk	-0.20086	-1.57107	0.120349	0.569886
rs1128175	CONS00000475636	chr6	31171737	31174554	POU5F1	gene_body	TTS (NR_026816)	-2464	NK_Bulk	0.12056	1.51643	0.133587	0.595649
rs1128175	CONS00000475532	chr6	30931415	30933543	SFTA2	TSS_proximal	promoter-TSS (NM_205854)	-309	NK_Bulk	0.124867	1.49488	0.139113	0.595649
rs1128175	CONS00000475786	chr6	31585323	31587206	LST1	TSS	promoter-TSS (NM_007161)	-12	NK_Bulk	-0.105965	-1.48643	0.141328	0.595649
rs1128175	CONS00000475789	chr6	31596509	31597472	NCR3	distal	Intergenic	-3985	NK_Bulk	-0.143019	-1.44646	0.152187	0.595649
rs1128175	CONS00000475453	chr6	30741928	30744859	IER3-AS1	TSS_proximal	promoter-TSS (NM_001318875).7	431	NK_Bulk	-0.0835862	-1.53228	0.129633	0.595649
rs1128175	CONS00000475743	chr6	31470451	31471966	HCP5	gene_body	promoter-TSS (NR_002812)	-20	NK_Bulk	-0.145984	-1.40242	0.164887	0.595649
rs1128175	CONS00000475467	chr6	30787768	30789276	HCG20	gene_body	intron (NR_138037, intron 1 of 3)	21697	NK_Bulk	-0.151277	-1.39076	0.168384	0.595649
rs1128175	CONS00000475763	chr6	31515092	31516990	MCCD1	intergenic	Intergenic	-12921	NK_Bulk	-0.135029	-1.38612	0.169791	0.595649
rs1128175	CONS00000475557	chr6	30988629	30991325	MUC21	gene_body_overlap_end	TTS (NM_001322371)	6259	NK_Bulk	-0.105202	-1.38969	0.168707	0.595649
rs1128175	CONS00000475578	chr6	31035982	31038254	MUC22	intergenic	Intergenic	-16332	NK_Bulk	0.134325	1.34575	0.182409	0.595649
rs1128175	CONS00000475433	chr6	30684361	30685104	PPP1R18	TSS	exon (NM_133471, exon 1 of 3)	1912	NK_Bulk	-0.0957728	-1.37884	0.172014	0.595649
rs1128175	CONS00000475776	chr6	31551063	31551831	NFKBIL1	gene_body	intron (NM_005007, intron 2 of 3).7	3839	NK_Bulk	-0.11177	-1.30509	0.195825	0.606303
rs1128175	CONS00000475515	chr6	30882603	30886629	DDR1	TSS	promoter-TSS (NM_001202523)	66	NK_Bulk	-0.0837393	-1.38315	0.170696	0.595649
rs1128175	CONS00000475450	chr6	30730113	30731696	FLOT1	gene_body	intron (NM_005803, intron 9 of 12).6	9267	NK_Bulk	-0.113402	-1.32426	0.189411	0.597945
rs1128175	CONS00000475448	chr6	30719849	30723017	TUBB	TSS_proximal	promoter-TSS (NM_001293216).6	-205	NK_Bulk	-0.0788241	-1.45795	0.149002	0.595649
rs1128175	CONS00000475717	chr6	31402114	31404080	MICA	TSS_proximal	promoter-TSS (NM_001177519).4	-498	NK_Bulk	-0.0772801	-1.35948	0.178041	0.595649
rs1128175	CONS00000475768	chr6	31527910	31531140	MCCD1	TSS_FIP	TTS (NR_037852).2	563	NK_Bulk	-0.0953873	-1.28155	0.203924	0.619466
rs1128175	CONS00000475754	chr6	31493667	31495226	MICB	TSS_proximal	promoter-TSS (NM_001289160)	347	NK_Bulk	0.0906208	1.34381	0.183033	0.595649
rs1128175	CONS00000475562	chr6	30999276	31001056	MUC22	intergenic	Intergenic	-5786	NK_Bulk	0.126851	1.18603	0.239328	0.687276
rs1128175	CONS00000475442	chr6	30702673	30704423	MDC1-AS1	TSS_proximal	intron (NM_014641, intron 10 of 14).5	481	NK_Bulk	0.123062	1.18445	0.239949	0.687276
rs1128175	CONS00000475704	chr6	31358235	31358984	HLA-B	distal	Intergenic	-1431	NK_Bulk	0.160932	1.20011	0.23385	0.687276
rs1128175	CONS00000475623	chr6	31138857	31140244	PSORS1C2	TSS_proximal	promoter-TSS (NM_014069)	-485	NK_Bulk	-0.111223	-1.1353	0.259841	0.697324
rs1128175	CONS00000475646	chr6	31203178	31204566	HCG27	gene_body_overlap_end	TTS (NR_026791)	6112	NK_Bulk	-0.105983	-1.33778	0.184984	0.595649
rs1128175	CONS00000475747	chr6	31477843	31479007	HCP5	gene_body_overlap_end	Intergenic	7196	NK_Bulk	-0.122596	-1.05446	0.295036	0.706292
rs1128175	CONS00000475783	chr6	31579873	31580478	LTB	distal	TTS (NM_009588).2	2249	NK_Bulk	-0.112077	-1.08563	0.281097	0.706292
rs1128175	CONS00000475689	chr6	31304594	31306171	LINC02571	distal	Intergenic	-3746	NK_Bulk	0.104225	1.03458	0.304166	0.706292
rs1128175	CONS00000475654	chr6	31223590	31225589	XXbac-BPG299F13.14	intergenic	Intergenic	26830	NK_Bulk	0.0967586	0.989197	0.325726	0.712302
rs1128175	CONS00000475537	chr6	30942301	30943416	SFTA2	gene_body	intron (NM_080870, intron 1 of 2)	1886	NK_Bulk	-0.106988	-0.94478	0.347785	0.727186
rs1128175	CONS00000475517	chr6	30891489	30892723	DDR1	gene_body	exon (NM_013994, exon 6 of 17).3	1223	NK_Bulk	0.0952475	0.994641	0.323088	0.712302
rs1128175	CONS00000475514	chr6	30877177	30878855	DDR1	gene_body	Intergenic	-4597	NK_Bulk	-0.0889773	-1.13522	0.259872	0.697324
rs1128175	CONS00000475811	chr6	31672584	31673720	LY6G5B	gene_body	TTS (NM_021221).4	2201	NK_Bulk	-0.104698	-0.816825	0.416598	0.745248
rs1128175	CONS00000475446	chr6	30710784	30712528	MDC1-AS1	gene_body	intron (NM_014641, intron 6 of 14).5	5625	NK_Bulk	0.0776163	1.15985	0.249765	0.693313
rs1128175	CONS00000475695	chr6	31332748	31333850	HLA-B	intergenic	Intergenic	22017	NK_Bulk	0.153267	1.02832	0.307083	0.706292
rs1128175	CONS00000475567	chr6	31011519	31013124	MUC22	gene_body	intron (NM_001322469, intron 2 of 5)	6370	NK_Bulk	0.099263	0.837019	0.405223	0.745248
rs1128175	CONS00000475758	chr6	31506153	31507483	MICB	gene_body	intron (NM_005931, intron 3 of 5).6	8673	NK_Bulk	0.0947543	0.840874	0.403074	0.745248
rs1128175	CONS00000475505	chr6	30855817	30857871	LINC02570	distal	Intergenic	-8685	NK_Bulk	0.0896478	0.928586	0.356063	0.730622
rs1128175	CONS00000475656	chr6	31228512	31230352	XXbac-BPG299F13.14	intergenic	Intergenic	31672	NK_Bulk	0.0953189	0.923857	0.358504	0.730622
rs1128175	CONS00000475651	chr6	31215118	31216900	XXbac-BPG299F13.14	intergenic	Intergenic	18249	NK_Bulk	-0.115706	-0.963738	0.338254	0.716564
rs1128175	CONS00000475470	chr6	30793406	30794890	LINC00243	intergenic	Intergenic	27323	NK_Bulk	-0.0920017	-1.08531	0.281235	0.706292
rs1128175	CONS00000475488	chr6	30827885	30829364	LINC00243	gene_body	intron (NR_130726, intron 1 of 1)	2034	NK_Bulk	-0.0798322	-1.07048	0.287814	0.706292
rs1128175	CONS00000475589	chr6	31056639	31059246	MUC22	intergenic	intron (NM_001348249, intron 4 of 4).3	4493	NK_Bulk	0.083188	0.982336	0.329071	0.712302
rs1128175	CONS00000475767	chr6	31525519	31527208	MCCD1	distal	Intergenic	-2598	NK_Bulk	0.0882181	0.907353	0.367107	0.737082
rs1128175	CONS00000475681	chr6	31287497	31289221	LINC02571	intergenic	Intergenic	13278	NK_Bulk	0.0971962	0.881183	0.381015	0.739078
rs1128175	CONS00000475790	chr6	31598085	31599371	NCR3	distal	Intergenic	-5722	NK_Bulk	-0.0946228	-1.04698	0.298449	0.706292
rs1128175	CONS00000475813	chr6	31674796	31676975	LY6G5C	gene_body_overlap_end	TTS (NM_025262)	4487	NK_Bulk	-0.0809537	-0.976738	0.331818	0.712302
rs1128175	CONS00000475799	chr6	31627132	31629950	PRRC2A	gene_body	intron (NM_080686, intron 12 of 30).7	-5246	NK_Bulk	-0.0924201	-1.05218	0.296074	0.706292
rs1128175	CONS00000475779	chr6	31568422	31569120	LTA	distal	intron (NR_149045, intron 1 of 1)	-3328	NK_Bulk	-0.0908558	-1.08487	0.28143	0.706292
rs1128175	CONS00000475574	chr6	31029079	31030483	MUC22	gene_body	exon (NM_001198815, exon 3 of 5).4	-23669	NK_Bulk	-0.0801049	-0.660661	0.51084	0.786758
rs1128175	CONS00000475546	chr6	30963873	30966529	SFTA2	distal	Intergenic	-10339	NK_Bulk	-0.092446	-1.06749	0.289152	0.706292
rs1128175	CONS00000475583	chr6	31045028	31047082	MUC22	intergenic	Intergenic	-7395	NK_Bulk	-0.0758105	-0.817193	0.416389	0.745248
rs1128175	CONS00000475533	chr6	30933583	30935436	MUCL3	TSS	Intergenic	-2340	NK_Bulk	-0.0762877	-0.8522	0.396798	0.745248
rs1128175	CONS00000475766	chr6	31521505	31524027	MCCD1	distal	Intergenic	-6196	NK_Bulk	-0.0770952	-0.768879	0.444364	0.777637
rs1128175	CONS00000475715	chr6	31396858	31397372	XXbac-BPG181B23.7	distal	intron (NR_148222, intron 1 of 1)	1393	NK_Bulk	0.117105	0.774674	0.440952	0.777637
rs1128175	CONS00000475774	chr6	31540969	31543070	DDX39B	TSS	promoter-TSS (NR_037852).2	-17	NK_Bulk	-0.0732735	-1.17592	0.243321	0.687276
rs1128175	CONS00000475549	chr6	30971462	30973468	MUC21	intergenic	Intergenic	-11243	NK_Bulk	0.0672453	0.680474	0.498286	0.786758
rs1128175	CONS00000475586	chr6	31053090	31054548	MUC22	intergenic	intron (NM_001348249, intron 1 of 4).3	369	NK_Bulk	-0.0524982	-0.486723	0.627864	0.87901
rs1128175	CONS00000475460	chr6	30768552	30770468	HCG20	gene_body	intron (NR_138037, intron 1 of 3)	2685	NK_Bulk	-0.0699103	-0.852159	0.396821	0.745248
rs1128175	CONS00000475808	chr6	31659815	31661096	C6orf47	TSS_proximal	TTS (NM_033177).4	322	NK_Bulk	-0.0634814	-1.01787	0.311992	0.707474
rs1128175	CONS00000475571	chr6	31018986	31021284	MUC22	gene_body	intron (NM_001322469, intron 2 of 5)	14183	NK_Bulk	0.0392379	0.316616	0.752409	0.924319
rs1128175	CONS00000475626	chr6	31144276	31146363	CCHCR1	gene_body	intron (NM_001105564, intron 12 of 17)	-6254	NK_Bulk	-0.0615335	-0.646051	0.520205	0.786758
rs1128175	CONS00000475491	chr6	30834084	30835620	LINC00243	distal	Intergenic	-4193	NK_Bulk	0.0643142	0.721383	0.472902	0.786758
rs1128175	CONS00000475723	chr6	31419196	31422348	XXbac-BPG181B23.9	gene_body	Intergenic	17177	NK_Bulk	0.0668074	0.730457	0.467371	0.786758
rs1128175	CONS00000475638	chr6	31177698	31179174	PSORS1C3	TSS_proximal	intron (NR_152839, intron 1 of 2)	-7754	NK_Bulk	-0.0531599	-0.56555	0.573377	0.839215
rs1128175	CONS00000475628	chr6	31149872	31151871	CCHCR1	gene_body	intron (NM_001105564, intron 5 of 17)	6917	NK_Bulk	-0.0606484	-0.700485	0.485777	0.786758
rs1128175	CONS00000475483	chr6	30819379	30821571	LINC00243	gene_body	intron (NR_130726, intron 1 of 1)	10184	NK_Bulk	0.0602136	0.614965	0.540427	0.805636
rs1128175	CONS00000475781	chr6	31575175	31576087	TNF	TSS	promoter-TSS (NM_000594).3	66	NK_Bulk	-0.0768389	-0.822794	0.413216	0.745248
rs1128175	CONS00000475518	chr6	30892814	30894078	DDR1	gene_body	intron (NM_001202522, intron 9 of 14).3	2563	NK_Bulk	0.0567054	0.569655	0.570603	0.839215
rs1128175	CONS00000475641	chr6	31185802	31188172	POU5F1	distal	promoter-TSS (NR_026816)	-670	NK_Bulk	-0.0519207	-0.426713	0.670803	0.897849
rs1128175	CONS00000475465	chr6	30781393	30782599	HCG20	TSS_proximal	intron (NR_138037, intron 1 of 3)	15171	NK_Bulk	-0.0940838	-0.652524	0.516045	0.786758
rs1128175	CONS00000475807	chr6	31659254	31659755	C6orf47-AS1	gene_body	exon (NM_021184, exon 1 of 1).3	1273	NK_Bulk	0.0203274	0.151548	0.879948	0.956229
rs1128175	CONS00000475755	chr6	31496082	31496930	MICB	gene_body	intron (NM_001289160, intron 1 of 5)	1625	NK_Bulk	0.0227212	0.178309	0.858958	0.948622
rs1128175	CONS00000475582	chr6	31042466	31044041	MUC22	intergenic	Intergenic	-10196	NK_Bulk	-0.0337567	-0.366635	0.714917	0.924319
rs1128175	CONS00000475810	chr6	31671050	31672561	LY6G5B	gene_body	intron (NM_021221, intron 2 of 2).4	855	NK_Bulk	0.0530394	0.511597	0.610426	0.872863
rs1128175	CONS00000475634	chr6	31169007	31170628	POU5F1	TSS_FIP	intron (NM_002701, intron 1 of 4)	864	NK_Bulk	-0.0277317	-0.286611	0.775196	0.931392
rs1128175	CONS00000475625	chr6	31142569	31143969	CCHCR1	gene_body	exon (NM_019052, exon 16 of 18).3	-4203	NK_Bulk	0.0330656	0.336675	0.737296	0.924319
rs1128175	CONS00000475435	chr6	30688029	30689149	PPP1R18	TSS_proximal	non-coding (NR_073065, exon 4 of 4).4	-1382	NK_Bulk	-0.0609745	-0.659979	0.511275	0.786758
rs1128175	CONS00000475530	chr6	30925092	30927822	XXbac-BPG118E17.11	gene_body_overlap_end	TTS (NM_001167733).2	5713	NK_Bulk	0.0591894	0.674085	0.502316	0.786758
rs1128175	CONS00000475481	chr6	30816271	30817653	LINC00243	gene_body	intron (NR_130726, intron 1 of 1)	13697	NK_Bulk	-0.0350607	-0.310503	0.757034	0.924319
rs1128175	CONS00000475455	chr6	30751746	30753136	HCG20	gene_body	Intergenic	-7894	NK_Bulk	-0.0250047	-0.23573	0.81428	0.943159
rs1128175	CONS00000475592	chr6	31062226	31064391	C6orf15	intergenic	Intergenic	9859	NK_Bulk	0.00285964	0.0261907	0.979174	0.99723
rs1128175	CONS00000475760	chr6	31508783	31510653	MICB	gene_body	intron (NM_005931, intron 5 of 5).6	11573	NK_Bulk	0.0130247	0.141216	0.888075	0.956229
rs1128175	CONS00000475784	chr6	31580557	31581533	LTB	gene_body	exon (NM_002341, exon 4 of 4).7	1380	NK_Bulk	-0.0587734	-0.900287	0.37083	0.737082
rs1128175	CONS00000475523	chr6	30907718	30908539	GTF2H4	TSS	promoter-TSS (NM_001517).5	-78	NK_Bulk	-0.0552271	-0.886856	0.377973	0.739078
rs1128175	CONS00000475724	chr6	31422362	31424714	XXbac-BPG181B23.9	gene_body	Intergenic	-18129	NK_Bulk	0.0284964	0.317912	0.751429	0.924319
rs1128175	CONS00000475496	chr6	30840933	30842408	LINC02570	gene_body	intron (NR_134610, intron 2 of 2)	6488	NK_Bulk	0.066041	0.725089	0.470639	0.786758
rs1128175	CONS00000475713	chr6	31383653	31387424	XXbac-BPG181B23.7	distal	Intergenic	12969	NK_Bulk	0.0458471	0.641909	0.522876	0.786758
rs1128175	CONS00000475617	chr6	31122694	31124127	PSORS1C1	gene_body	intron (NM_014068, intron 1 of 5).5	-2965	NK_Bulk	-0.0180861	-0.185127	0.853626	0.948622
rs1128175	CONS00000475645	chr6	31198678	31199250	XXbac-BPG299F13.17	TSS_proximal	intron (NR_026791, intron 1 of 1)	1204	NK_Bulk	0.00117104	0.00942726	0.992503	0.99723
rs1128175	CONS00000475804	chr6	31643826	31645393	BAG6	gene_body	intron (NM_080703, intron 10 of 24).4	7780	NK_Bulk	-0.0409382	-0.435521	0.664427	0.897849
rs1128175	CONS00000475801	chr6	31637063	31638719	PRRC2A	gene_body_overlap_end	TTS (NM_004638).5	4104	NK_Bulk	-0.018261	-0.217251	0.828599	0.94613
rs1128175	CONS00000475778	chr6	31567525	31568308	LTA	distal	intron (NR_149045, intron 1 of 1)	-4182	NK_Bulk	-0.0379644	-0.3798	0.70516	0.923014
rs1128175	CONS00000475595	chr6	31068362	31069411	C6orf15	intergenic	Intergenic	15437	NK_Bulk	-0.000334471	-0.00348316	0.99723	0.99723
rs1128175	CONS00000475772	chr6	31533499	31535497	DDX39B	gene_body	intron (NR_037853, intron 8 of 12)	1951	NK_Bulk	-0.0402837	-0.413575	0.680358	0.897849
rs1128175	CONS00000475726	chr6	31425471	31427350	XXbac-BPG181B23.9	gene_body	Intergenic	-15256	NK_Bulk	0.0506179	0.470768	0.639164	0.882534
rs1128175	CONS00000475619	chr6	31127814	31129144	PSORS1C1	gene_body	intron (NM_014068, intron 2 of 5).5	-8033	NK_Bulk	-0.0313712	-0.319928	0.749907	0.924319
rs1128175	CONS00000475520	chr6	30896775	30900189	DDR1	gene_body_overlap_end	intron (NM_001954, intron 17 of 18).5	7599	NK_Bulk	-0.0378915	-0.492483	0.623807	0.87901
rs1128175	CONS00000475555	chr6	30981663	30984740	MUC21	TSS_proximal	promoter-TSS (NM_001322371)	-506	NK_Bulk	-0.021607	-0.249193	0.803888	0.939712
rs1128175	CONS00000475536	chr6	30939316	30941659	MUCL3	TSS_proximal	promoter-TSS (NM_080870)	-485	NK_Bulk	0.00106008	0.0129154	0.989729	0.99723
rs1128175	CONS00000475600	chr6	31078663	31080352	C6orf15	intergenic	Intergenic	26058	NK_Bulk	0.00818457	0.0961549	0.923652	0.978342
rs1128175	CONS00000475782	chr6	31576749	31577304	TNF	gene_body	intron (NM_000594, intron 3 of 3).3	1462	NK_Bulk	-0.0287194	-0.329707	0.742534	0.924319
rs1128175	CONS00000475788	chr6	31592089	31594011	NCR3	TSS	promoter-TSS (NM_001145466).5	-44	NK_Bulk	-0.0423295	-0.70698	0.481755	0.786758
rs1128175	CONS00000475709	chr6	31376896	31379549	XXbac-BPG248L24.14	intergenic	Intergenic	20285	NK_Bulk	-0.0183387	-0.224899	0.822666	0.946065
rs1128175	CONS00000475610	chr6	31108527	31111185	C6orf15	distal	Intergenic	2719	NK_Bulk	0.00899842	0.130097	0.896836	0.956229
rs1128175	CONS00000475480	chr6	30812555	30814933	LINC00243	gene_body	non-coding (NR_130726, exon 2 of 2)	16915	NK_Bulk	-0.0181642	-0.176669	0.860241	0.948622
rs1128175	CONS00000475802	chr6	31638723	31642832	BAG6	gene_body_overlap_end	intron (NM_080703, intron 20 of 24).4	6991	NK_Bulk	0.0332427	0.442417	0.659452	0.897849
rs1128175	CONS00000475690	chr6	31307677	31309579	LINC02571	distal	Intergenic	-6991	NK_Bulk	0.0820445	0.467703	0.641344	0.882534
rs1128175	CONS00000475489	chr6	30829594	30831160	LINC00243	TSS_proximal	intron (NR_130726, intron 1 of 1)	282	NK_Bulk	-0.0247685	-0.247768	0.804987	0.939712
rs1128175	CONS00000475639	chr6	31180323	31181147	POU5F1	TSS	intron (NR_152839, intron 1 of 2)	5582	NK_Bulk	0.0416889	0.309456	0.757827	0.924319
rs1128175	CONS00000475618	chr6	31125053	31127299	PSORS1C1	gene_body	intron (NM_014068, intron 2 of 5).5	-5730	NK_Bulk	0.00561834	0.075631	0.939913	0.989058
rs1128175	CONS00000475607	chr6	31101973	31104649	C6orf15	distal	Intergenic	9264	NK_Bulk	-0.010589	-0.130374	0.896617	0.956229
rs1128175	CONS00000475780	chr6	31571906	31573016	LTA	TSS_proximal	intron (NM_000595, intron 1 of 3).5	172	NK_Bulk	-0.0491412	-0.676084	0.501053	0.786758
rs1128175	CONS00000475436	chr6	30690496	30691357	NRM	TSS	promoter-TSS (NM_001270710).3	57	NK_Bulk	-0.0039807	-0.0492631	0.96084	0.99723
rs1128175	CONS00000475524	chr6	30913859	30915053	VARS2	TSS_proximal	TTS (NM_001517).5	125	NK_Bulk	-0.032766	-0.508436	0.61263	0.872863
rs1128175	CONS00000475674	chr6	31271195	31273978	HLA-C	TSS_proximal	promoter-TSS (NM_001243042).3	-451	NK_Bulk	0.0893664	0.648292	0.518763	0.786758
rs1128175	CONS00000475543	chr6	30954696	30956562	SFTA2	TSS	promoter-TSS (NR_138040)	-767	NK_Bulk	0.047778	0.415409	0.679021	0.897849
rs1128175	CONS00000475700	chr6	31348567	31352589	HLA-B	distal	Intergenic	4738	NK_Bulk	-0.0468573	-0.536432	0.593237	0.860461
rs1128175	CONS00000475701	chr6	31352663	31353857	HLA-B	distal	TTS (NM_005514).6	2056	NK_Bulk	0.00385873	0.0468986	0.962718	0.99723
rs1128175	CONS00000475756	chr6	31497211	31498525	MICB	TSS_proximal	promoter-TSS (NM_001289161).3	-277	NK_Bulk	0.000921961	0.0128248	0.989801	0.99723
rs1128175	CONS00000475798	chr6	31619804	31621119	PRRC2A	TSS_proximal	promoter-TSS (NM_004638).5	-253	NK_Bulk	-0.0371054	-0.722384	0.47229	0.786758
rs1128175	CONS00000475452	chr6	30736750	30738114	FLOT1	gene_body	intron (NM_005803, intron 8 of 12).6	5255	NK_Bulk	0.0134972	0.186983	0.852176	0.948622
rs1128175	CONS00000475775	chr6	31546490	31548606	NFKBIL1	TSS	promoter-TSS (NM_001204078)	-60	NK_Bulk	0.00789746	0.130291	0.896682	0.956229
rs1128175	CONS00000475434	chr6	30686387	30687829	PPP1R18	TSS_proximal	promoter-TSS (NM_133471)	99	NK_Bulk	-0.0126859	-0.247144	0.805468	0.939712
rs1128175	CONS00000475742	chr6	31462732	31466912	HCP5	TSS_overlap	non-coding (NR_040662, exon 2 of 2).3	1642	NK_Bulk	-0.0188423	-0.288391	0.773838	0.931392
rs1128175	CONS00000475432	chr6	30682076	30683198	PPP1R18	gene_body	intron (NM_001134870, intron 2 of 3).2	4008	NK_Bulk	0.0135507	0.251339	0.802235	0.939712
rs1128175	CONS00000475806	chr6	31651716	31653204	APOM	TSS	promoter-TSS (NM_001098534).2	56	NK_Bulk	-0.0183149	-0.335709	0.738021	0.924319
rs1128175	CONS00000475644	chr6	31196869	31198340	HCG27	TSS_proximal	promoter-TSS (NR_026791)	-155	NK_Bulk	0.010824	0.191259	0.848836	0.948622
rs1128175	CONS00000475447	chr6	30717087	30717924	TUBB	TSS	promoter-TSS (NM_014641).5	-225	NK_Bulk	-0.00139889	-0.0264413	0.978975	0.99723
rs2853971	CONS00000475703	chr6	31356273	31357849	HLA-B	TSS_proximal	intron (NM_005514, intron 1 of 7).6	118	NK_Bulk	1.67889	6.31454	1.71102e-08	2.8403e-06
rs2853971	CONS00000475674	chr6	31271195	31273978	HLA-C	TSS_proximal	promoter-TSS (NM_001243042).3	-451	NK_Bulk	0.976993	4.76645	8.92973e-06	0.000741168
rs2853971	CONS00000475700	chr6	31348567	31352589	HLA-B	distal	Intergenic	4738	NK_Bulk	0.431181	2.94098	0.00434392	0.120182
rs2853971	CONS00000475671	chr6	31265097	31267508	HLA-C	distal	Intergenic	5789	NK_Bulk	0.598278	2.99047	0.00376194	0.120182
rs2853971	CONS00000475673	chr6	31269061	31269562	HLA-C	gene_body	intron (NM_002117, intron 7 of 7)	2780	NK_Bulk	0.794733	3.34077	0.00130217	0.0720533
rs2853971	CONS00000475702	chr6	31354056	31356107	HLA-B	TSS_proximal	TTS (NR_106951)	234	NK_Bulk	0.482792	2.51341	0.0140932	0.212679
rs2853971	CONS00000475543	chr6	30954696	30956562	SFTA2	TSS	promoter-TSS (NR_138040)	-767	NK_Bulk	-0.530146	-2.5424	0.0130623	0.212679
rs2853971	CONS00000475708	chr6	31373812	31375294	XXbac-BPG248L24.14	gene_body	Intergenic	-17374	NK_Bulk	0.709819	3.19088	0.00206883	0.0858565
rs2853971	CONS00000475880	chr6	31844357	31846412	SNHG32	intergenic	Intergenic	8309	NK_Bulk	0.422565	2.56439	0.0123263	0.212679
rs2853971	CONS00000475754	chr6	31493667	31495226	MICB	TSS_proximal	promoter-TSS (NM_001289160)	347	NK_Bulk	0.252335	2.11201	0.0380004	0.485236
rs2853971	CONS00000475571	chr6	31018986	31021284	MUC22	gene_body	intron (NM_001322469, intron 2 of 5)	14183	NK_Bulk	0.504826	2.60865	0.0109573	0.212679
rs2853971	CONS00000475688	chr6	31299990	31301776	LINC02571	TSS_overlap	intron (NR_149115, intron 1 of 3)	754	NK_Bulk	0.530883	2.55413	0.0126649	0.212679
rs2853971	CONS00000475704	chr6	31358235	31358984	HLA-B	distal	Intergenic	-1431	NK_Bulk	0.524529	2.22067	0.0293794	0.406414
rs2853971	CONS00000475808	chr6	31659815	31661096	C6orf47	TSS_proximal	TTS (NM_033177).4	322	NK_Bulk	-0.212446	-1.87532	0.0646235	0.607579
rs2853971	CONS00000475646	chr6	31203178	31204566	HCG27	gene_body_overlap_end	TTS (NR_026791)	6112	NK_Bulk	0.251164	1.79475	0.0767059	0.607579
rs2853971	CONS00000475555	chr6	30981663	30984740	MUC21	TSS_proximal	promoter-TSS (NM_001322371)	-506	NK_Bulk	-0.314589	-1.98039	0.0513119	0.532361
rs2853971	CONS00000475681	chr6	31287497	31289221	LINC02571	intergenic	Intergenic	13278	NK_Bulk	0.391446	2.0669	0.0421797	0.500023
rs2853971	CONS00000475557	chr6	30988629	30991325	MUC21	gene_body_overlap_end	TTS (NM_001322371)	6259	NK_Bulk	-0.257202	-1.85182	0.0679708	0.607579
rs2853971	CONS00000475786	chr6	31585323	31587206	LST1	TSS	promoter-TSS (NM_007161)	-12	NK_Bulk	-0.222455	-1.69728	0.0937723	0.648592
rs2853971	CONS00000475809	chr6	31664713	31666287	GPANK1	TSS_proximal	promoter-TSS (NM_033177).4	130	NK_Bulk	-0.159528	-1.60641	0.112367	0.717419
rs2853971	CONS00000475698	chr6	31343768	31345572	HLA-B	intergenic	Intergenic	10646	NK_Bulk	0.630646	2.03681	0.0451828	0.500023
rs2853971	CONS00000475845	chr6	31758606	31760746	MSH5	gene_body	intron (NR_037846, intron 17 of 28)	-3320	NK_Bulk	0.29991	1.8066	0.0748185	0.607579
rs2853971	CONS00000475726	chr6	31425471	31427350	XXbac-BPG181B23.9	gene_body	Intergenic	-15256	NK_Bulk	-0.364126	-1.75004	0.0841826	0.607579
rs2853971	CONS00000475781	chr6	31575175	31576087	TNF	TSS	promoter-TSS (NM_000594).3	66	NK_Bulk	-0.291512	-1.67699	0.0976895	0.648659
rs2853971	CONS00000475645	chr6	31198678	31199250	XXbac-BPG299F13.17	TSS_proximal	intron (NR_026791, intron 1 of 1)	1204	NK_Bulk	0.391323	1.776	0.0797709	0.607579
rs2853971	CONS00000475654	chr6	31223590	31225589	XXbac-BPG299F13.14	intergenic	Intergenic	26830	NK_Bulk	0.290637	1.76526	0.0815734	0.607579
rs2853971	CONS00000475766	chr6	31521505	31524027	MCCD1	distal	Intergenic	-6196	NK_Bulk	0.26001	1.52445	0.131583	0.80899
rs2853971	CONS00000475637	chr6	31174751	31176439	PSORS1C3	gene_body	intron (NR_152833, intron 2 of 5)	-4913	NK_Bulk	-0.264347	-1.45969	0.148534	0.832329
rs2853971	CONS00000475839	chr6	31737761	31738780	CLIC1	TSS_proximal	promoter-TSS (NM_001287593).2	-953	NK_Bulk	-0.181163	-1.40986	0.162697	0.832329
rs2853971	CONS00000475604	chr6	31093976	31095069	C6orf15	intergenic	Intergenic	18052	NK_Bulk	-0.227883	-1.44042	0.153891	0.832329
rs2853971	CONS00000475701	chr6	31352663	31353857	HLA-B	distal	TTS (NM_005514).6	2056	NK_Bulk	0.196794	1.3612	0.17751	0.866667
rs2853971	CONS00000475573	chr6	31025159	31027837	MUC22	gene_body	exon (NM_001198815, exon 3 of 5).4	20546	NK_Bulk	0.257761	1.40052	0.165463	0.832329
rs2853971	CONS00000475537	chr6	30942301	30943416	SFTA2	gene_body	intron (NM_080870, intron 1 of 2)	1886	NK_Bulk	-0.294839	-1.45736	0.149174	0.832329
rs2853971	CONS00000475672	chr6	31267606	31268906	HLA-C	gene_body_overlap_end	TTS (NM_001243042).3	3836	NK_Bulk	0.241523	1.31062	0.193968	0.883647
rs2853971	CONS00000475592	chr6	31062226	31064391	C6orf15	intergenic	Intergenic	9859	NK_Bulk	-0.295512	-1.40343	0.164598	0.832329
rs2853971	CONS00000475875	chr6	31834161	31835885	SNHG32	TSS	promoter-TSS (NR_002745)	107	NK_Bulk	-0.158396	-1.29881	0.197972	0.883647
rs2853971	CONS00000475785	chr6	31581568	31582863	LTB	TSS_proximal	intron (NM_002341, intron 1 of 3).7	209	NK_Bulk	-0.17826	-1.2854	0.20259	0.883647
rs2853971	CONS00000475772	chr6	31533499	31535497	DDX39B	gene_body	intron (NR_037853, intron 8 of 12)	1951	NK_Bulk	-0.234306	-1.29555	0.199087	0.883647
rs2853971	CONS00000475612	chr6	31114350	31117410	PSORS1C1	TSS_overlap	3' UTR (NM_001264, exon 2 of 2).5	1080	NK_Bulk	-0.165893	-1.2515	0.214624	0.883647
rs2853971	CONS00000475583	chr6	31045028	31047082	MUC22	intergenic	Intergenic	-7395	NK_Bulk	-0.203976	-1.22802	0.223263	0.883647
rs2853971	CONS00000475890	chr6	31874300	31875361	SLC44A4	gene_body	exon (NM_025257, exon 6 of 21).4	2840	NK_Bulk	-0.199385	-1.23236	0.221647	0.883647
rs2853971	CONS00000475789	chr6	31596509	31597472	NCR3	distal	Intergenic	-3985	NK_Bulk	0.218378	1.20928	0.230339	0.883647
rs2853971	CONS00000475631	chr6	31164610	31166185	POU5F1	gene_body	intron (NM_001173531, intron 3 of 4).6	1772	NK_Bulk	0.196884	1.18195	0.240942	0.883647
rs2853971	CONS00000475778	chr6	31567525	31568308	LTA	distal	intron (NR_149045, intron 1 of 1)	-4182	NK_Bulk	-0.21891	-1.16422	0.248011	0.883647
rs2853971	CONS00000475641	chr6	31185802	31188172	POU5F1	distal	promoter-TSS (NR_026816)	-670	NK_Bulk	0.246907	1.14814	0.254545	0.883647
rs2853971	CONS00000475595	chr6	31068362	31069411	C6orf15	intergenic	Intergenic	15437	NK_Bulk	0.196861	1.14165	0.257214	0.883647
rs2853971	CONS00000475603	chr6	31086486	31087999	C6orf15	intergenic	Intergenic	25332	NK_Bulk	-0.157104	-1.13932	0.258181	0.883647
rs2853971	CONS00000475611	chr6	31111509	31113338	C6orf15	TSS_proximal	intron (NM_014070, intron 1 of 1).5	151	NK_Bulk	-0.173403	-1.09599	0.276577	0.883647
rs2853971	CONS00000475788	chr6	31592089	31594011	NCR3	TSS	promoter-TSS (NM_001145466).5	-44	NK_Bulk	-0.123985	-1.14088	0.257534	0.883647
rs2853971	CONS00000475744	chr6	31472318	31473178	HCP5	gene_body	TTS (NR_002812)	1519	NK_Bulk	-0.264108	-1.04299	0.30029	0.883647
rs2853971	CONS00000475783	chr6	31579873	31580478	LTB	distal	TTS (NM_009588).2	2249	NK_Bulk	-0.205184	-1.04487	0.299427	0.883647
rs2853971	CONS00000475747	chr6	31477843	31479007	HCP5	gene_body_overlap_end	Intergenic	7196	NK_Bulk	-0.19876	-1.02105	0.310501	0.883647
rs2853971	CONS00000475546	chr6	30963873	30966529	SFTA2	distal	Intergenic	-10339	NK_Bulk	-0.172569	-1.10391	0.273147	0.883647
rs2853971	CONS00000475536	chr6	30939316	30941659	MUCL3	TSS_proximal	promoter-TSS (NM_080870)	-485	NK_Bulk	-0.156451	-1.04642	0.298715	0.883647
rs2853971	CONS00000475892	chr6	31876904	31879177	EHMT2-AS1	TSS_proximal	promoter-TSS (NM_001178045)	-370	NK_Bulk	0.135969	1.06254	0.291386	0.883647
rs2853971	CONS00000475858	chr6	31782058	31782857	VARS1	gene_body	intron (NM_006295, intron 16 of 29).3	-5130	NK_Bulk	0.195755	0.891472	0.375515	0.883647
rs2853971	CONS00000475763	chr6	31515092	31516990	MCCD1	intergenic	Intergenic	-12921	NK_Bulk	-0.173115	-0.961178	0.339538	0.883647
rs2853971	CONS00000475529	chr6	30922218	30924683	XXbac-BPG118E17.11	gene_body	exon (NM_001167733, exon 24 of 29).2	8719	NK_Bulk	-0.126348	-0.99084	0.324936	0.883647
rs2853971	CONS00000475586	chr6	31053090	31054548	MUC22	intergenic	intron (NM_001348249, intron 1 of 4).3	369	NK_Bulk	0.157864	0.86502	0.389774	0.883647
rs2853971	CONS00000475589	chr6	31056639	31059246	MUC22	intergenic	intron (NM_001348249, intron 4 of 4).3	4493	NK_Bulk	0.141393	0.897309	0.372413	0.883647
rs2853971	CONS00000475897	chr6	31886588	31889680	EHMT2	gene_body	exon (NM_001318833, exon 13 of 28).4	8855	NK_Bulk	0.13476	0.976792	0.331799	0.883647
rs2853971	CONS00000475622	chr6	31137328	31138416	PSORS1C1	TSS_proximal	3' UTR (NM_014069, exon 2 of 2)	1194	NK_Bulk	-0.146287	-0.944394	0.347988	0.883647
rs2853971	CONS00000475567	chr6	31011519	31013124	MUC22	gene_body	intron (NM_001322469, intron 2 of 5)	6370	NK_Bulk	0.140834	0.667986	0.506184	0.883647
rs2853971	CONS00000475644	chr6	31196869	31198340	HCG27	TSS_proximal	promoter-TSS (NR_026791)	-155	NK_Bulk	-0.112331	-1.08941	0.279444	0.883647
rs2853971	CONS00000475656	chr6	31228512	31230352	XXbac-BPG299F13.14	intergenic	Intergenic	31672	NK_Bulk	-0.135827	-0.703076	0.484176	0.883647
rs2853971	CONS00000475705	chr6	31366606	31367550	XXbac-BPG248L24.14	TSS	Intergenic	-9899	NK_Bulk	0.155003	0.941268	0.349576	0.883647
rs2853971	CONS00000475530	chr6	30925092	30927822	XXbac-BPG118E17.11	gene_body_overlap_end	TTS (NM_001167733).2	5713	NK_Bulk	-0.138062	-0.841761	0.402586	0.883647
rs2853971	CONS00000475533	chr6	30933583	30935436	MUCL3	TSS	Intergenic	-2340	NK_Bulk	0.12754	0.769711	0.443878	0.883647
rs2853971	CONS00000475787	chr6	31587322	31588418	LST1	gene_body	intron (NM_205840, intron 2 of 2)	670	NK_Bulk	-0.122268	-0.771924	0.442574	0.883647
rs2853971	CONS00000475810	chr6	31671050	31672561	LY6G5B	gene_body	intron (NM_021221, intron 2 of 2).4	855	NK_Bulk	-0.14261	-0.736491	0.463719	0.883647
rs2853971	CONS00000475617	chr6	31122694	31124127	PSORS1C1	gene_body	intron (NM_014068, intron 1 of 5).5	-2965	NK_Bulk	-0.130645	-0.739053	0.462172	0.883647
rs2853971	CONS00000475758	chr6	31506153	31507483	MICB	gene_body	intron (NM_005931, intron 3 of 5).6	8673	NK_Bulk	0.10754	0.566039	0.573049	0.885674
rs2853971	CONS00000475753	chr6	31491611	31492377	MICB-DT	gene_body	intron (NR_149132, intron 1 of 1)	2800	NK_Bulk	0.178974	0.812464	0.419085	0.883647
rs2853971	CONS00000475582	chr6	31042466	31044041	MUC22	intergenic	Intergenic	-10196	NK_Bulk	0.108018	0.658479	0.512238	0.883647
rs2853971	CONS00000475715	chr6	31396858	31397372	XXbac-BPG181B23.7	distal	intron (NR_148222, intron 1 of 1)	1393	NK_Bulk	0.206131	0.759912	0.449679	0.883647
rs2853971	CONS00000475826	chr6	31710203	31713195	LY6G6F-LY6G6D	gene_body	TTS (NR_024541)	2366	NK_Bulk	0.11323	0.871521	0.386239	0.883647
rs2853971	CONS00000475811	chr6	31672584	31673720	LY6G5B	gene_body	TTS (NM_021221).4	2201	NK_Bulk	-0.0850795	-0.404094	0.687289	0.898346
rs2853971	CONS00000475801	chr6	31637063	31638719	PRRC2A	gene_body_overlap_end	TTS (NM_004638).5	4104	NK_Bulk	0.110935	0.73446	0.464949	0.883647
rs2853971	CONS00000475865	chr6	31797532	31798092	LSM2	gene_body	exon (NM_021177, exon 5 of 5)	-2060	NK_Bulk	-0.124878	-0.616956	0.539124	0.883647
rs2853971	CONS00000475574	chr6	31029079	31030483	MUC22	gene_body	exon (NM_001198815, exon 3 of 5).4	-23669	NK_Bulk	-0.103141	-0.506647	0.613882	0.885674
rs2853971	CONS00000475651	chr6	31215118	31216900	XXbac-BPG299F13.14	intergenic	Intergenic	18249	NK_Bulk	0.146737	0.668623	0.50578	0.883647
rs2853971	CONS00000475625	chr6	31142569	31143969	CCHCR1	gene_body	exon (NM_019052, exon 16 of 18).3	-4203	NK_Bulk	0.1102	0.638898	0.524827	0.883647
rs2853971	CONS00000475628	chr6	31149872	31151871	CCHCR1	gene_body	intron (NM_001105564, intron 5 of 17)	6917	NK_Bulk	-0.114317	-0.724816	0.47081	0.883647
rs2853971	CONS00000475797	chr6	31613940	31616216	AIF1	TSS_proximal	promoter-TSS (NM_001623).5	-156	NK_Bulk	-0.13384	-0.821541	0.41393	0.883647
rs2853971	CONS00000475690	chr6	31307677	31309579	LINC02571	distal	Intergenic	-6991	NK_Bulk	0.269834	0.868498	0.38788	0.883647
rs2853971	CONS00000475619	chr6	31127814	31129144	PSORS1C1	gene_body	intron (NM_014068, intron 2 of 5).5	-8033	NK_Bulk	-0.132248	-0.735026	0.464606	0.883647
rs2853971	CONS00000475884	chr6	31850755	31852678	NEU1	intergenic	Intergenic	11104	NK_Bulk	-0.109986	-0.600314	0.550099	0.883647
rs2853971	CONS00000475767	chr6	31525519	31527208	MCCD1	distal	Intergenic	-2598	NK_Bulk	-0.0989548	-0.559814	0.577267	0.885674
rs2853971	CONS00000475876	chr6	31836178	31837510	SNHG32	TSS	promoter-TSS (NR_002742)	-232	NK_Bulk	0.124336	0.730632	0.46727	0.883647
rs2853971	CONS00000475832	chr6	31721108	31722243	LY6G6C	TSS	promoter-TSS (NM_025261).5	70	NK_Bulk	-0.0825168	-0.443611	0.658595	0.885674
rs2853971	CONS00000475894	chr6	31882279	31883968	EHMT2-AS1	gene_body	intron (NM_001289413, intron 21 of 25).5	-4078	NK_Bulk	0.093222	0.657153	0.513085	0.883647
rs2853971	CONS00000475755	chr6	31496082	31496930	MICB	gene_body	intron (NM_001289160, intron 1 of 5)	1625	NK_Bulk	-0.0628999	-0.279018	0.780996	0.957976
rs2853971	CONS00000475723	chr6	31419196	31422348	XXbac-BPG181B23.9	gene_body	Intergenic	17177	NK_Bulk	-0.103573	-0.595025	0.55361	0.883647
rs2853971	CONS00000475549	chr6	30971462	30973468	MUC21	intergenic	Intergenic	-11243	NK_Bulk	-0.0797011	-0.432072	0.666923	0.885674
rs2853971	CONS00000475562	chr6	30999276	31001056	MUC22	intergenic	Intergenic	-5786	NK_Bulk	-0.0102229	-0.0502998	0.960017	0.995427
rs2853971	CONS00000475638	chr6	31177698	31179174	PSORS1C3	TSS_proximal	intron (NR_152839, intron 1 of 2)	-7754	NK_Bulk	-0.078001	-0.463815	0.644118	0.885674
rs2853971	CONS00000475849	chr6	31765409	31766583	SAPCD1-AS1	TSS_proximal	promoter-TSS (NR_126423)	-408	NK_Bulk	0.0120687	0.0599252	0.952374	0.995427
rs2853971	CONS00000475535	chr6	30937954	30939281	MUCL3	gene_body	Intergenic	-2355	NK_Bulk	0.0733756	0.408284	0.684223	0.898346
rs2853971	CONS00000475634	chr6	31169007	31170628	POU5F1	TSS_FIP	intron (NM_002701, intron 1 of 4)	864	NK_Bulk	0.075767	0.449396	0.654436	0.885674
rs2853971	CONS00000475888	chr6	31868592	31869663	SLC44A4	gene_body	intron (NM_001178044, intron 12 of 19)	-6307	NK_Bulk	-0.00116289	-0.0057501	0.995427	0.995427
rs2853971	CONS00000475760	chr6	31508783	31510653	MICB	gene_body	intron (NM_005931, intron 5 of 5).6	11573	NK_Bulk	-0.0476993	-0.2757	0.783533	0.957976
rs2853971	CONS00000475807	chr6	31659254	31659755	C6orf47-AS1	gene_body	exon (NM_021184, exon 1 of 1).3	1273	NK_Bulk	-0.0185814	-0.0792181	0.937069	0.995427
rs2853971	CONS00000475532	chr6	30931415	30933543	SFTA2	TSS_proximal	promoter-TSS (NM_205854)	-309	NK_Bulk	-0.0892835	-0.567733	0.571905	0.885674
rs2853971	CONS00000475626	chr6	31144276	31146363	CCHCR1	gene_body	intron (NM_001105564, intron 12 of 17)	-6254	NK_Bulk	-0.0851063	-0.506006	0.61433	0.885674
rs2853971	CONS00000475798	chr6	31619804	31621119	PRRC2A	TSS_proximal	promoter-TSS (NM_004638).5	-253	NK_Bulk	-0.094658	-1.01718	0.312325	0.883647
rs2853971	CONS00000475578	chr6	31035982	31038254	MUC22	intergenic	Intergenic	-16332	NK_Bulk	-0.0500808	-0.266453	0.790619	0.957976
rs2853971	CONS00000475838	chr6	31735718	31736857	CLIC1	TSS_proximal	exon (NM_001287593, exon 2 of 7).2	257	NK_Bulk	-0.090786	-0.774175	0.44125	0.883647
rs2853971	CONS00000475834	chr6	31727037	31728067	DDAH2	gene_body	TTS (NM_138274)	1747	NK_Bulk	0.111099	0.621843	0.535922	0.883647
rs2853971	CONS00000475735	chr6	31440789	31443201	LINC01149	TSS_proximal	non-coding (NR_144465, exon 1 of 2)	328	NK_Bulk	-0.0936449	-0.692476	0.490768	0.883647
rs2853971	CONS00000475695	chr6	31332748	31333850	HLA-B	intergenic	Intergenic	22017	NK_Bulk	0.0382072	0.126701	0.899514	0.995427
rs2853971	CONS00000475724	chr6	31422362	31424714	XXbac-BPG181B23.9	gene_body	Intergenic	-18129	NK_Bulk	0.0393058	0.236514	0.813676	0.964787
rs2853971	CONS00000475727	chr6	31429834	31431140	XXbac-BPG181B23.9	gene_body	Intergenic	-11180	NK_Bulk	0.110923	0.483123	0.63041	0.885674
rs2853971	CONS00000475689	chr6	31304594	31306171	LINC02571	distal	Intergenic	-3746	NK_Bulk	0.00172157	0.00952673	0.992424	0.995427
rs2853971	CONS00000475745	chr6	31473903	31475534	HCP5	gene_body	Intergenic	3490	NK_Bulk	-0.0876356	-0.491946	0.624188	0.885674
rs2853971	CONS00000475743	chr6	31470451	31471966	HCP5	gene_body	promoter-TSS (NR_002812)	-20	NK_Bulk	-0.0617554	-0.325052	0.746043	0.941395
rs2853971	CONS00000475837	chr6	31734509	31735499	CLIC1	gene_body	intron (NM_001288, intron 1 of 5)	1541	NK_Bulk	-0.0958024	-0.767924	0.444933	0.883647
rs2853971	CONS00000475776	chr6	31551063	31551831	NFKBIL1	gene_body	intron (NM_005007, intron 2 of 3).7	3839	NK_Bulk	0.033615	0.207569	0.836125	0.971297
rs2853971	CONS00000475623	chr6	31138857	31140244	PSORS1C2	TSS_proximal	promoter-TSS (NM_014069)	-485	NK_Bulk	0.0356515	0.206805	0.83672	0.971297
rs2853971	CONS00000475774	chr6	31540969	31543070	DDX39B	TSS	promoter-TSS (NR_037852).2	-17	NK_Bulk	-0.106187	-0.932679	0.353966	0.883647
rs2853971	CONS00000475629	chr6	31158026	31160047	TCF19	TSS_proximal	promoter-TSS (NM_019052).3	448	NK_Bulk	-0.0919627	-0.897029	0.372562	0.883647
rs2853971	CONS00000475816	chr6	31679936	31681936	LY6G5C	TSS_proximal	promoter-TSS (NM_025262)	-563	NK_Bulk	0.0878065	0.719256	0.474209	0.883647
rs2853971	CONS00000475709	chr6	31376896	31379549	XXbac-BPG248L24.14	intergenic	Intergenic	20285	NK_Bulk	0.0711286	0.480658	0.632152	0.885674
rs2853971	CONS00000475833	chr6	31723077	31724484	MPIG6B	TSS_proximal	exon (NM_138274, exon 2 of 4)	437	NK_Bulk	0.0649214	0.345533	0.730657	0.932992
rs2853971	CONS00000475618	chr6	31125053	31127299	PSORS1C1	gene_body	intron (NM_014068, intron 2 of 5).5	-5730	NK_Bulk	0.0677048	0.50731	0.613419	0.885674
rs2853971	CONS00000475799	chr6	31627132	31629950	PRRC2A	gene_body	intron (NM_080686, intron 12 of 30).7	-5246	NK_Bulk	0.0924283	0.584524	0.560615	0.885674
rs2853971	CONS00000475777	chr6	31558025	31560877	NFKBIL1	gene_body_overlap_end	TTS (NM_001144962).5	11843	NK_Bulk	-0.0869892	-0.832764	0.407611	0.883647
rs2853971	CONS00000475717	chr6	31402114	31404080	MICA	TSS_proximal	promoter-TSS (NM_001177519).4	-498	NK_Bulk	-0.0794781	-0.760674	0.449226	0.883647
rs2853971	CONS00000475790	chr6	31598085	31599371	NCR3	distal	Intergenic	-5722	NK_Bulk	0.0716456	0.434128	0.665437	0.885674
rs2853971	CONS00000475779	chr6	31568422	31569120	LTA	distal	intron (NR_149045, intron 1 of 1)	-3328	NK_Bulk	-0.0961796	-0.624617	0.534109	0.883647
rs2853971	CONS00000475639	chr6	31180323	31181147	POU5F1	TSS	intron (NR_152839, intron 1 of 2)	5582	NK_Bulk	-0.0625811	-0.237377	0.813009	0.964787
rs2853971	CONS00000475600	chr6	31078663	31080352	C6orf15	intergenic	Intergenic	26058	NK_Bulk	-0.0231006	-0.148083	0.882673	0.995427
rs2853971	CONS00000475804	chr6	31643826	31645393	BAG6	gene_body	intron (NM_080703, intron 10 of 24).4	7780	NK_Bulk	-0.0096369	-0.0573331	0.954432	0.995427
rs2853971	CONS00000475610	chr6	31108527	31111185	C6orf15	distal	Intergenic	2719	NK_Bulk	0.0379757	0.30691	0.759759	0.94827
rs2853971	CONS00000475900	chr6	31901322	31903075	ZBTB12	TSS_proximal	promoter-TSS (NM_181842).2	-113	NK_Bulk	-0.0900632	-0.73371	0.465403	0.883647
rs2853971	CONS00000475813	chr6	31674796	31676975	LY6G5C	gene_body_overlap_end	TTS (NM_025262)	4487	NK_Bulk	0.004117	0.0280278	0.977714	0.995427
rs2853971	CONS00000475784	chr6	31580557	31581533	LTB	gene_body	exon (NM_002341, exon 4 of 4).7	1380	NK_Bulk	-0.0839396	-0.702455	0.48456	0.883647
rs2853971	CONS00000475869	chr6	31817343	31818540	HSPA1A	gene_body_overlap_end	TTS (NM_005345).4	2399	NK_Bulk	-0.0568968	-0.350454	0.726976	0.932992
rs2853971	CONS00000475873	chr6	31829572	31830446	XXbac-BPG254B15.11	gene_body	3' UTR (NM_005346, exon 1 of 1).4	2271	NK_Bulk	0.0696856	0.449241	0.654548	0.885674
rs2853971	CONS00000475782	chr6	31576749	31577304	TNF	gene_body	intron (NM_000594, intron 3 of 3).3	1462	NK_Bulk	-0.00783412	-0.0481362	0.961735	0.995427
rs2853971	CONS00000475636	chr6	31171737	31174554	POU5F1	gene_body	TTS (NR_026816)	-2464	NK_Bulk	0.00300153	0.0202308	0.983913	0.995427
rs2853971	CONS00000475607	chr6	31101973	31104649	C6orf15	distal	Intergenic	9264	NK_Bulk	0.0126192	0.0848593	0.932598	0.995427
rs2853971	CONS00000475889	chr6	31869865	31872207	SLC44A4	gene_body	exon (NM_025257, exon 10 of 21).4	6635	NK_Bulk	-0.0146103	-0.115657	0.908232	0.995427
rs2853971	CONS00000475868	chr6	31813876	31816000	HSPA1L	TSS_proximal	promoter-TSS (NM_005345).4	345	NK_Bulk	-0.0575105	-0.473481	0.637239	0.885674
rs2853971	CONS00000475756	chr6	31497211	31498525	MICB	TSS_proximal	promoter-TSS (NM_001289161).3	-277	NK_Bulk	-0.0792914	-0.606199	0.546205	0.883647
rs2853971	CONS00000475825	chr6	31702807	31703679	ABHD16A	TSS	promoter-TSS (NM_021160)	81	NK_Bulk	-0.0734013	-0.712887	0.478118	0.883647
rs2853971	CONS00000475850	chr6	31768552	31770261	VWA7	gene_body	intron (NM_025258, intron 9 of 16).2	-3819	NK_Bulk	0.0125549	0.0819254	0.934923	0.995427
rs2853971	CONS00000475802	chr6	31638723	31642832	BAG6	gene_body_overlap_end	intron (NM_080703, intron 20 of 24).4	6991	NK_Bulk	-0.0433884	-0.321689	0.748579	0.941395
rs2853971	CONS00000475713	chr6	31383653	31387424	XXbac-BPG181B23.7	distal	Intergenic	12969	NK_Bulk	0.0119159	0.0930147	0.926139	0.995427
rs2853971	CONS00000475866	chr6	31805957	31807212	LSM2	TSS_proximal	intron (NM_021177, intron 1 of 4)	381	NK_Bulk	-0.0709336	-0.633214	0.528512	0.883647
rs2853971	CONS00000475800	chr6	31631175	31637050	PRRC2A	gene_body	TTS (NR_106890)	326	NK_Bulk	-0.0603997	-0.520403	0.604309	0.885674
rs2853971	CONS00000475768	chr6	31527910	31531140	MCCD1	TSS_FIP	TTS (NR_037852).2	563	NK_Bulk	-0.0248812	-0.184996	0.853729	0.982894
rs2853971	CONS00000475840	chr6	31739578	31740648	MSH5	TSS	5' UTR (NM_002441, exon 1 of 25)	165	NK_Bulk	-0.0649258	-0.680875	0.498038	0.883647
rs2853971	CONS00000475819	chr6	31686324	31691042	XXbac-BPG32J3.20	gene_body_overlap_end	intron (NR_033488, intron 14 of 19)	-8310	NK_Bulk	0.0274905	0.24585	0.806467	0.964787
rs2853971	CONS00000475854	chr6	31776793	31777799	VWA7	TSS	promoter-TSS (NM_025258).2	32	NK_Bulk	0.0226419	0.15038	0.880866	0.995427
rs2853971	CONS00000475775	chr6	31546490	31548606	NFKBIL1	TSS	promoter-TSS (NM_001204078)	-60	NK_Bulk	-0.0571297	-0.520111	0.604511	0.885674
rs2853971	CONS00000475871	chr6	31821341	31822995	HSPA1B	distal	Intergenic	-5570	NK_Bulk	0.00868929	0.0712622	0.943378	0.995427
rs2853971	CONS00000475524	chr6	30913859	30915053	VARS2	TSS_proximal	TTS (NM_001517).5	125	NK_Bulk	0.0049854	0.0428436	0.96594	0.995427
rs2853971	CONS00000475716	chr6	31399461	31401183	XXbac-BPG181B23.9	TSS_proximal	promoter-TSS (NM_001289154).2	148	NK_Bulk	-0.0181165	-0.129094	0.897628	0.995427
rs2853971	CONS00000475780	chr6	31571906	31573016	LTA	TSS_proximal	intron (NM_000595, intron 1 of 3).5	172	NK_Bulk	0.0356449	0.272315	0.786125	0.957976
rs2853971	CONS00000475899	chr6	31896511	31898844	EHMT2	TSS	promoter-TSS (NM_001318833).4	20	NK_Bulk	-0.0386875	-0.362141	0.718261	0.931495
rs2853971	CONS00000475836	chr6	31729138	31730579	DDAH2	TSS_proximal	promoter-TSS (NM_001303008).2	-344	NK_Bulk	0.00965139	0.0887488	0.929517	0.995427
rs2853971	CONS00000475872	chr6	31826312	31828182	HSPA1B	TSS_proximal	promoter-TSS (NM_005346).4	-491	NK_Bulk	0.00147306	0.0132697	0.989448	0.995427
rs2853971	CONS00000475806	chr6	31651716	31653204	APOM	TSS	promoter-TSS (NM_001098534).2	56	NK_Bulk	-0.0531591	-0.537122	0.592767	0.885674
rs2853971	CONS00000475864	chr6	31794145	31796323	VARS1	TSS_overlap	5' UTR (NM_006295, exon 2 of 30).3	518	NK_Bulk	-0.023683	-0.217913	0.828086	0.971297
rs2853971	CONS00000475887	chr6	31862522	31864292	NEU1	TSS_proximal	promoter-TSS (NM_000434).8	-586	NK_Bulk	-0.0441641	-0.486693	0.627889	0.885674
rs2853971	CONS00000475742	chr6	31462732	31466912	HCP5	TSS_overlap	non-coding (NR_040662, exon 2 of 2).3	1642	NK_Bulk	0.0212291	0.178829	0.858552	0.982894
rs1128175	CONS00000475671	chr6	31265097	31267508	HLA-C	distal	Intergenic	5789	T_CD4Plus	0.462736	5.06257	2.98304e-06	0.000375863
rs1128175	CONS00000475672	chr6	31267606	31268906	HLA-C	gene_body_overlap_end	TTS (NM_001243042).3	3836	T_CD4Plus	0.403853	4.45044	3.01004e-05	0.00189632
rs1128175	CONS00000475754	chr6	31493667	31495226	MICB	TSS_proximal	promoter-TSS (NM_001289160)	347	T_CD4Plus	0.21127	2.87277	0.00532136	0.223497
rs1128175	CONS00000475600	chr6	31078663	31080352	C6orf15	intergenic	Intergenic	26058	T_CD4Plus	-0.197904	-2.37727	0.0200572	0.505442
rs1128175	CONS00000475816	chr6	31679936	31681936	LY6G5C	TSS_proximal	promoter-TSS (NM_025262)	-563	T_CD4Plus	0.155775	2.13545	0.0360717	0.593986
rs1128175	CONS00000475651	chr6	31215118	31216900	XXbac-BPG299F13.14	intergenic	Intergenic	18249	T_CD4Plus	0.310088	2.18145	0.0323637	0.593986
rs1128175	CONS00000475727	chr6	31429834	31431140	XXbac-BPG181B23.9	gene_body	Intergenic	-11180	T_CD4Plus	-0.358761	-2.46469	0.0160613	0.505442
rs1128175	CONS00000475709	chr6	31376896	31379549	XXbac-BPG248L24.14	intergenic	Intergenic	20285	T_CD4Plus	0.183889	2.10737	0.0385131	0.593986
rs1128175	CONS00000475743	chr6	31470451	31471966	HCP5	gene_body	promoter-TSS (NR_002812)	-20	T_CD4Plus	0.242602	2.06541	0.0424276	0.593986
rs1128175	CONS00000475514	chr6	30877177	30878855	DDR1	gene_body	Intergenic	-4597	T_CD4Plus	0.16555	1.94622	0.0554687	0.60365
rs1128175	CONS00000475639	chr6	31180323	31181147	POU5F1	TSS	intron (NR_152839, intron 1 of 2)	5582	T_CD4Plus	0.265862	1.9082	0.0602888	0.60365
rs1128175	CONS00000475626	chr6	31144276	31146363	CCHCR1	gene_body	intron (NM_001105564, intron 12 of 17)	-6254	T_CD4Plus	0.252647	1.99319	0.0499699	0.60365
rs1128175	CONS00000475548	chr6	30968932	30969800	SFTA2	intergenic	Intergenic	-14342	T_CD4Plus	0.24031	1.89323	0.0622814	0.60365
rs1128175	CONS00000475455	chr6	30751746	30753136	HCG20	gene_body	Intergenic	-7894	T_CD4Plus	0.19365	1.82362	0.0722943	0.622675
rs1128175	CONS00000475768	chr6	31527910	31531140	MCCD1	TSS_FIP	TTS (NR_037852).2	563	T_CD4Plus	0.133502	1.75034	0.0842522	0.636553
rs1128175	CONS00000475467	chr6	30787768	30789276	HCG20	gene_body	intron (NR_138037, intron 1 of 3)	21697	T_CD4Plus	0.209189	1.81175	0.0741279	0.622675
rs1128175	CONS00000475785	chr6	31581568	31582863	LTB	TSS_proximal	intron (NM_002341, intron 1 of 3).7	209	T_CD4Plus	-0.119364	-1.66821	0.0995481	0.636553
rs1128175	CONS00000475533	chr6	30933583	30935436	MUCL3	TSS	Intergenic	-2340	T_CD4Plus	0.1951	1.73244	0.0874088	0.636553
rs1128175	CONS00000475756	chr6	31497211	31498525	MICB	TSS_proximal	promoter-TSS (NM_001289161).3	-277	T_CD4Plus	0.114748	1.65287	0.102642	0.636553
rs1128175	CONS00000475618	chr6	31125053	31127299	PSORS1C1	gene_body	intron (NM_014068, intron 2 of 5).5	-5730	T_CD4Plus	0.139549	1.61696	0.110191	0.636553
rs1128175	CONS00000475778	chr6	31567525	31568308	LTA	distal	intron (NR_149045, intron 1 of 1)	-4182	T_CD4Plus	0.164986	1.62169	0.109171	0.636553
rs1128175	CONS00000475466	chr6	30784879	30785811	HCG20	gene_body	intron (NR_138037, intron 1 of 3)	18520	T_CD4Plus	0.241566	1.61257	0.111144	0.636553
rs1128175	CONS00000475555	chr6	30981663	30984740	MUC21	TSS_proximal	promoter-TSS (NM_001322371)	-506	T_CD4Plus	0.144466	1.56826	0.121136	0.663617
rs1128175	CONS00000475457	chr6	30758857	30759519	HCG20	gene_body	Intergenic	-7637	T_CD4Plus	0.213579	1.54119	0.127584	0.669817
rs1128175	CONS00000475695	chr6	31332748	31333850	HLA-B	intergenic	Intergenic	22017	T_CD4Plus	0.223599	1.44408	0.152984	0.679095
rs1128175	CONS00000475451	chr6	30735483	30736428	FLOT1	gene_body	intron (NM_005803, intron 8 of 12).6	6731	T_CD4Plus	-0.181623	-1.4484	0.151777	0.679095
rs1128175	CONS00000475703	chr6	31356273	31357849	HLA-B	TSS_proximal	intron (NM_005514, intron 1 of 7).6	118	T_CD4Plus	0.333496	1.43929	0.154332	0.679095
rs1128175	CONS00000475645	chr6	31198678	31199250	XXbac-BPG299F13.17	TSS_proximal	intron (NR_026791, intron 1 of 1)	1204	T_CD4Plus	0.159748	1.37338	0.17383	0.706534
rs1128175	CONS00000475668	chr6	31259879	31260903	HLA-C	intergenic	Intergenic	11701	T_CD4Plus	-0.15748	-1.29066	0.200886	0.719833
rs1128175	CONS00000475716	chr6	31399461	31401183	XXbac-BPG181B23.9	TSS_proximal	promoter-TSS (NM_001289154).2	148	T_CD4Plus	0.0980076	1.3764	0.172896	0.706534
rs1128175	CONS00000475715	chr6	31396858	31397372	XXbac-BPG181B23.7	distal	intron (NR_148222, intron 1 of 1)	1393	T_CD4Plus	0.198551	1.28459	0.202986	0.719833
rs1128175	CONS00000475442	chr6	30702673	30704423	MDC1-AS1	TSS_proximal	intron (NM_014641, intron 10 of 14).5	481	T_CD4Plus	-0.157838	-1.24503	0.217093	0.719833
rs1128175	CONS00000475453	chr6	30741928	30744859	IER3-AS1	TSS_proximal	promoter-TSS (NM_001318875).7	431	T_CD4Plus	0.0803163	1.43236	0.1563	0.679095
rs1128175	CONS00000475557	chr6	30988629	30991325	MUC21	gene_body_overlap_end	TTS (NM_001322371)	6259	T_CD4Plus	-0.104182	-1.27103	0.207744	0.719833
rs1128175	CONS00000475644	chr6	31196869	31198340	HCG27	TSS_proximal	promoter-TSS (NR_026791)	-155	T_CD4Plus	0.0897814	1.43459	0.155664	0.679095
rs1128175	CONS00000475622	chr6	31137328	31138416	PSORS1C1	TSS_proximal	3' UTR (NM_014069, exon 2 of 2)	1194	T_CD4Plus	-0.0993477	-1.26559	0.209676	0.719833
rs1128175	CONS00000475483	chr6	30819379	30821571	LINC00243	gene_body	intron (NR_130726, intron 1 of 1)	10184	T_CD4Plus	0.107633	1.14788	0.254758	0.788809
rs1128175	CONS00000475460	chr6	30768552	30770468	HCG20	gene_body	intron (NR_138037, intron 1 of 3)	2685	T_CD4Plus	-0.0918075	-1.249	0.215645	0.719833
rs1128175	CONS00000475595	chr6	31068362	31069411	C6orf15	intergenic	Intergenic	15437	T_CD4Plus	-0.128362	-1.14322	0.256676	0.788809
rs1128175	CONS00000475726	chr6	31425471	31427350	XXbac-BPG181B23.9	gene_body	Intergenic	-15256	T_CD4Plus	0.122363	1.10135	0.274353	0.823058
rs1128175	CONS00000475470	chr6	30793406	30794890	LINC00243	intergenic	Intergenic	27323	T_CD4Plus	-0.0893936	-1.15217	0.253	0.788809
rs1128175	CONS00000475589	chr6	31056639	31059246	MUC22	intergenic	intron (NM_001348249, intron 4 of 4).3	4493	T_CD4Plus	-0.0968065	-0.986434	0.327171	0.834341
rs1128175	CONS00000475446	chr6	30710784	30712528	MDC1-AS1	gene_body	intron (NM_014641, intron 6 of 14).5	5625	T_CD4Plus	-0.0948519	-0.869588	0.38737	0.834341
rs1128175	CONS00000475813	chr6	31674796	31676975	LY6G5C	gene_body_overlap_end	TTS (NM_025262)	4487	T_CD4Plus	0.0807132	0.941856	0.349366	0.834341
rs1128175	CONS00000475806	chr6	31651716	31653204	APOM	TSS	promoter-TSS (NM_001098534).2	56	T_CD4Plus	0.0727377	1.29136	0.200645	0.719833
rs1128175	CONS00000475787	chr6	31587322	31588418	LST1	gene_body	intron (NM_205840, intron 2 of 2)	670	T_CD4Plus	-0.0877427	-0.876394	0.383685	0.834341
rs1128175	CONS00000475723	chr6	31419196	31422348	XXbac-BPG181B23.9	gene_body	Intergenic	17177	T_CD4Plus	0.0944433	0.925212	0.357897	0.834341
rs1128175	CONS00000475529	chr6	30922218	30924683	XXbac-BPG118E17.11	gene_body	exon (NM_001167733, exon 24 of 29).2	8719	T_CD4Plus	-0.0868983	-0.883251	0.379994	0.834341
rs1128175	CONS00000475619	chr6	31127814	31129144	PSORS1C1	gene_body	intron (NM_014068, intron 2 of 5).5	-8033	T_CD4Plus	0.0886913	0.948603	0.345945	0.834341
rs1128175	CONS00000475611	chr6	31111509	31113338	C6orf15	TSS_proximal	intron (NM_014070, intron 1 of 1).5	151	T_CD4Plus	0.0805983	0.744838	0.458756	0.845437
rs1128175	CONS00000475636	chr6	31171737	31174554	POU5F1	gene_body	TTS (NR_026816)	-2464	T_CD4Plus	0.092517	0.890126	0.376316	0.834341
rs1128175	CONS00000475705	chr6	31366606	31367550	XXbac-BPG248L24.14	TSS	Intergenic	-9899	T_CD4Plus	-0.0789038	-1.02591	0.308316	0.834341
rs1128175	CONS00000475804	chr6	31643826	31645393	BAG6	gene_body	intron (NM_080703, intron 10 of 24).4	7780	T_CD4Plus	0.0723647	0.695628	0.488865	0.845437
rs1128175	CONS00000475536	chr6	30939316	30941659	MUCL3	TSS_proximal	promoter-TSS (NM_080870)	-485	T_CD4Plus	0.0671591	0.735254	0.464535	0.845437
rs1128175	CONS00000475783	chr6	31579873	31580478	LTB	distal	TTS (NM_009588).2	2249	T_CD4Plus	-0.0731492	-0.64804	0.518987	0.85845
rs1128175	CONS00000475786	chr6	31585323	31587206	LST1	TSS	promoter-TSS (NM_007161)	-12	T_CD4Plus	0.0754505	1.08121	0.283154	0.829708
rs1128175	CONS00000475532	chr6	30931415	30933543	SFTA2	TSS_proximal	promoter-TSS (NM_205854)	-309	T_CD4Plus	-0.0632852	-0.629062	0.531268	0.85845
rs1128175	CONS00000475617	chr6	31122694	31124127	PSORS1C1	gene_body	intron (NM_014068, intron 1 of 5).5	-2965	T_CD4Plus	-0.0542277	-0.490193	0.625464	0.894892
rs1128175	CONS00000475583	chr6	31045028	31047082	MUC22	intergenic	Intergenic	-7395	T_CD4Plus	0.0518573	0.512413	0.609905	0.893582
rs1128175	CONS00000475755	chr6	31496082	31496930	MICB	gene_body	intron (NM_001289160, intron 1 of 5)	1625	T_CD4Plus	0.0460633	0.480782	0.632106	0.894892
rs1128175	CONS00000475799	chr6	31627132	31629950	PRRC2A	gene_body	intron (NM_080686, intron 12 of 30).7	-5246	T_CD4Plus	0.0680909	0.816018	0.417139	0.845437
rs1128175	CONS00000475772	chr6	31533499	31535497	DDX39B	gene_body	intron (NR_037853, intron 8 of 12)	1951	T_CD4Plus	0.0696942	0.69383	0.489986	0.845437
rs1128175	CONS00000475520	chr6	30896775	30900189	DDR1	gene_body_overlap_end	intron (NM_001954, intron 17 of 18).5	7599	T_CD4Plus	0.0682383	0.77141	0.442948	0.845437
rs1128175	CONS00000475674	chr6	31271195	31273978	HLA-C	TSS_proximal	promoter-TSS (NM_001243042).3	-451	T_CD4Plus	0.114019	1.04879	0.297729	0.83364
rs1128175	CONS00000475478	chr6	30810497	30811464	LINC00243	gene_body	Intergenic	19678	T_CD4Plus	-0.00353539	-0.0285792	0.977278	0.990785
rs1128175	CONS00000475745	chr6	31473903	31475534	HCP5	gene_body	Intergenic	3490	T_CD4Plus	-0.0629926	-0.655306	0.514326	0.85845
rs1128175	CONS00000475623	chr6	31138857	31140244	PSORS1C2	TSS_proximal	promoter-TSS (NM_014069)	-485	T_CD4Plus	0.022912	0.219611	0.826786	0.986972
rs1128175	CONS00000475573	chr6	31025159	31027837	MUC22	gene_body	exon (NM_001198815, exon 3 of 5).4	20546	T_CD4Plus	-0.0046902	-0.039603	0.968517	0.990785
rs1128175	CONS00000475801	chr6	31637063	31638719	PRRC2A	gene_body_overlap_end	TTS (NM_004638).5	4104	T_CD4Plus	0.00994836	0.0836058	0.933598	0.988967
rs1128175	CONS00000475776	chr6	31551063	31551831	NFKBIL1	gene_body	intron (NM_005007, intron 2 of 3).7	3839	T_CD4Plus	0.0530966	0.559234	0.57771	0.888704
rs1128175	CONS00000475546	chr6	30963873	30966529	SFTA2	distal	Intergenic	-10339	T_CD4Plus	-0.0584243	-0.628826	0.531421	0.85845
rs1128175	CONS00000475702	chr6	31354056	31356107	HLA-B	TSS_proximal	TTS (NR_106951)	234	T_CD4Plus	0.0791708	0.743827	0.459364	0.845437
rs1128175	CONS00000475628	chr6	31149872	31151871	CCHCR1	gene_body	intron (NM_001105564, intron 5 of 17)	6917	T_CD4Plus	-0.0173866	-0.158564	0.87445	0.988967
rs1128175	CONS00000475435	chr6	30688029	30689149	PPP1R18	TSS_proximal	non-coding (NR_073065, exon 4 of 4).4	-1382	T_CD4Plus	-0.0511793	-0.519745	0.604811	0.893582
rs1128175	CONS00000475637	chr6	31174751	31176439	PSORS1C3	gene_body	intron (NR_152833, intron 2 of 5)	-4913	T_CD4Plus	-0.0269539	-0.245387	0.806843	0.983842
rs1128175	CONS00000475604	chr6	31093976	31095069	C6orf15	intergenic	Intergenic	18052	T_CD4Plus	-0.0742614	-0.892912	0.374832	0.834341
rs1128175	CONS00000475788	chr6	31592089	31594011	NCR3	TSS	promoter-TSS (NM_001145466).5	-44	T_CD4Plus	-0.06156	-0.683378	0.496527	0.845437
rs1128175	CONS00000475607	chr6	31101973	31104649	C6orf15	distal	Intergenic	9264	T_CD4Plus	-0.0511808	-0.696685	0.488208	0.845437
rs1128175	CONS00000475700	chr6	31348567	31352589	HLA-B	distal	Intergenic	4738	T_CD4Plus	0.0812177	0.969824	0.33533	0.834341
rs1128175	CONS00000475797	chr6	31613940	31616216	AIF1	TSS_proximal	promoter-TSS (NM_001623).5	-156	T_CD4Plus	0.0599567	0.794495	0.429477	0.845437
rs1128175	CONS00000475800	chr6	31631175	31637050	PRRC2A	gene_body	TTS (NR_106890)	326	T_CD4Plus	0.0535648	0.839494	0.403927	0.834341
rs1128175	CONS00000475774	chr6	31540969	31543070	DDX39B	TSS	promoter-TSS (NR_037852).2	-17	T_CD4Plus	0.0645175	1.06257	0.291473	0.83364
rs1128175	CONS00000475763	chr6	31515092	31516990	MCCD1	intergenic	Intergenic	-12921	T_CD4Plus	0.0328822	0.344915	0.731148	0.948155
rs1128175	CONS00000475515	chr6	30882603	30886629	DDR1	TSS	promoter-TSS (NM_001202523)	66	T_CD4Plus	-0.0502738	-0.899395	0.371393	0.834341
rs1128175	CONS00000475782	chr6	31576749	31577304	TNF	gene_body	intron (NM_000594, intron 3 of 3).3	1462	T_CD4Plus	-0.00193911	-0.0214793	0.982922	0.990785
rs1128175	CONS00000475530	chr6	30925092	30927822	XXbac-BPG118E17.11	gene_body_overlap_end	TTS (NM_001167733).2	5713	T_CD4Plus	0.0140645	0.160588	0.87286	0.988967
rs1128175	CONS00000475491	chr6	30834084	30835620	LINC00243	distal	Intergenic	-4193	T_CD4Plus	0.0208402	0.215072	0.830309	0.986972
rs1128175	CONS00000475742	chr6	31462732	31466912	HCP5	TSS_overlap	non-coding (NR_040662, exon 2 of 2).3	1642	T_CD4Plus	0.0525106	0.932854	0.353964	0.834341
rs1128175	CONS00000475612	chr6	31114350	31117410	PSORS1C1	TSS_overlap	3' UTR (NM_001264, exon 2 of 2).5	1080	T_CD4Plus	-0.041236	-0.522092	0.603183	0.893582
rs1128175	CONS00000475433	chr6	30684361	30685104	PPP1R18	TSS	exon (NM_133471, exon 1 of 3)	1912	T_CD4Plus	-0.0369014	-0.456854	0.649129	0.908781
rs1128175	CONS00000475610	chr6	31108527	31111185	C6orf15	distal	Intergenic	2719	T_CD4Plus	0.0125906	0.131396	0.895823	0.988967
rs1128175	CONS00000475790	chr6	31598085	31599371	NCR3	distal	Intergenic	-5722	T_CD4Plus	0.0367241	0.406258	0.685739	0.929065
rs1128175	CONS00000475713	chr6	31383653	31387424	XXbac-BPG181B23.7	distal	Intergenic	12969	T_CD4Plus	0.0118275	0.140906	0.888331	0.988967
rs1128175	CONS00000475779	chr6	31568422	31569120	LTA	distal	intron (NR_149045, intron 1 of 1)	-3328	T_CD4Plus	0.051059	0.695481	0.488957	0.845437
rs1128175	CONS00000475753	chr6	31491611	31492377	MICB-DT	gene_body	intron (NR_149132, intron 1 of 1)	2800	T_CD4Plus	-0.0372198	-0.382975	0.702849	0.942116
rs1128175	CONS00000475780	chr6	31571906	31573016	LTA	TSS_proximal	intron (NM_000595, intron 1 of 3).5	172	T_CD4Plus	-0.05629	-0.848773	0.398776	0.834341
rs1128175	CONS00000475735	chr6	31440789	31443201	LINC01149	TSS_proximal	non-coding (NR_144465, exon 1 of 2)	328	T_CD4Plus	-0.0294124	-0.442528	0.659413	0.913033
rs1128175	CONS00000475603	chr6	31086486	31087999	C6orf15	intergenic	Intergenic	25332	T_CD4Plus	-0.0217341	-0.23863	0.81206	0.983842
rs1128175	CONS00000475436	chr6	30690496	30691357	NRM	TSS	promoter-TSS (NM_001270710).3	57	T_CD4Plus	0.027479	0.316526	0.752504	0.948155
rs1128175	CONS00000475789	chr6	31596509	31597472	NCR3	distal	Intergenic	-3985	T_CD4Plus	-0.011483	-0.129165	0.897582	0.988967
rs1128175	CONS00000475452	chr6	30736750	30738114	FLOT1	gene_body	intron (NM_005803, intron 8 of 12).6	5255	T_CD4Plus	0.0421288	0.585788	0.559821	0.888704
rs1128175	CONS00000475489	chr6	30829594	30831160	LINC00243	TSS_proximal	intron (NR_130726, intron 1 of 1)	282	T_CD4Plus	0.00403924	0.0485876	0.96138	0.990785
rs1128175	CONS00000475775	chr6	31546490	31548606	NFKBIL1	TSS	promoter-TSS (NM_001204078)	-60	T_CD4Plus	0.0469846	0.758783	0.45042	0.845437
rs1128175	CONS00000475488	chr6	30827885	30829364	LINC00243	gene_body	intron (NR_130726, intron 1 of 1)	2034	T_CD4Plus	0.0261211	0.366322	0.715182	0.948155
rs1128175	CONS00000475802	chr6	31638723	31642832	BAG6	gene_body_overlap_end	intron (NM_080703, intron 20 of 24).4	6991	T_CD4Plus	0.00969422	0.122305	0.902993	0.988967
rs1128175	CONS00000475450	chr6	30730113	30731696	FLOT1	gene_body	intron (NM_005803, intron 9 of 12).6	9267	T_CD4Plus	-0.0307642	-0.500457	0.618255	0.894892
rs1128175	CONS00000475480	chr6	30812555	30814933	LINC00243	gene_body	non-coding (NR_130726, exon 2 of 2)	16915	T_CD4Plus	-0.00854779	-0.104028	0.917431	0.988967
rs1128175	CONS00000475465	chr6	30781393	30782599	HCG20	TSS_proximal	intron (NR_138037, intron 1 of 3)	15171	T_CD4Plus	-0.0125	-0.0924769	0.926572	0.988967
rs1128175	CONS00000475646	chr6	31203178	31204566	HCG27	gene_body_overlap_end	TTS (NR_026791)	6112	T_CD4Plus	-0.0579589	-0.74753	0.457139	0.845437
rs1128175	CONS00000475781	chr6	31575175	31576087	TNF	TSS	promoter-TSS (NM_000594).3	66	T_CD4Plus	0.00904014	0.123282	0.902222	0.988967
rs1128175	CONS00000475690	chr6	31307677	31309579	LINC02571	distal	Intergenic	-6991	T_CD4Plus	0.0460813	0.324281	0.746651	0.948155
rs1128175	CONS00000475809	chr6	31664713	31666287	GPANK1	TSS_proximal	promoter-TSS (NM_033177).4	130	T_CD4Plus	0.0449643	0.846261	0.400167	0.834341
rs1128175	CONS00000475717	chr6	31402114	31404080	MICA	TSS_proximal	promoter-TSS (NM_001177519).4	-498	T_CD4Plus	0.0336311	0.572031	0.569054	0.888704
rs1128175	CONS00000475701	chr6	31352663	31353857	HLA-B	distal	TTS (NM_005514).6	2056	T_CD4Plus	0.015513	0.199544	0.842391	0.988967
rs1128175	CONS00000475784	chr6	31580557	31581533	LTB	gene_body	exon (NM_002341, exon 4 of 4).7	1380	T_CD4Plus	0.0214668	0.34318	0.732447	0.948155
rs1128175	CONS00000475808	chr6	31659815	31661096	C6orf47	TSS_proximal	TTS (NM_033177).4	322	T_CD4Plus	0.0171045	0.281104	0.779424	0.962818
rs1128175	CONS00000475543	chr6	30954696	30956562	SFTA2	TSS	promoter-TSS (NR_138040)	-767	T_CD4Plus	0.00795627	0.0823986	0.934555	0.988967
rs1128175	CONS00000475524	chr6	30913859	30915053	VARS2	TSS_proximal	TTS (NM_001517).5	125	T_CD4Plus	-0.00395014	-0.0632718	0.949723	0.988967
rs1128175	CONS00000475434	chr6	30686387	30687829	PPP1R18	TSS_proximal	promoter-TSS (NM_133471)	99	T_CD4Plus	0.0310208	0.519572	0.60493	0.893582
rs1128175	CONS00000475777	chr6	31558025	31560877	NFKBIL1	gene_body_overlap_end	TTS (NM_001144962).5	11843	T_CD4Plus	0.023586	0.324951	0.746145	0.948155
rs1128175	CONS00000475432	chr6	30682076	30683198	PPP1R18	gene_body	intron (NM_001134870, intron 2 of 3).2	4008	T_CD4Plus	0.0233527	0.412336	0.681299	0.929065
rs1128175	CONS00000475523	chr6	30907718	30908539	GTF2H4	TSS	promoter-TSS (NM_001517).5	-78	T_CD4Plus	-0.000603112	-0.00973163	0.992262	0.992262
rs1128175	CONS00000475798	chr6	31619804	31621119	PRRC2A	TSS_proximal	promoter-TSS (NM_004638).5	-253	T_CD4Plus	0.0315446	0.558272	0.578363	0.888704
rs1128175	CONS00000475629	chr6	31158026	31160047	TCF19	TSS_proximal	promoter-TSS (NM_019052).3	448	T_CD4Plus	-0.0169633	-0.306319	0.760231	0.948408
rs1128175	CONS00000475448	chr6	30719849	30723017	TUBB	TSS_proximal	promoter-TSS (NM_001293216).6	-205	T_CD4Plus	0.00754898	0.134641	0.893266	0.988967
rs1128175	CONS00000475447	chr6	30717087	30717924	TUBB	TSS	promoter-TSS (NM_014641).5	-225	T_CD4Plus	0.00338019	0.0706417	0.943876	0.988967
rs2853971	CONS00000475703	chr6	31356273	31357849	HLA-B	TSS_proximal	intron (NM_005514, intron 1 of 7).6	118	T_CD4Plus	1.68831	5.38326	8.50508e-07	0.000108865
rs2853971	CONS00000475700	chr6	31348567	31352589	HLA-B	distal	Intergenic	4738	T_CD4Plus	0.435446	3.15819	0.00230975	0.117967
rs2853971	CONS00000475674	chr6	31271195	31273978	HLA-C	TSS_proximal	promoter-TSS (NM_001243042).3	-451	T_CD4Plus	0.547655	3.08126	0.00290715	0.117967
rs2853971	CONS00000475671	chr6	31265097	31267508	HLA-C	distal	Intergenic	5789	T_CD4Plus	0.499791	2.80125	0.00651338	0.166743
rs2853971	CONS00000475651	chr6	31215118	31216900	XXbac-BPG299F13.14	intergenic	Intergenic	18249	T_CD4Plus	0.746404	3.00056	0.00368646	0.117967
rs2853971	CONS00000475543	chr6	30954696	30956562	SFTA2	TSS	promoter-TSS (NR_138040)	-767	T_CD4Plus	-0.444746	-2.55568	0.0126814	0.270536
rs2853971	CONS00000475900	chr6	31901322	31903075	ZBTB12	TSS_proximal	promoter-TSS (NM_181842).2	-113	T_CD4Plus	-0.31034	-2.39454	0.0192117	0.3513
rs2853971	CONS00000475785	chr6	31581568	31582863	LTB	TSS_proximal	intron (NM_002341, intron 1 of 3).7	209	T_CD4Plus	-0.283473	-2.25831	0.0269174	0.400952
rs2853971	CONS00000475754	chr6	31493667	31495226	MICB	TSS_proximal	promoter-TSS (NM_001289160)	347	T_CD4Plus	0.301548	2.23921	0.0281919	0.400952
rs2853971	CONS00000475780	chr6	31571906	31573016	LTA	TSS_proximal	intron (NM_000595, intron 1 of 3).5	172	T_CD4Plus	-0.24553	-2.11399	0.0379349	0.441424
rs2853971	CONS00000475604	chr6	31093976	31095069	C6orf15	intergenic	Intergenic	18052	T_CD4Plus	-0.302848	-2.02938	0.0460685	0.491398
rs2853971	CONS00000475825	chr6	31702807	31703679	ABHD16A	TSS	promoter-TSS (NM_021160)	81	T_CD4Plus	-0.210884	-1.84483	0.0691224	0.589845
rs2853971	CONS00000475798	chr6	31619804	31621119	PRRC2A	TSS_proximal	promoter-TSS (NM_004638).5	-253	T_CD4Plus	-0.170367	-1.6916	0.0949903	0.605804
rs2853971	CONS00000475787	chr6	31587322	31588418	LST1	gene_body	intron (NM_205840, intron 2 of 2)	670	T_CD4Plus	-0.387568	-2.18054	0.0324433	0.415274
rs2853971	CONS00000475555	chr6	30981663	30984740	MUC21	TSS_proximal	promoter-TSS (NM_001322371)	-506	T_CD4Plus	0.295093	1.98254	0.0511857	0.503983
rs2853971	CONS00000475622	chr6	31137328	31138416	PSORS1C1	TSS_proximal	3' UTR (NM_014069, exon 2 of 2)	1194	T_CD4Plus	-0.262885	-1.85436	0.0677301	0.589845
rs2853971	CONS00000475875	chr6	31834161	31835885	SNHG32	TSS	promoter-TSS (NR_002745)	107	T_CD4Plus	-0.194954	-1.60611	0.112571	0.605804
rs2853971	CONS00000475790	chr6	31598085	31599371	NCR3	distal	Intergenic	-5722	T_CD4Plus	-0.287102	-1.74521	0.0851591	0.605804
rs2853971	CONS00000475775	chr6	31546490	31548606	NFKBIL1	TSS	promoter-TSS (NM_001204078)	-60	T_CD4Plus	-0.176921	-1.58049	0.118321	0.605804
rs2853971	CONS00000475784	chr6	31580557	31581533	LTB	gene_body	exon (NM_002341, exon 4 of 4).7	1380	T_CD4Plus	-0.175847	-1.58536	0.117211	0.605804
rs2853971	CONS00000475892	chr6	31876904	31879177	EHMT2-AS1	TSS_proximal	promoter-TSS (NM_001178045)	-370	T_CD4Plus	-0.273218	-1.65733	0.101748	0.605804
rs2853971	CONS00000475583	chr6	31045028	31047082	MUC22	intergenic	Intergenic	-7395	T_CD4Plus	0.264649	1.76001	0.0825979	0.605804
rs2853971	CONS00000475536	chr6	30939316	30941659	MUCL3	TSS_proximal	promoter-TSS (NM_080870)	-485	T_CD4Plus	0.24018	1.65362	0.102503	0.605804
rs2853971	CONS00000475573	chr6	31025159	31027837	MUC22	gene_body	exon (NM_001198815, exon 3 of 5).4	20546	T_CD4Plus	0.271536	1.59362	0.115346	0.605804
rs2853971	CONS00000475611	chr6	31111509	31113338	C6orf15	TSS_proximal	intron (NM_014070, intron 1 of 1).5	151	T_CD4Plus	0.259502	1.59546	0.114932	0.605804
rs2853971	CONS00000475636	chr6	31171737	31174554	POU5F1	gene_body	TTS (NR_026816)	-2464	T_CD4Plus	0.259801	1.51695	0.133601	0.657726
rs2853971	CONS00000475713	chr6	31383653	31387424	XXbac-BPG181B23.7	distal	Intergenic	12969	T_CD4Plus	0.205716	1.49339	0.139648	0.662036
rs2853971	CONS00000475836	chr6	31729138	31730579	DDAH2	TSS_proximal	promoter-TSS (NM_001303008).2	-344	T_CD4Plus	-0.141808	-1.38699	0.169667	0.665258
rs2853971	CONS00000475530	chr6	30925092	30927822	XXbac-BPG118E17.11	gene_body_overlap_end	TTS (NM_001167733).2	5713	T_CD4Plus	0.199598	1.41019	0.162734	0.665258
rs2853971	CONS00000475618	chr6	31125053	31127299	PSORS1C1	gene_body	intron (NM_014068, intron 2 of 5).5	-5730	T_CD4Plus	0.202888	1.37237	0.174155	0.665258
rs2853971	CONS00000475776	chr6	31551063	31551831	NFKBIL1	gene_body	intron (NM_005007, intron 2 of 3).7	3839	T_CD4Plus	-0.278896	-1.46859	0.146243	0.665258
rs2853971	CONS00000475899	chr6	31896511	31898844	EHMT2	TSS	promoter-TSS (NM_001318833).4	20	T_CD4Plus	-0.139103	-1.3299	0.187694	0.665258
rs2853971	CONS00000475600	chr6	31078663	31080352	C6orf15	intergenic	Intergenic	26058	T_CD4Plus	-0.212838	-1.36667	0.175925	0.665258
rs2853971	CONS00000475866	chr6	31805957	31807212	LSM2	TSS_proximal	intron (NM_021177, intron 1 of 4)	381	T_CD4Plus	-0.147842	-1.28587	0.202554	0.665258
rs2853971	CONS00000475646	chr6	31203178	31204566	HCG27	gene_body_overlap_end	TTS (NR_026791)	6112	T_CD4Plus	0.174511	1.27916	0.204896	0.665258
rs2853971	CONS00000475557	chr6	30988629	30991325	MUC21	gene_body_overlap_end	TTS (NM_001322371)	6259	T_CD4Plus	0.176894	1.26176	0.211056	0.665258
rs2853971	CONS00000475872	chr6	31826312	31828182	HSPA1B	TSS_proximal	promoter-TSS (NM_005346).4	-491	T_CD4Plus	-0.156783	-1.26918	0.208412	0.665258
rs2853971	CONS00000475603	chr6	31086486	31087999	C6orf15	intergenic	Intergenic	25332	T_CD4Plus	0.199748	1.25277	0.21429	0.665258
rs2853971	CONS00000475533	chr6	30933583	30935436	MUCL3	TSS	Intergenic	-2340	T_CD4Plus	0.228895	1.25535	0.213359	0.665258
rs2853971	CONS00000475889	chr6	31869865	31872207	SLC44A4	gene_body	exon (NM_025257, exon 10 of 21).4	6635	T_CD4Plus	0.175577	1.22776	0.223485	0.665258
rs2853971	CONS00000475782	chr6	31576749	31577304	TNF	gene_body	intron (NM_000594, intron 3 of 3).3	1462	T_CD4Plus	-0.204157	-1.23424	0.221075	0.665258
rs2853971	CONS00000475626	chr6	31144276	31146363	CCHCR1	gene_body	intron (NM_001105564, intron 12 of 17)	-6254	T_CD4Plus	0.260914	1.23746	0.219887	0.665258
rs2853971	CONS00000475781	chr6	31575175	31576087	TNF	TSS	promoter-TSS (NM_000594).3	66	T_CD4Plus	-0.162227	-1.19831	0.234674	0.667517
rs2853971	CONS00000475806	chr6	31651716	31653204	APOM	TSS	promoter-TSS (NM_001098534).2	56	T_CD4Plus	-0.127773	-1.24628	0.21665	0.665258
rs2853971	CONS00000475735	chr6	31440789	31443201	LINC01149	TSS_proximal	non-coding (NR_144465, exon 1 of 2)	328	T_CD4Plus	0.136387	1.17397	0.244224	0.679579
rs2853971	CONS00000475778	chr6	31567525	31568308	LTA	distal	intron (NR_149045, intron 1 of 1)	-4182	T_CD4Plus	0.215676	1.14352	0.256562	0.698721
rs2853971	CONS00000475876	chr6	31836178	31837510	SNHG32	TSS	promoter-TSS (NR_002742)	-232	T_CD4Plus	0.184353	1.1112	0.270134	0.720357
rs2853971	CONS00000475887	chr6	31862522	31864292	NEU1	TSS_proximal	promoter-TSS (NM_000434).8	-586	T_CD4Plus	-0.103286	-1.20596	0.231732	0.667517
rs2853971	CONS00000475783	chr6	31579873	31580478	LTB	distal	TTS (NM_009588).2	2249	T_CD4Plus	-0.191131	-1.01	0.315836	0.787159
rs2853971	CONS00000475772	chr6	31533499	31535497	DDX39B	gene_body	intron (NR_037853, intron 8 of 12)	1951	T_CD4Plus	0.17156	0.975714	0.332431	0.787159
rs2853971	CONS00000475755	chr6	31496082	31496930	MICB	gene_body	intron (NM_001289160, intron 1 of 5)	1625	T_CD4Plus	-0.159437	-0.888062	0.377426	0.789395
rs2853971	CONS00000475833	chr6	31723077	31724484	MPIG6B	TSS_proximal	exon (NM_138274, exon 2 of 4)	437	T_CD4Plus	0.16854	0.915721	0.362831	0.787159
rs2853971	CONS00000475524	chr6	30913859	30915053	VARS2	TSS_proximal	TTS (NM_001517).5	125	T_CD4Plus	-0.118781	-1.06695	0.289513	0.752126
rs2853971	CONS00000475802	chr6	31638723	31642832	BAG6	gene_body_overlap_end	intron (NM_080703, intron 20 of 24).4	6991	T_CD4Plus	-0.138608	-1.00024	0.320502	0.787159
rs2853971	CONS00000475808	chr6	31659815	31661096	C6orf47	TSS_proximal	TTS (NM_033177).4	322	T_CD4Plus	-0.11587	-1.05744	0.293799	0.752126
rs2853971	CONS00000475639	chr6	31180323	31181147	POU5F1	TSS	intron (NR_152839, intron 1 of 2)	5582	T_CD4Plus	0.238969	0.918998	0.361125	0.787159
rs2853971	CONS00000475619	chr6	31127814	31129144	PSORS1C1	gene_body	intron (NM_014068, intron 2 of 5).5	-8033	T_CD4Plus	0.144026	0.862816	0.391067	0.789395
rs2853971	CONS00000475819	chr6	31686324	31691042	XXbac-BPG32J3.20	gene_body_overlap_end	intron (NR_033488, intron 14 of 19)	-8310	T_CD4Plus	0.115014	0.95007	0.345214	0.787159
rs2853971	CONS00000475789	chr6	31596509	31597472	NCR3	distal	Intergenic	-3985	T_CD4Plus	-0.139327	-0.864417	0.390193	0.789395
rs2853971	CONS00000475801	chr6	31637063	31638719	PRRC2A	gene_body_overlap_end	TTS (NM_004638).5	4104	T_CD4Plus	-0.12068	-0.569701	0.570631	0.923904
rs2853971	CONS00000475845	chr6	31758606	31760746	MSH5	gene_body	intron (NR_037846, intron 17 of 28)	-3320	T_CD4Plus	0.0878486	0.482561	0.630852	0.923904
rs2853971	CONS00000475532	chr6	30931415	30933543	SFTA2	TSS_proximal	promoter-TSS (NM_205854)	-309	T_CD4Plus	-0.1017	-0.603392	0.54812	0.923904
rs2853971	CONS00000475854	chr6	31776793	31777799	VWA7	TSS	promoter-TSS (NM_025258).2	32	T_CD4Plus	0.130619	0.880626	0.381413	0.789395
rs2853971	CONS00000475548	chr6	30968932	30969800	SFTA2	intergenic	Intergenic	-14342	T_CD4Plus	0.0933116	0.356256	0.722677	0.923904
rs2853971	CONS00000475743	chr6	31470451	31471966	HCP5	gene_body	promoter-TSS (NR_002812)	-20	T_CD4Plus	0.130695	0.623234	0.535074	0.923904
rs2853971	CONS00000475589	chr6	31056639	31059246	MUC22	intergenic	intron (NM_001348249, intron 4 of 4).3	4493	T_CD4Plus	-0.0950906	-0.566233	0.572974	0.923904
rs2853971	CONS00000475695	chr6	31332748	31333850	HLA-B	intergenic	Intergenic	22017	T_CD4Plus	0.00597241	0.0190274	0.984871	0.992626
rs2853971	CONS00000475617	chr6	31122694	31124127	PSORS1C1	gene_body	intron (NM_014068, intron 1 of 5).5	-2965	T_CD4Plus	-0.0685501	-0.376593	0.707569	0.923904
rs2853971	CONS00000475623	chr6	31138857	31140244	PSORS1C2	TSS_proximal	promoter-TSS (NM_014069)	-485	T_CD4Plus	-0.0548344	-0.30924	0.758021	0.923904
rs2853971	CONS00000475727	chr6	31429834	31431140	XXbac-BPG181B23.9	gene_body	Intergenic	-11180	T_CD4Plus	-0.0413232	-0.173893	0.862432	0.950263
rs2853971	CONS00000475852	chr6	31771989	31772749	VWA7	gene_body	intron (NM_025258, intron 7 of 16).2	4959	T_CD4Plus	-0.0225175	-0.125388	0.900561	0.968671
rs2853971	CONS00000475804	chr6	31643826	31645393	BAG6	gene_body	intron (NM_080703, intron 10 of 24).4	7780	T_CD4Plus	-0.0803177	-0.460201	0.646741	0.923904
rs2853971	CONS00000475880	chr6	31844357	31846412	SNHG32	intergenic	Intergenic	8309	T_CD4Plus	-0.0454513	-0.222991	0.824166	0.938006
rs2853971	CONS00000475610	chr6	31108527	31111185	C6orf15	distal	Intergenic	2719	T_CD4Plus	0.103627	0.632245	0.529204	0.923904
rs2853971	CONS00000475716	chr6	31399461	31401183	XXbac-BPG181B23.9	TSS_proximal	promoter-TSS (NM_001289154).2	148	T_CD4Plus	-0.11141	-0.850876	0.397623	0.789395
rs2853971	CONS00000475595	chr6	31068362	31069411	C6orf15	intergenic	Intergenic	15437	T_CD4Plus	-0.0720827	-0.364597	0.716467	0.923904
rs2853971	CONS00000475645	chr6	31198678	31199250	XXbac-BPG299F13.17	TSS_proximal	intron (NR_026791, intron 1 of 1)	1204	T_CD4Plus	-0.127293	-0.574558	0.567358	0.923904
rs2853971	CONS00000475745	chr6	31473903	31475534	HCP5	gene_body	Intergenic	3490	T_CD4Plus	-0.0814236	-0.464093	0.643963	0.923904
rs2853971	CONS00000475726	chr6	31425471	31427350	XXbac-BPG181B23.9	gene_body	Intergenic	-15256	T_CD4Plus	-0.0849004	-0.406844	0.685314	0.923904
rs2853971	CONS00000475840	chr6	31739578	31740648	MSH5	TSS	5' UTR (NM_002441, exon 1 of 25)	165	T_CD4Plus	-0.0943847	-0.948399	0.346058	0.787159
rs2853971	CONS00000475813	chr6	31674796	31676975	LY6G5C	gene_body_overlap_end	TTS (NM_025262)	4487	T_CD4Plus	0.0610713	0.413575	0.680399	0.923904
rs2853971	CONS00000475637	chr6	31174751	31176439	PSORS1C3	gene_body	intron (NR_152833, intron 2 of 5)	-4913	T_CD4Plus	-0.0409648	-0.215623	0.829884	0.938006
rs2853971	CONS00000475628	chr6	31149872	31151871	CCHCR1	gene_body	intron (NM_001105564, intron 5 of 17)	6917	T_CD4Plus	0.0696041	0.403397	0.687836	0.923904
rs2853971	CONS00000475865	chr6	31797532	31798092	LSM2	gene_body	exon (NM_021177, exon 5 of 5)	-2060	T_CD4Plus	0.047389	0.232965	0.816441	0.938006
rs2853971	CONS00000475546	chr6	30963873	30966529	SFTA2	distal	Intergenic	-10339	T_CD4Plus	0.094932	0.610383	0.543505	0.923904
rs2853971	CONS00000475715	chr6	31396858	31397372	XXbac-BPG181B23.7	distal	intron (NR_148222, intron 1 of 1)	1393	T_CD4Plus	0.101257	0.352456	0.725513	0.923904
rs2853971	CONS00000475668	chr6	31259879	31260903	HLA-C	intergenic	Intergenic	11701	T_CD4Plus	0.0619995	0.295274	0.768624	0.923904
rs2853971	CONS00000475644	chr6	31196869	31198340	HCG27	TSS_proximal	promoter-TSS (NR_026791)	-155	T_CD4Plus	-0.110936	-0.971477	0.334521	0.787159
rs2853971	CONS00000475894	chr6	31882279	31883968	EHMT2-AS1	gene_body	intron (NM_001289413, intron 21 of 25).5	-4078	T_CD4Plus	0.0133282	0.078795	0.937411	0.979088
rs2853971	CONS00000475834	chr6	31727037	31728067	DDAH2	gene_body	TTS (NM_138274)	1747	T_CD4Plus	-0.111861	-0.617588	0.53877	0.923904
rs2853971	CONS00000475723	chr6	31419196	31422348	XXbac-BPG181B23.9	gene_body	Intergenic	17177	T_CD4Plus	0.022781	0.126605	0.899602	0.968671
rs2853971	CONS00000475763	chr6	31515092	31516990	MCCD1	intergenic	Intergenic	-12921	T_CD4Plus	0.0480344	0.284195	0.777066	0.923904
rs2853971	CONS00000475753	chr6	31491611	31492377	MICB-DT	gene_body	intron (NR_149132, intron 1 of 1)	2800	T_CD4Plus	0.0939862	0.532002	0.596341	0.923904
rs2853971	CONS00000475709	chr6	31376896	31379549	XXbac-BPG248L24.14	intergenic	Intergenic	20285	T_CD4Plus	-0.0507692	-0.332476	0.740483	0.923904
rs2853971	CONS00000475788	chr6	31592089	31594011	NCR3	TSS	promoter-TSS (NM_001145466).5	-44	T_CD4Plus	-0.0730987	-0.448471	0.655142	0.923904
rs2853971	CONS00000475897	chr6	31886588	31889680	EHMT2	gene_body	exon (NM_001318833, exon 13 of 28).4	8855	T_CD4Plus	-0.0851847	-0.572321	0.568864	0.923904
rs2853971	CONS00000475850	chr6	31768552	31770261	VWA7	gene_body	intron (NM_025258, intron 9 of 16).2	-3819	T_CD4Plus	0.0728105	0.507339	0.613447	0.923904
rs2853971	CONS00000475869	chr6	31817343	31818540	HSPA1A	gene_body_overlap_end	TTS (NM_005345).4	2399	T_CD4Plus	-0.0909262	-0.521087	0.603885	0.923904
rs2853971	CONS00000475607	chr6	31101973	31104649	C6orf15	distal	Intergenic	9264	T_CD4Plus	-0.0613695	-0.468428	0.640875	0.923904
rs2853971	CONS00000475809	chr6	31664713	31666287	GPANK1	TSS_proximal	promoter-TSS (NM_033177).4	130	T_CD4Plus	-0.089365	-0.932924	0.353937	0.787159
rs2853971	CONS00000475529	chr6	30922218	30924683	XXbac-BPG118E17.11	gene_body	exon (NM_001167733, exon 24 of 29).2	8719	T_CD4Plus	0.0260653	0.168282	0.866828	0.950263
rs2853971	CONS00000475672	chr6	31267606	31268906	HLA-C	gene_body_overlap_end	TTS (NM_001243042).3	3836	T_CD4Plus	0.0762723	0.404851	0.686772	0.923904
rs2853971	CONS00000475786	chr6	31585323	31587206	LST1	TSS	promoter-TSS (NM_007161)	-12	T_CD4Plus	-0.0898727	-0.701706	0.485096	0.923904
rs2853971	CONS00000475702	chr6	31354056	31356107	HLA-B	TSS_proximal	TTS (NR_106951)	234	T_CD4Plus	0.0824173	0.452743	0.652078	0.923904
rs2853971	CONS00000475826	chr6	31710203	31713195	LY6G6F-LY6G6D	gene_body	TTS (NR_024541)	2366	T_CD4Plus	-0.0315323	-0.254937	0.799489	0.938006
rs2853971	CONS00000475774	chr6	31540969	31543070	DDX39B	TSS	promoter-TSS (NR_037852).2	-17	T_CD4Plus	-0.0933152	-0.845017	0.400865	0.789395
rs2853971	CONS00000475873	chr6	31829572	31830446	XXbac-BPG254B15.11	gene_body	3' UTR (NM_005346, exon 1 of 1).4	2271	T_CD4Plus	-0.00851541	-0.0558889	0.955583	0.979088
rs2853971	CONS00000475690	chr6	31307677	31309579	LINC02571	distal	Intergenic	-6991	T_CD4Plus	0.132482	0.533413	0.595369	0.923904
rs2853971	CONS00000475799	chr6	31627132	31629950	PRRC2A	gene_body	intron (NM_080686, intron 12 of 30).7	-5246	T_CD4Plus	-0.00085688	-0.00594253	0.995275	0.995275
rs2853971	CONS00000475816	chr6	31679936	31681936	LY6G5C	TSS_proximal	promoter-TSS (NM_025262)	-563	T_CD4Plus	-0.0586457	-0.431368	0.667473	0.923904
rs2853971	CONS00000475837	chr6	31734509	31735499	CLIC1	gene_body	intron (NM_001288, intron 1 of 5)	1541	T_CD4Plus	0.0496505	0.428402	0.669621	0.923904
rs2853971	CONS00000475612	chr6	31114350	31117410	PSORS1C1	TSS_overlap	3' UTR (NM_001264, exon 2 of 2).5	1080	T_CD4Plus	0.0284707	0.20851	0.835412	0.938006
rs2853971	CONS00000475768	chr6	31527910	31531140	MCCD1	TSS_FIP	TTS (NR_037852).2	563	T_CD4Plus	0.0150547	0.110341	0.912442	0.973271
rs2853971	CONS00000475838	chr6	31735718	31736857	CLIC1	TSS_proximal	exon (NM_001287593, exon 2 of 7).2	257	T_CD4Plus	-0.0461168	-0.358992	0.720638	0.923904
rs2853971	CONS00000475779	chr6	31568422	31569120	LTA	distal	intron (NR_149045, intron 1 of 1)	-3328	T_CD4Plus	-0.0602189	-0.448429	0.655173	0.923904
rs2853971	CONS00000475701	chr6	31352663	31353857	HLA-B	distal	TTS (NM_005514).6	2056	T_CD4Plus	-0.0483365	-0.348966	0.72812	0.923904
rs2853971	CONS00000475705	chr6	31366606	31367550	XXbac-BPG248L24.14	TSS	Intergenic	-9899	T_CD4Plus	-0.0395711	-0.289289	0.773181	0.923904
rs2853971	CONS00000475797	chr6	31613940	31616216	AIF1	TSS_proximal	promoter-TSS (NM_001623).5	-156	T_CD4Plus	0.0302425	0.223492	0.823778	0.938006
rs2853971	CONS00000475800	chr6	31631175	31637050	PRRC2A	gene_body	TTS (NR_106890)	326	T_CD4Plus	0.0492729	0.44444	0.658041	0.923904
rs2853971	CONS00000475868	chr6	31813876	31816000	HSPA1L	TSS_proximal	promoter-TSS (NM_005345).4	345	T_CD4Plus	0.00730271	0.061281	0.951303	0.979088
rs2853971	CONS00000475839	chr6	31737761	31738780	CLIC1	TSS_proximal	promoter-TSS (NM_001287593).2	-953	T_CD4Plus	-0.00772949	-0.0551869	0.95614	0.979088
rs2853971	CONS00000475756	chr6	31497211	31498525	MICB	TSS_proximal	promoter-TSS (NM_001289161).3	-277	T_CD4Plus	0.0360465	0.28095	0.779544	0.923904
rs2853971	CONS00000475717	chr6	31402114	31404080	MICA	TSS_proximal	promoter-TSS (NM_001177519).4	-498	T_CD4Plus	-0.0362525	-0.340309	0.734602	0.923904
rs2853971	CONS00000475871	chr6	31821341	31822995	HSPA1B	distal	Intergenic	-5570	T_CD4Plus	-0.00289461	-0.0258456	0.979451	0.992626
rs2853971	CONS00000475864	chr6	31794145	31796323	VARS1	TSS_overlap	5' UTR (NM_006295, exon 2 of 30).3	518	T_CD4Plus	-0.0442286	-0.389268	0.698212	0.923904
rs2853971	CONS00000475777	chr6	31558025	31560877	NFKBIL1	gene_body_overlap_end	TTS (NM_001144962).5	11843	T_CD4Plus	-0.0220627	-0.166021	0.8686	0.950263
rs2853971	CONS00000475742	chr6	31462732	31466912	HCP5	TSS_overlap	non-coding (NR_040662, exon 2 of 2).3	1642	T_CD4Plus	0.0302093	0.296603	0.767613	0.923904
rs2853971	CONS00000475629	chr6	31158026	31160047	TCF19	TSS_proximal	promoter-TSS (NM_019052).3	448	T_CD4Plus	0.00761685	0.0771587	0.938709	0.979088
rs1128175	CONS00000475671	chr6	31265097	31267508	HLA-C	distal	Intergenic	5789	T_CD8Plus	0.39346	3.46922	0.000905167	0.0774953
rs1128175	CONS00000475672	chr6	31267606	31268906	HLA-C	gene_body_overlap_end	TTS (NM_001243042).3	3836	T_CD8Plus	0.264056	3.3815	0.00119224	0.0774953
rs1128175	CONS00000475673	chr6	31269061	31269562	HLA-C	gene_body	intron (NM_002117, intron 7 of 7)	2780	T_CD8Plus	0.439988	3.01361	0.00361189	0.156515
rs1128175	CONS00000475460	chr6	30768552	30770468	HCG20	gene_body	intron (NR_138037, intron 1 of 3)	2685	T_CD8Plus	-0.243761	-2.6427	0.0101754	0.330701
rs1128175	CONS00000475695	chr6	31332748	31333850	HLA-B	intergenic	Intergenic	22017	T_CD8Plus	0.328296	2.3008	0.0244394	0.609193
rs1128175	CONS00000475536	chr6	30939316	30941659	MUCL3	TSS_proximal	promoter-TSS (NM_080870)	-485	T_CD8Plus	-0.262317	-2.24306	0.0281166	0.609193
rs1128175	CONS00000475488	chr6	30827885	30829364	LINC00243	gene_body	intron (NR_130726, intron 1 of 1)	2034	T_CD8Plus	-0.189514	-2.08939	0.040373	0.67711
rs1128175	CONS00000475610	chr6	31108527	31111185	C6orf15	distal	Intergenic	2719	T_CD8Plus	-0.203573	-2.0238	0.0468768	0.67711
rs1128175	CONS00000475754	chr6	31493667	31495226	MICB	TSS_proximal	promoter-TSS (NM_001289160)	347	T_CD8Plus	0.173028	2.05101	0.0440764	0.67711
rs1128175	CONS00000475767	chr6	31525519	31527208	MCCD1	distal	Intergenic	-2598	T_CD8Plus	0.23769	1.97141	0.0527003	0.685104
rs1128175	CONS00000475709	chr6	31376896	31379549	XXbac-BPG248L24.14	intergenic	Intergenic	20285	T_CD8Plus	0.170132	1.81685	0.0735957	0.771195
rs1128175	CONS00000475639	chr6	31180323	31181147	POU5F1	TSS	intron (NR_152839, intron 1 of 2)	5582	T_CD8Plus	0.210344	1.81598	0.0737303	0.771195
rs1128175	CONS00000475583	chr6	31045028	31047082	MUC22	intergenic	Intergenic	-7395	T_CD8Plus	0.179925	1.68097	0.0973046	0.771195
rs1128175	CONS00000475450	chr6	30730113	30731696	FLOT1	gene_body	intron (NM_005803, intron 9 of 12).6	9267	T_CD8Plus	-0.131528	-1.73509	0.0872019	0.771195
rs1128175	CONS00000475573	chr6	31025159	31027837	MUC22	gene_body	exon (NM_001198815, exon 3 of 5).4	20546	T_CD8Plus	-0.220205	-1.55667	0.124137	0.771195
rs1128175	CONS00000475623	chr6	31138857	31140244	PSORS1C2	TSS_proximal	promoter-TSS (NM_014069)	-485	T_CD8Plus	0.166174	1.47217	0.145536	0.771195
rs1128175	CONS00000475787	chr6	31587322	31588418	LST1	gene_body	intron (NM_205840, intron 2 of 2)	670	T_CD8Plus	-0.186356	-1.46298	0.148027	0.771195
rs1128175	CONS00000475808	chr6	31659815	31661096	C6orf47	TSS_proximal	TTS (NM_033177).4	322	T_CD8Plus	0.104581	1.64436	0.104664	0.771195
rs1128175	CONS00000475496	chr6	30840933	30842408	LINC02570	gene_body	intron (NR_134610, intron 2 of 2)	6488	T_CD8Plus	-0.194451	-1.39163	0.168517	0.771195
rs1128175	CONS00000475533	chr6	30933583	30935436	MUCL3	TSS	Intergenic	-2340	T_CD8Plus	-0.16396	-1.40552	0.164367	0.771195
rs1128175	CONS00000475797	chr6	31613940	31616216	AIF1	TSS_proximal	promoter-TSS (NM_001623).5	-156	T_CD8Plus	-0.143206	-1.51085	0.135406	0.771195
rs1128175	CONS00000475451	chr6	30735483	30736428	FLOT1	gene_body	intron (NM_005803, intron 8 of 12).6	6731	T_CD8Plus	-0.178651	-1.37936	0.17225	0.771195
rs1128175	CONS00000475520	chr6	30896775	30900189	DDR1	gene_body_overlap_end	intron (NM_001954, intron 17 of 18).5	7599	T_CD8Plus	-0.157095	-1.45161	0.151154	0.771195
rs1128175	CONS00000475617	chr6	31122694	31124127	PSORS1C1	gene_body	intron (NM_014068, intron 1 of 5).5	-2965	T_CD8Plus	-0.132493	-1.37456	0.173728	0.771195
rs1128175	CONS00000475788	chr6	31592089	31594011	NCR3	TSS	promoter-TSS (NM_001145466).5	-44	T_CD8Plus	-0.101748	-1.48085	0.143212	0.771195
rs1128175	CONS00000475600	chr6	31078663	31080352	C6orf15	intergenic	Intergenic	26058	T_CD8Plus	-0.118259	-1.40588	0.164261	0.771195
rs1128175	CONS00000475724	chr6	31422362	31424714	XXbac-BPG181B23.9	gene_body	Intergenic	-18129	T_CD8Plus	-0.168036	-1.30865	0.195008	0.771195
rs1128175	CONS00000475760	chr6	31508783	31510653	MICB	gene_body	intron (NM_005931, intron 5 of 5).6	11573	T_CD8Plus	0.156324	1.25545	0.213562	0.771195
rs1128175	CONS00000475755	chr6	31496082	31496930	MICB	gene_body	intron (NM_001289160, intron 1 of 5)	1625	T_CD8Plus	0.147325	1.21647	0.227963	0.80095
rs1128175	CONS00000475782	chr6	31576749	31577304	TNF	gene_body	intron (NM_000594, intron 3 of 3).3	1462	T_CD8Plus	-0.131673	-1.29816	0.198569	0.771195
rs1128175	CONS00000475612	chr6	31114350	31117410	PSORS1C1	TSS_overlap	3' UTR (NM_001264, exon 2 of 2).5	1080	T_CD8Plus	-0.127683	-1.31032	0.194446	0.771195
rs1128175	CONS00000475810	chr6	31671050	31672561	LY6G5B	gene_body	intron (NM_021221, intron 2 of 2).4	855	T_CD8Plus	-0.147825	-1.14563	0.255916	0.811396
rs1128175	CONS00000475780	chr6	31571906	31573016	LTA	TSS_proximal	intron (NM_000595, intron 1 of 3).5	172	T_CD8Plus	-0.10768	-1.48731	0.141503	0.771195
rs1128175	CONS00000475436	chr6	30690496	30691357	NRM	TSS	promoter-TSS (NM_001270710).3	57	T_CD8Plus	-0.10938	-1.25898	0.212294	0.771195
rs1128175	CONS00000475638	chr6	31177698	31179174	PSORS1C3	TSS_proximal	intron (NR_152839, intron 1 of 2)	-7754	T_CD8Plus	0.147671	1.17814	0.242801	0.809338
rs1128175	CONS00000475515	chr6	30882603	30886629	DDR1	TSS	promoter-TSS (NM_001202523)	66	T_CD8Plus	-0.0756496	-1.40389	0.16485	0.771195
rs1128175	CONS00000475546	chr6	30963873	30966529	SFTA2	distal	Intergenic	-10339	T_CD8Plus	-0.135322	-1.28522	0.203026	0.771195
rs1128175	CONS00000475589	chr6	31056639	31059246	MUC22	intergenic	intron (NM_001348249, intron 4 of 4).3	4493	T_CD8Plus	-0.125342	-1.09798	0.276042	0.811396
rs1128175	CONS00000475532	chr6	30931415	30933543	SFTA2	TSS_proximal	promoter-TSS (NM_205854)	-309	T_CD8Plus	-0.100535	-1.01868	0.311925	0.811396
rs1128175	CONS00000475745	chr6	31473903	31475534	HCP5	gene_body	Intergenic	3490	T_CD8Plus	-0.108344	-1.0889	0.279999	0.811396
rs1128175	CONS00000475543	chr6	30954696	30956562	SFTA2	TSS	promoter-TSS (NR_138040)	-767	T_CD8Plus	0.146835	1.26574	0.209875	0.771195
rs1128175	CONS00000475763	chr6	31515092	31516990	MCCD1	intergenic	Intergenic	-12921	T_CD8Plus	-0.0923058	-0.833804	0.407277	0.840413
rs1128175	CONS00000475446	chr6	30710784	30712528	MDC1-AS1	gene_body	intron (NM_014641, intron 6 of 14).5	5625	T_CD8Plus	0.117221	1.04033	0.301827	0.811396
rs1128175	CONS00000475618	chr6	31125053	31127299	PSORS1C1	gene_body	intron (NM_014068, intron 2 of 5).5	-5730	T_CD8Plus	-0.0788873	-0.961546	0.339645	0.817664
rs1128175	CONS00000475644	chr6	31196869	31198340	HCG27	TSS_proximal	promoter-TSS (NR_026791)	-155	T_CD8Plus	0.0815436	1.33828	0.185212	0.771195
rs1128175	CONS00000475433	chr6	30684361	30685104	PPP1R18	TSS	exon (NM_133471, exon 1 of 3)	1912	T_CD8Plus	-0.0981256	-1.01337	0.314432	0.811396
rs1128175	CONS00000475668	chr6	31259879	31260903	HLA-C	intergenic	Intergenic	11701	T_CD8Plus	0.102686	0.842857	0.402229	0.840413
rs1128175	CONS00000475723	chr6	31419196	31422348	XXbac-BPG181B23.9	gene_body	Intergenic	17177	T_CD8Plus	0.0923641	0.853633	0.396271	0.840413
rs1128175	CONS00000475813	chr6	31674796	31676975	LY6G5C	gene_body_overlap_end	TTS (NM_025262)	4487	T_CD8Plus	-0.0899214	-0.817206	0.416632	0.846283
rs1128175	CONS00000475628	chr6	31149872	31151871	CCHCR1	gene_body	intron (NM_001105564, intron 5 of 17)	6917	T_CD8Plus	-0.0907887	-0.755678	0.452422	0.852999
rs1128175	CONS00000475530	chr6	30925092	30927822	XXbac-BPG118E17.11	gene_body_overlap_end	TTS (NM_001167733).2	5713	T_CD8Plus	-0.0885658	-0.854489	0.3958	0.840413
rs1128175	CONS00000475789	chr6	31596509	31597472	NCR3	distal	Intergenic	-3985	T_CD8Plus	0.0917762	0.992768	0.324302	0.811396
rs1128175	CONS00000475611	chr6	31111509	31113338	C6orf15	TSS_proximal	intron (NM_014070, intron 1 of 1).5	151	T_CD8Plus	-0.071557	-0.656194	0.513888	0.853575
rs1128175	CONS00000475790	chr6	31598085	31599371	NCR3	distal	Intergenic	-5722	T_CD8Plus	-0.0765217	-0.979845	0.330596	0.811396
rs1128175	CONS00000475778	chr6	31567525	31568308	LTA	distal	intron (NR_149045, intron 1 of 1)	-4182	T_CD8Plus	-0.0824893	-0.755135	0.452746	0.852999
rs1128175	CONS00000475518	chr6	30892814	30894078	DDR1	gene_body	intron (NM_001202522, intron 9 of 14).3	2563	T_CD8Plus	-0.059306	-0.466586	0.642271	0.888247
rs1128175	CONS00000475619	chr6	31127814	31129144	PSORS1C1	gene_body	intron (NM_014068, intron 2 of 5).5	-8033	T_CD8Plus	-0.080345	-0.843684	0.40177	0.840413
rs1128175	CONS00000475489	chr6	30829594	30831160	LINC00243	TSS_proximal	intron (NR_130726, intron 1 of 1)	282	T_CD8Plus	-0.0883361	-0.887853	0.377714	0.840413
rs1128175	CONS00000475480	chr6	30812555	30814933	LINC00243	gene_body	non-coding (NR_130726, exon 2 of 2)	16915	T_CD8Plus	-0.0945752	-0.850563	0.397963	0.840413
rs1128175	CONS00000475626	chr6	31144276	31146363	CCHCR1	gene_body	intron (NM_001105564, intron 12 of 17)	-6254	T_CD8Plus	-0.0292226	-0.207772	0.836021	0.93692
rs1128175	CONS00000475578	chr6	31035982	31038254	MUC22	intergenic	Intergenic	-16332	T_CD8Plus	-0.0376494	-0.279923	0.780377	0.916715
rs1128175	CONS00000475816	chr6	31679936	31681936	LY6G5C	TSS_proximal	promoter-TSS (NM_025262)	-563	T_CD8Plus	-0.0587664	-0.982016	0.329533	0.811396
rs1128175	CONS00000475704	chr6	31358235	31358984	HLA-B	distal	Intergenic	-1431	T_CD8Plus	0.0904017	0.623195	0.535217	0.853575
rs1128175	CONS00000475555	chr6	30981663	30984740	MUC21	TSS_proximal	promoter-TSS (NM_001322371)	-506	T_CD8Plus	-0.0616666	-0.638551	0.525235	0.853575
rs1128175	CONS00000475442	chr6	30702673	30704423	MDC1-AS1	TSS_proximal	intron (NM_014641, intron 10 of 14).5	481	T_CD8Plus	0.0209862	0.178172	0.859111	0.954568
rs1128175	CONS00000475742	chr6	31462732	31466912	HCP5	TSS_overlap	non-coding (NR_040662, exon 2 of 2).3	1642	T_CD8Plus	0.0733371	1.18625	0.239606	0.809338
rs1128175	CONS00000475595	chr6	31068362	31069411	C6orf15	intergenic	Intergenic	15437	T_CD8Plus	-0.0825927	-0.679177	0.499304	0.853575
rs1128175	CONS00000475766	chr6	31521505	31524027	MCCD1	distal	Intergenic	-6196	T_CD8Plus	-0.0137881	-0.113435	0.910016	0.977703
rs1128175	CONS00000475735	chr6	31440789	31443201	LINC01149	TSS_proximal	non-coding (NR_144465, exon 1 of 2)	328	T_CD8Plus	-0.0712329	-0.892437	0.37527	0.840413
rs1128175	CONS00000475804	chr6	31643826	31645393	BAG6	gene_body	intron (NM_080703, intron 10 of 24).4	7780	T_CD8Plus	0.0628997	0.595132	0.553708	0.853575
rs1128175	CONS00000475453	chr6	30741928	30744859	IER3-AS1	TSS_proximal	promoter-TSS (NM_001318875).7	431	T_CD8Plus	-0.0681043	-1.14647	0.255572	0.811396
rs1128175	CONS00000475776	chr6	31551063	31551831	NFKBIL1	gene_body	intron (NM_005007, intron 2 of 3).7	3839	T_CD8Plus	-0.0423401	-0.347313	0.729416	0.916715
rs1128175	CONS00000475785	chr6	31581568	31582863	LTB	TSS_proximal	intron (NM_002341, intron 1 of 3).7	209	T_CD8Plus	-0.0850041	-0.979429	0.3308	0.811396
rs1128175	CONS00000475491	chr6	30834084	30835620	LINC00243	distal	Intergenic	-4193	T_CD8Plus	-0.0682465	-0.63232	0.529274	0.853575
rs1128175	CONS00000475483	chr6	30819379	30821571	LINC00243	gene_body	intron (NR_130726, intron 1 of 1)	10184	T_CD8Plus	0.0558163	0.488298	0.626892	0.885722
rs1128175	CONS00000475529	chr6	30922218	30924683	XXbac-BPG118E17.11	gene_body	exon (NM_001167733, exon 24 of 29).2	8719	T_CD8Plus	-0.057481	-0.609656	0.544098	0.853575
rs1128175	CONS00000475701	chr6	31352663	31353857	HLA-B	distal	TTS (NM_005514).6	2056	T_CD8Plus	0.0747848	0.989371	0.325949	0.811396
rs1128175	CONS00000475801	chr6	31637063	31638719	PRRC2A	gene_body_overlap_end	TTS (NM_004638).5	4104	T_CD8Plus	0.039721	0.391873	0.696363	0.916715
rs1128175	CONS00000475715	chr6	31396858	31397372	XXbac-BPG181B23.7	distal	intron (NR_148222, intron 1 of 1)	1393	T_CD8Plus	0.0882816	0.591937	0.555833	0.853575
rs1128175	CONS00000475525	chr6	30915230	30915874	VARS2	gene_body	intron (NM_020442, intron 4 of 29).5	1221	T_CD8Plus	-0.0133174	-0.125483	0.900507	0.976629
rs1128175	CONS00000475799	chr6	31627132	31629950	PRRC2A	gene_body	intron (NM_080686, intron 12 of 30).7	-5246	T_CD8Plus	-0.0584527	-0.682006	0.497525	0.853575
rs1128175	CONS00000475768	chr6	31527910	31531140	MCCD1	TSS_FIP	TTS (NR_037852).2	563	T_CD8Plus	-0.0529813	-0.69141	0.491635	0.853575
rs1128175	CONS00000475783	chr6	31579873	31580478	LTB	distal	TTS (NM_009588).2	2249	T_CD8Plus	-0.0374396	-0.311899	0.756061	0.916715
rs1128175	CONS00000475637	chr6	31174751	31176439	PSORS1C3	gene_body	intron (NR_152833, intron 2 of 5)	-4913	T_CD8Plus	-0.0743738	-0.651065	0.517173	0.853575
rs1128175	CONS00000475629	chr6	31158026	31160047	TCF19	TSS_proximal	promoter-TSS (NM_019052).3	448	T_CD8Plus	-0.0680284	-1.09879	0.275691	0.811396
rs1128175	CONS00000475703	chr6	31356273	31357849	HLA-B	TSS_proximal	intron (NM_005514, intron 1 of 7).6	118	T_CD8Plus	0.192424	0.797985	0.427625	0.852999
rs1128175	CONS00000475727	chr6	31429834	31431140	XXbac-BPG181B23.9	gene_body	Intergenic	-11180	T_CD8Plus	0.0794452	0.500077	0.618617	0.885722
rs1128175	CONS00000475636	chr6	31171737	31174554	POU5F1	gene_body	TTS (NR_026816)	-2464	T_CD8Plus	0.0325195	0.341057	0.7341	0.916715
rs1128175	CONS00000475604	chr6	31093976	31095069	C6orf15	intergenic	Intergenic	18052	T_CD8Plus	-0.0573974	-0.780683	0.437667	0.852999
rs1128175	CONS00000475781	chr6	31575175	31576087	TNF	TSS	promoter-TSS (NM_000594).3	66	T_CD8Plus	-0.0560716	-0.64695	0.519817	0.853575
rs1128175	CONS00000475726	chr6	31425471	31427350	XXbac-BPG181B23.9	gene_body	Intergenic	-15256	T_CD8Plus	0.0618398	0.53199	0.596447	0.871505
rs1128175	CONS00000475743	chr6	31470451	31471966	HCP5	gene_body	promoter-TSS (NR_002812)	-20	T_CD8Plus	-0.00151564	-0.0161748	0.987142	0.989996
rs1128175	CONS00000475772	chr6	31533499	31535497	DDX39B	gene_body	intron (NR_037853, intron 8 of 12)	1951	T_CD8Plus	-0.0235559	-0.272041	0.786405	0.916715
rs1128175	CONS00000475646	chr6	31203178	31204566	HCG27	gene_body_overlap_end	TTS (NR_026791)	6112	T_CD8Plus	-0.0938876	-1.00551	0.318176	0.811396
rs1128175	CONS00000475435	chr6	30688029	30689149	PPP1R18	TSS_proximal	non-coding (NR_073065, exon 4 of 4).4	-1382	T_CD8Plus	-0.0302308	-0.337172	0.737013	0.916715
rs1128175	CONS00000475713	chr6	31383653	31387424	XXbac-BPG181B23.7	distal	Intergenic	12969	T_CD8Plus	-0.0245167	-0.306781	0.759937	0.916715
rs1128175	CONS00000475786	chr6	31585323	31587206	LST1	TSS	promoter-TSS (NM_007161)	-12	T_CD8Plus	-0.0441304	-0.67401	0.502563	0.853575
rs1128175	CONS00000475645	chr6	31198678	31199250	XXbac-BPG299F13.17	TSS_proximal	intron (NR_026791, intron 1 of 1)	1204	T_CD8Plus	-0.034846	-0.321859	0.748536	0.916715
rs1128175	CONS00000475802	chr6	31638723	31642832	BAG6	gene_body_overlap_end	intron (NM_080703, intron 20 of 24).4	6991	T_CD8Plus	0.0295714	0.379413	0.70555	0.916715
rs1128175	CONS00000475690	chr6	31307677	31309579	LINC02571	distal	Intergenic	-6991	T_CD8Plus	0.0685899	0.539945	0.590979	0.871505
rs1128175	CONS00000475756	chr6	31497211	31498525	MICB	TSS_proximal	promoter-TSS (NM_001289161).3	-277	T_CD8Plus	0.0514013	0.760716	0.449426	0.852999
rs1128175	CONS00000475557	chr6	30988629	30991325	MUC21	gene_body_overlap_end	TTS (NM_001322371)	6259	T_CD8Plus	-0.0116641	-0.124219	0.901504	0.976629
rs1128175	CONS00000475716	chr6	31399461	31401183	XXbac-BPG181B23.9	TSS_proximal	promoter-TSS (NM_001289154).2	148	T_CD8Plus	0.0501397	0.646699	0.519979	0.853575
rs1128175	CONS00000475800	chr6	31631175	31637050	PRRC2A	gene_body	TTS (NR_106890)	326	T_CD8Plus	-0.0394283	-0.588526	0.558107	0.853575
rs1128175	CONS00000475622	chr6	31137328	31138416	PSORS1C1	TSS_proximal	3' UTR (NM_014069, exon 2 of 2)	1194	T_CD8Plus	-0.0301159	-0.368849	0.713373	0.916715
rs1128175	CONS00000475607	chr6	31101973	31104649	C6orf15	distal	Intergenic	9264	T_CD8Plus	0.00503309	0.0616892	0.950989	0.987896
rs1128175	CONS00000475432	chr6	30682076	30683198	PPP1R18	gene_body	intron (NM_001134870, intron 2 of 3).2	4008	T_CD8Plus	0.0607903	0.916027	0.362853	0.840413
rs1128175	CONS00000475514	chr6	30877177	30878855	DDR1	gene_body	Intergenic	-4597	T_CD8Plus	0.00733126	0.081517	0.935268	0.987896
rs1128175	CONS00000475470	chr6	30793406	30794890	LINC00243	intergenic	Intergenic	27323	T_CD8Plus	0.0349987	0.407593	0.684838	0.916715
rs1128175	CONS00000475603	chr6	31086486	31087999	C6orf15	intergenic	Intergenic	25332	T_CD8Plus	-0.00130877	-0.0125837	0.989996	0.989996
rs1128175	CONS00000475753	chr6	31491611	31492377	MICB-DT	gene_body	intron (NR_149132, intron 1 of 1)	2800	T_CD8Plus	-0.0161409	-0.143809	0.886071	0.97618
rs1128175	CONS00000475779	chr6	31568422	31569120	LTA	distal	intron (NR_149045, intron 1 of 1)	-3328	T_CD8Plus	0.0429063	0.478754	0.633632	0.885722
rs1128175	CONS00000475702	chr6	31354056	31356107	HLA-B	TSS_proximal	TTS (NR_106951)	234	T_CD8Plus	0.025155	0.26763	0.789785	0.916715
rs1128175	CONS00000475523	chr6	30907718	30908539	GTF2H4	TSS	promoter-TSS (NM_001517).5	-78	T_CD8Plus	0.0351715	0.625621	0.533633	0.853575
rs1128175	CONS00000475705	chr6	31366606	31367550	XXbac-BPG248L24.14	TSS	Intergenic	-9899	T_CD8Plus	-0.00224794	-0.0279741	0.977764	0.989996
rs1128175	CONS00000475434	chr6	30686387	30687829	PPP1R18	TSS_proximal	promoter-TSS (NM_133471)	99	T_CD8Plus	-0.0285865	-0.491972	0.624305	0.885722
rs1128175	CONS00000475524	chr6	30913859	30915053	VARS2	TSS_proximal	TTS (NM_001517).5	125	T_CD8Plus	-0.00391155	-0.0558261	0.955642	0.987896
rs1128175	CONS00000475784	chr6	31580557	31581533	LTB	gene_body	exon (NM_002341, exon 4 of 4).7	1380	T_CD8Plus	0.0228517	0.294124	0.769549	0.916715
rs1128175	CONS00000475452	chr6	30736750	30738114	FLOT1	gene_body	intron (NM_005803, intron 8 of 12).6	5255	T_CD8Plus	-0.00427559	-0.0534869	0.957499	0.987896
rs1128175	CONS00000475777	chr6	31558025	31560877	NFKBIL1	gene_body_overlap_end	TTS (NM_001144962).5	11843	T_CD8Plus	0.0145899	0.231878	0.817321	0.93692
rs1128175	CONS00000475717	chr6	31402114	31404080	MICA	TSS_proximal	promoter-TSS (NM_001177519).4	-498	T_CD8Plus	0.00365629	0.0574668	0.95434	0.987896
rs1128175	CONS00000475775	chr6	31546490	31548606	NFKBIL1	TSS	promoter-TSS (NM_001204078)	-60	T_CD8Plus	0.0150497	0.22397	0.823444	0.93692
rs1128175	CONS00000475674	chr6	31271195	31273978	HLA-C	TSS_proximal	promoter-TSS (NM_001243042).3	-451	T_CD8Plus	0.0259759	0.211387	0.83321	0.93692
rs1128175	CONS00000475806	chr6	31651716	31653204	APOM	TSS	promoter-TSS (NM_001098534).2	56	T_CD8Plus	0.0397154	0.578103	0.565082	0.854194
rs1128175	CONS00000475774	chr6	31540969	31543070	DDX39B	TSS	promoter-TSS (NR_037852).2	-17	T_CD8Plus	-0.0346897	-0.531701	0.596646	0.871505
rs1128175	CONS00000475700	chr6	31348567	31352589	HLA-B	distal	Intergenic	4738	T_CD8Plus	0.00161707	0.0174758	0.986108	0.989996
rs1128175	CONS00000475809	chr6	31664713	31666287	GPANK1	TSS_proximal	promoter-TSS (NM_033177).4	130	T_CD8Plus	0.0229617	0.393211	0.69538	0.916715
rs1128175	CONS00000475448	chr6	30719849	30723017	TUBB	TSS_proximal	promoter-TSS (NM_001293216).6	-205	T_CD8Plus	0.0279428	0.438975	0.662056	0.905971
rs1128175	CONS00000475798	chr6	31619804	31621119	PRRC2A	TSS_proximal	promoter-TSS (NM_004638).5	-253	T_CD8Plus	0.017407	0.278751	0.781272	0.916715
rs1128175	CONS00000475447	chr6	30717087	30717924	TUBB	TSS	promoter-TSS (NM_014641).5	-225	T_CD8Plus	0.0178267	0.309949	0.757537	0.916715
rs2853971	CONS00000475703	chr6	31356273	31357849	HLA-B	TSS_proximal	intron (NM_005514, intron 1 of 7).6	118	T_CD8Plus	1.91306	5.42399	8.17979e-07	0.000112063
rs2853971	CONS00000475754	chr6	31493667	31495226	MICB	TSS_proximal	promoter-TSS (NM_001289160)	347	T_CD8Plus	0.486568	3.18744	0.00216118	0.0828139
rs2853971	CONS00000475674	chr6	31271195	31273978	HLA-C	TSS_proximal	promoter-TSS (NM_001243042).3	-451	T_CD8Plus	0.657573	3.17316	0.00225591	0.0828139
rs2853971	CONS00000475700	chr6	31348567	31352589	HLA-B	distal	Intergenic	4738	T_CD8Plus	0.503215	3.14998	0.00241792	0.0828139
rs2853971	CONS00000475776	chr6	31551063	31551831	NFKBIL1	gene_body	intron (NM_005007, intron 2 of 3).7	3839	T_CD8Plus	-0.701125	-3.06381	0.00312068	0.0855066
rs2853971	CONS00000475604	chr6	31093976	31095069	C6orf15	intergenic	Intergenic	18052	T_CD8Plus	-0.365898	-2.69914	0.00874301	0.176597
rs2853971	CONS00000475788	chr6	31592089	31594011	NCR3	TSS	promoter-TSS (NM_001145466).5	-44	T_CD8Plus	-0.344365	-2.68749	0.00902321	0.176597
rs2853971	CONS00000475753	chr6	31491611	31492377	MICB-DT	gene_body	intron (NR_149132, intron 1 of 1)	2800	T_CD8Plus	0.502567	2.47606	0.0157527	0.269765
rs2853971	CONS00000475671	chr6	31265097	31267508	HLA-C	distal	Intergenic	5789	T_CD8Plus	0.505413	2.25811	0.0271189	0.358874
rs2853971	CONS00000475724	chr6	31422362	31424714	XXbac-BPG181B23.9	gene_body	Intergenic	-18129	T_CD8Plus	-0.512784	-2.27964	0.0257388	0.358874
rs2853971	CONS00000475622	chr6	31137328	31138416	PSORS1C1	TSS_proximal	3' UTR (NM_014069, exon 2 of 2)	1194	T_CD8Plus	-0.341682	-2.19649	0.0314342	0.358874
rs2853971	CONS00000475810	chr6	31671050	31672561	LY6G5B	gene_body	intron (NM_021221, intron 2 of 2).4	855	T_CD8Plus	-0.559246	-2.22049	0.0296867	0.358874
rs2853971	CONS00000475743	chr6	31470451	31471966	HCP5	gene_body	promoter-TSS (NR_002812)	-20	T_CD8Plus	-0.372794	-2.12887	0.0368527	0.372666
rs2853971	CONS00000475799	chr6	31627132	31629950	PRRC2A	gene_body	intron (NM_080686, intron 12 of 30).7	-5246	T_CD8Plus	-0.336507	-2.11474	0.0380826	0.372666
rs2853971	CONS00000475557	chr6	30988629	30991325	MUC21	gene_body_overlap_end	TTS (NM_001322371)	6259	T_CD8Plus	-0.360222	-2.04068	0.0451276	0.412165
rs2853971	CONS00000475783	chr6	31579873	31580478	LTB	distal	TTS (NM_009588).2	2249	T_CD8Plus	-0.469588	-1.99677	0.0498135	0.426528
rs2853971	CONS00000475727	chr6	31429834	31431140	XXbac-BPG181B23.9	gene_body	Intergenic	-11180	T_CD8Plus	0.531233	1.89162	0.0627577	0.471843
rs2853971	CONS00000475790	chr6	31598085	31599371	NCR3	distal	Intergenic	-5722	T_CD8Plus	-0.273803	-1.87479	0.0650733	0.471843
rs2853971	CONS00000475880	chr6	31844357	31846412	SNHG32	intergenic	Intergenic	8309	T_CD8Plus	-0.388927	-1.84817	0.0688821	0.471843
rs2853971	CONS00000475543	chr6	30954696	30956562	SFTA2	TSS	promoter-TSS (NR_138040)	-767	T_CD8Plus	-0.431829	-1.86631	0.0662671	0.471843
rs2853971	CONS00000475525	chr6	30915230	30915874	VARS2	gene_body	intron (NM_020442, intron 4 of 29).5	1221	T_CD8Plus	-0.378777	-1.72414	0.0891806	0.551695
rs2853971	CONS00000475704	chr6	31358235	31358984	HLA-B	distal	Intergenic	-1431	T_CD8Plus	0.438665	1.70549	0.0926203	0.551695
rs2853971	CONS00000475623	chr6	31138857	31140244	PSORS1C2	TSS_proximal	promoter-TSS (NM_014069)	-485	T_CD8Plus	0.353389	1.68212	0.0970857	0.554197
rs2853971	CONS00000475785	chr6	31581568	31582863	LTB	TSS_proximal	intron (NM_002341, intron 1 of 3).7	209	T_CD8Plus	-0.286473	-1.7571	0.0833555	0.543796
rs2853971	CONS00000475639	chr6	31180323	31181147	POU5F1	TSS	intron (NR_152839, intron 1 of 2)	5582	T_CD8Plus	0.359223	1.62579	0.108573	0.594982
rs2853971	CONS00000475668	chr6	31259879	31260903	HLA-C	intergenic	Intergenic	11701	T_CD8Plus	0.320494	1.50216	0.137638	0.693048
rs2853971	CONS00000475573	chr6	31025159	31027837	MUC22	gene_body	exon (NM_001198815, exon 3 of 5).4	20546	T_CD8Plus	0.321999	1.46787	0.146704	0.693048
rs2853971	CONS00000475869	chr6	31817343	31818540	HSPA1A	gene_body_overlap_end	TTS (NM_005345).4	2399	T_CD8Plus	-0.256765	-1.52699	0.131354	0.692132
rs2853971	CONS00000475695	chr6	31332748	31333850	HLA-B	intergenic	Intergenic	22017	T_CD8Plus	0.429972	1.48659	0.141699	0.693048
rs2853971	CONS00000475673	chr6	31269061	31269562	HLA-C	gene_body	intron (NM_002117, intron 7 of 7)	2780	T_CD8Plus	0.36806	1.30113	0.19756	0.790118
rs2853971	CONS00000475854	chr6	31776793	31777799	VWA7	TSS	promoter-TSS (NM_025258).2	32	T_CD8Plus	-0.236888	-1.42835	0.157722	0.697028
rs2853971	CONS00000475850	chr6	31768552	31770261	VWA7	gene_body	intron (NM_025258, intron 9 of 16).2	-3819	T_CD8Plus	-0.21506	-1.36512	0.176669	0.756363
rs2853971	CONS00000475800	chr6	31631175	31637050	PRRC2A	gene_body	TTS (NR_106890)	326	T_CD8Plus	-0.179614	-1.43892	0.154714	0.697028
rs2853971	CONS00000475892	chr6	31876904	31879177	EHMT2-AS1	TSS_proximal	promoter-TSS (NM_001178045)	-370	T_CD8Plus	-0.260439	-1.28154	0.204313	0.790118
rs2853971	CONS00000475690	chr6	31307677	31309579	LINC02571	distal	Intergenic	-6991	T_CD8Plus	0.319207	1.34739	0.18228	0.75674
rs2853971	CONS00000475787	chr6	31587322	31588418	LST1	gene_body	intron (NM_205840, intron 2 of 2)	670	T_CD8Plus	-0.268739	-1.17647	0.243469	0.800293
rs2853971	CONS00000475600	chr6	31078663	31080352	C6orf15	intergenic	Intergenic	26058	T_CD8Plus	-0.1984	-1.2401	0.219157	0.790118
rs2853971	CONS00000475745	chr6	31473903	31475534	HCP5	gene_body	Intergenic	3490	T_CD8Plus	-0.219194	-1.20307	0.233078	0.800293
rs2853971	CONS00000475763	chr6	31515092	31516990	MCCD1	intergenic	Intergenic	-12921	T_CD8Plus	0.21349	1.12889	0.26287	0.800293
rs2853971	CONS00000475845	chr6	31758606	31760746	MSH5	gene_body	intron (NR_037846, intron 17 of 28)	-3320	T_CD8Plus	0.207607	1.06919	0.288729	0.811209
rs2853971	CONS00000475715	chr6	31396858	31397372	XXbac-BPG181B23.7	distal	intron (NR_148222, intron 1 of 1)	1393	T_CD8Plus	0.303774	1.13283	0.261223	0.800293
rs2853971	CONS00000475595	chr6	31068362	31069411	C6orf15	intergenic	Intergenic	15437	T_CD8Plus	0.23466	1.08715	0.280772	0.811209
rs2853971	CONS00000475797	chr6	31613940	31616216	AIF1	TSS_proximal	promoter-TSS (NM_001623).5	-156	T_CD8Plus	-0.208731	-1.16349	0.248657	0.800293
rs2853971	CONS00000475583	chr6	31045028	31047082	MUC22	intergenic	Intergenic	-7395	T_CD8Plus	0.181917	0.982936	0.329088	0.828956
rs2853971	CONS00000475617	chr6	31122694	31124127	PSORS1C1	gene_body	intron (NM_014068, intron 1 of 5).5	-2965	T_CD8Plus	-0.164112	-0.954135	0.34336	0.828956
rs2853971	CONS00000475735	chr6	31440789	31443201	LINC01149	TSS_proximal	non-coding (NR_144465, exon 1 of 2)	328	T_CD8Plus	-0.172932	-1.14208	0.257385	0.800293
rs2853971	CONS00000475713	chr6	31383653	31387424	XXbac-BPG181B23.7	distal	Intergenic	12969	T_CD8Plus	-0.157479	-1.06149	0.292183	0.811209
rs2853971	CONS00000475871	chr6	31821341	31822995	HSPA1B	distal	Intergenic	-5570	T_CD8Plus	0.163091	1.25591	0.213404	0.790118
rs2853971	CONS00000475875	chr6	31834161	31835885	SNHG32	TSS	promoter-TSS (NR_002745)	107	T_CD8Plus	-0.16213	-1.25172	0.214918	0.790118
rs2853971	CONS00000475702	chr6	31354056	31356107	HLA-B	TSS_proximal	TTS (NR_106951)	234	T_CD8Plus	0.199962	1.16188	0.249304	0.800293
rs2853971	CONS00000475834	chr6	31727037	31728067	DDAH2	gene_body	TTS (NM_138274)	1747	T_CD8Plus	-0.166998	-0.905284	0.368479	0.828956
rs2853971	CONS00000475636	chr6	31171737	31174554	POU5F1	gene_body	TTS (NR_026816)	-2464	T_CD8Plus	0.158369	0.91639	0.362668	0.828956
rs2853971	CONS00000475819	chr6	31686324	31691042	XXbac-BPG32J3.20	gene_body_overlap_end	intron (NR_033488, intron 14 of 19)	-8310	T_CD8Plus	-0.161886	-1.04001	0.301983	0.811209
rs2853971	CONS00000475865	chr6	31797532	31798092	LSM2	gene_body	exon (NM_021177, exon 5 of 5)	-2060	T_CD8Plus	-0.16702	-0.904109	0.369097	0.828956
rs2853971	CONS00000475826	chr6	31710203	31713195	LY6G6F-LY6G6D	gene_body	TTS (NR_024541)	2366	T_CD8Plus	-0.158021	-0.939627	0.350701	0.828956
rs2853971	CONS00000475838	chr6	31735718	31736857	CLIC1	TSS_proximal	exon (NM_001287593, exon 2 of 7).2	257	T_CD8Plus	-0.150756	-1.06507	0.290574	0.811209
rs2853971	CONS00000475894	chr6	31882279	31883968	EHMT2-AS1	gene_body	intron (NM_001289413, intron 21 of 25).5	-4078	T_CD8Plus	-0.155547	-0.784094	0.43568	0.860457
rs2853971	CONS00000475610	chr6	31108527	31111185	C6orf15	distal	Intergenic	2719	T_CD8Plus	-0.156537	-0.816756	0.416891	0.860457
rs2853971	CONS00000475638	chr6	31177698	31179174	PSORS1C3	TSS_proximal	intron (NR_152839, intron 1 of 2)	-7754	T_CD8Plus	-0.168422	-0.680216	0.498654	0.923184
rs2853971	CONS00000475626	chr6	31144276	31146363	CCHCR1	gene_body	intron (NM_001105564, intron 12 of 17)	-6254	T_CD8Plus	-0.10616	-0.412667	0.681136	0.974231
rs2853971	CONS00000475889	chr6	31869865	31872207	SLC44A4	gene_body	exon (NM_025257, exon 10 of 21).4	6635	T_CD8Plus	-0.128662	-0.833882	0.407237	0.860457
rs2853971	CONS00000475897	chr6	31886588	31889680	EHMT2	gene_body	exon (NM_001318833, exon 13 of 28).4	8855	T_CD8Plus	-0.150525	-0.912067	0.364923	0.828956
rs2853971	CONS00000475723	chr6	31419196	31422348	XXbac-BPG181B23.9	gene_body	Intergenic	17177	T_CD8Plus	0.13864	0.700095	0.486232	0.923184
rs2853971	CONS00000475755	chr6	31496082	31496930	MICB	gene_body	intron (NM_001289160, intron 1 of 5)	1625	T_CD8Plus	-0.10642	-0.480299	0.632541	0.974231
rs2853971	CONS00000475767	chr6	31525519	31527208	MCCD1	distal	Intergenic	-2598	T_CD8Plus	0.101383	0.453281	0.651775	0.974231
rs2853971	CONS00000475760	chr6	31508783	31510653	MICB	gene_body	intron (NM_005931, intron 5 of 5).6	11573	T_CD8Plus	-0.0242044	-0.105497	0.916289	0.993328
rs2853971	CONS00000475766	chr6	31521505	31524027	MCCD1	distal	Intergenic	-6196	T_CD8Plus	-0.0167798	-0.0748032	0.940589	0.993328
rs2853971	CONS00000475813	chr6	31674796	31676975	LY6G5C	gene_body_overlap_end	TTS (NM_025262)	4487	T_CD8Plus	-0.109759	-0.54024	0.590778	0.974231
rs2853971	CONS00000475781	chr6	31575175	31576087	TNF	TSS	promoter-TSS (NM_000594).3	66	T_CD8Plus	-0.129412	-0.781006	0.437482	0.860457
rs2853971	CONS00000475801	chr6	31637063	31638719	PRRC2A	gene_body_overlap_end	TTS (NM_004638).5	4104	T_CD8Plus	0.0860675	0.471173	0.63901	0.974231
rs2853971	CONS00000475611	chr6	31111509	31113338	C6orf15	TSS_proximal	intron (NM_014070, intron 1 of 1).5	151	T_CD8Plus	-0.0585379	-0.304119	0.761957	0.993328
rs2853971	CONS00000475628	chr6	31149872	31151871	CCHCR1	gene_body	intron (NM_001105564, intron 5 of 17)	6917	T_CD8Plus	0.0862091	0.389089	0.698413	0.974231
rs2853971	CONS00000475578	chr6	31035982	31038254	MUC22	intergenic	Intergenic	-16332	T_CD8Plus	-0.0191428	-0.0836195	0.933602	0.993328
rs2853971	CONS00000475533	chr6	30933583	30935436	MUCL3	TSS	Intergenic	-2340	T_CD8Plus	-0.0098105	-0.0468943	0.962734	0.993328
rs2853971	CONS00000475532	chr6	30931415	30933543	SFTA2	TSS_proximal	promoter-TSS (NM_205854)	-309	T_CD8Plus	0.0813344	0.477714	0.634371	0.974231
rs2853971	CONS00000475536	chr6	30939316	30941659	MUCL3	TSS_proximal	promoter-TSS (NM_080870)	-485	T_CD8Plus	0.101849	0.483166	0.630514	0.974231
rs2853971	CONS00000475672	chr6	31267606	31268906	HLA-C	gene_body_overlap_end	TTS (NM_001243042).3	3836	T_CD8Plus	0.137073	0.856338	0.394788	0.858507
rs2853971	CONS00000475884	chr6	31850755	31852678	NEU1	intergenic	Intergenic	11104	T_CD8Plus	0.0451056	0.206933	0.836675	0.993328
rs2853971	CONS00000475777	chr6	31558025	31560877	NFKBIL1	gene_body_overlap_end	TTS (NM_001144962).5	11843	T_CD8Plus	-0.116101	-0.966933	0.336969	0.828956
rs2853971	CONS00000475782	chr6	31576749	31577304	TNF	gene_body	intron (NM_000594, intron 3 of 3).3	1462	T_CD8Plus	-0.108826	-0.573641	0.568084	0.974231
rs2853971	CONS00000475589	chr6	31056639	31059246	MUC22	intergenic	intron (NM_001348249, intron 4 of 4).3	4493	T_CD8Plus	0.0278598	0.137968	0.890669	0.993328
rs2853971	CONS00000475778	chr6	31567525	31568308	LTA	distal	intron (NR_149045, intron 1 of 1)	-4182	T_CD8Plus	0.0552666	0.284875	0.776597	0.993328
rs2853971	CONS00000475804	chr6	31643826	31645393	BAG6	gene_body	intron (NM_080703, intron 10 of 24).4	7780	T_CD8Plus	-0.0347541	-0.178066	0.859195	0.993328
rs2853971	CONS00000475833	chr6	31723077	31724484	MPIG6B	TSS_proximal	exon (NM_138274, exon 2 of 4)	437	T_CD8Plus	-0.0581819	-0.3008	0.764476	0.993328
rs2853971	CONS00000475852	chr6	31771989	31772749	VWA7	gene_body	intron (NM_025258, intron 7 of 16).2	4959	T_CD8Plus	0.0343931	0.16325	0.870801	0.993328
rs2853971	CONS00000475555	chr6	30981663	30984740	MUC21	TSS_proximal	promoter-TSS (NM_001322371)	-506	T_CD8Plus	-0.0465685	-0.269175	0.788602	0.993328
rs2853971	CONS00000475839	chr6	31737761	31738780	CLIC1	TSS_proximal	promoter-TSS (NM_001287593).2	-953	T_CD8Plus	-0.112995	-0.777301	0.43965	0.860457
rs2853971	CONS00000475840	chr6	31739578	31740648	MSH5	TSS	5' UTR (NM_002441, exon 1 of 25)	165	T_CD8Plus	0.118343	0.975643	0.332665	0.828956
rs2853971	CONS00000475774	chr6	31540969	31543070	DDX39B	TSS	promoter-TSS (NR_037852).2	-17	T_CD8Plus	-0.129847	-1.04282	0.300686	0.811209
rs2853971	CONS00000475779	chr6	31568422	31569120	LTA	distal	intron (NR_149045, intron 1 of 1)	-3328	T_CD8Plus	0.135763	0.796552	0.428455	0.860457
rs2853971	CONS00000475529	chr6	30922218	30924683	XXbac-BPG118E17.11	gene_body	exon (NM_001167733, exon 24 of 29).2	8719	T_CD8Plus	0.0147507	0.0843522	0.933022	0.993328
rs2853971	CONS00000475637	chr6	31174751	31176439	PSORS1C3	gene_body	intron (NR_152833, intron 2 of 5)	-4913	T_CD8Plus	-0.103115	-0.474049	0.636969	0.974231
rs2853971	CONS00000475709	chr6	31376896	31379549	XXbac-BPG248L24.14	intergenic	Intergenic	20285	T_CD8Plus	-0.0203714	-0.113476	0.909984	0.993328
rs2853971	CONS00000475530	chr6	30925092	30927822	XXbac-BPG118E17.11	gene_body_overlap_end	TTS (NM_001167733).2	5713	T_CD8Plus	0.0166983	0.0889429	0.929386	0.993328
rs2853971	CONS00000475619	chr6	31127814	31129144	PSORS1C1	gene_body	intron (NM_014068, intron 2 of 5).5	-8033	T_CD8Plus	-0.0328187	-0.179306	0.858225	0.993328
rs2853971	CONS00000475772	chr6	31533499	31535497	DDX39B	gene_body	intron (NR_037853, intron 8 of 12)	1951	T_CD8Plus	0.0243417	0.149933	0.881257	0.993328
rs2853971	CONS00000475876	chr6	31836178	31837510	SNHG32	TSS	promoter-TSS (NR_002742)	-232	T_CD8Plus	0.0796651	0.435614	0.664483	0.974231
rs2853971	CONS00000475866	chr6	31805957	31807212	LSM2	TSS_proximal	intron (NM_021177, intron 1 of 4)	381	T_CD8Plus	-0.117702	-0.862477	0.391426	0.858507
rs2853971	CONS00000475786	chr6	31585323	31587206	LST1	TSS	promoter-TSS (NM_007161)	-12	T_CD8Plus	-0.0860347	-0.687994	0.493773	0.923184
rs2853971	CONS00000475618	chr6	31125053	31127299	PSORS1C1	gene_body	intron (NM_014068, intron 2 of 5).5	-5730	T_CD8Plus	-0.0318935	-0.206413	0.837079	0.993328
rs2853971	CONS00000475607	chr6	31101973	31104649	C6orf15	distal	Intergenic	9264	T_CD8Plus	0.0583679	0.381504	0.704007	0.974231
rs2853971	CONS00000475705	chr6	31366606	31367550	XXbac-BPG248L24.14	TSS	Intergenic	-9899	T_CD8Plus	-0.0954475	-0.62805	0.532054	0.959097
rs2853971	CONS00000475837	chr6	31734509	31735499	CLIC1	gene_body	intron (NM_001288, intron 1 of 5)	1541	T_CD8Plus	-0.101462	-0.646006	0.520428	0.950648
rs2853971	CONS00000475646	chr6	31203178	31204566	HCG27	gene_body_overlap_end	TTS (NR_026791)	6112	T_CD8Plus	0.163605	0.940852	0.350077	0.828956
rs2853971	CONS00000475612	chr6	31114350	31117410	PSORS1C1	TSS_overlap	3' UTR (NM_001264, exon 2 of 2).5	1080	T_CD8Plus	0.0200111	0.107888	0.914399	0.993328
rs2853971	CONS00000475726	chr6	31425471	31427350	XXbac-BPG181B23.9	gene_body	Intergenic	-15256	T_CD8Plus	-0.00388347	-0.0175141	0.986077	0.993328
rs2853971	CONS00000475546	chr6	30963873	30966529	SFTA2	distal	Intergenic	-10339	T_CD8Plus	-0.0796746	-0.399986	0.690408	0.974231
rs2853971	CONS00000475603	chr6	31086486	31087999	C6orf15	intergenic	Intergenic	25332	T_CD8Plus	-0.0264182	-0.132946	0.894625	0.993328
rs2853971	CONS00000475789	chr6	31596509	31597472	NCR3	distal	Intergenic	-3985	T_CD8Plus	0.010934	0.0615829	0.951074	0.993328
rs2853971	CONS00000475645	chr6	31198678	31199250	XXbac-BPG299F13.17	TSS_proximal	intron (NR_026791, intron 1 of 1)	1204	T_CD8Plus	-0.00866808	-0.0428268	0.965964	0.993328
rs2853971	CONS00000475873	chr6	31829572	31830446	XXbac-BPG254B15.11	gene_body	3' UTR (NM_005346, exon 1 of 1).4	2271	T_CD8Plus	-0.0592861	-0.358989	0.720704	0.987365
rs2853971	CONS00000475816	chr6	31679936	31681936	LY6G5C	TSS_proximal	promoter-TSS (NM_025262)	-563	T_CD8Plus	-0.0486181	-0.422159	0.674227	0.974231
rs2853971	CONS00000475768	chr6	31527910	31531140	MCCD1	TSS_FIP	TTS (NR_037852).2	563	T_CD8Plus	-0.0115037	-0.0797718	0.936651	0.993328
rs2853971	CONS00000475802	chr6	31638723	31642832	BAG6	gene_body_overlap_end	intron (NM_080703, intron 20 of 24).4	6991	T_CD8Plus	-0.00318953	-0.0218693	0.982616	0.993328
rs2853971	CONS00000475899	chr6	31896511	31898844	EHMT2	TSS	promoter-TSS (NM_001318833).4	20	T_CD8Plus	-0.0932956	-0.786667	0.434182	0.860457
rs2853971	CONS00000475900	chr6	31901322	31903075	ZBTB12	TSS_proximal	promoter-TSS (NM_181842).2	-113	T_CD8Plus	-0.0825422	-0.701825	0.485159	0.923184
rs2853971	CONS00000475868	chr6	31813876	31816000	HSPA1L	TSS_proximal	promoter-TSS (NM_005345).4	345	T_CD8Plus	0.0322385	0.265695	0.79127	0.993328
rs2853971	CONS00000475524	chr6	30913859	30915053	VARS2	TSS_proximal	TTS (NM_001517).5	125	T_CD8Plus	-0.0546703	-0.405531	0.686348	0.974231
rs2853971	CONS00000475784	chr6	31580557	31581533	LTB	gene_body	exon (NM_002341, exon 4 of 4).7	1380	T_CD8Plus	0.0827599	0.561033	0.5766	0.974231
rs2853971	CONS00000475864	chr6	31794145	31796323	VARS1	TSS_overlap	5' UTR (NM_006295, exon 2 of 30).3	518	T_CD8Plus	-0.0787323	-0.599929	0.550527	0.974231
rs2853971	CONS00000475701	chr6	31352663	31353857	HLA-B	distal	TTS (NM_005514).6	2056	T_CD8Plus	0.0488667	0.334863	0.738748	0.993328
rs2853971	CONS00000475872	chr6	31826312	31828182	HSPA1B	TSS_proximal	promoter-TSS (NM_005346).4	-491	T_CD8Plus	0.0705049	0.540516	0.59059	0.974231
rs2853971	CONS00000475717	chr6	31402114	31404080	MICA	TSS_proximal	promoter-TSS (NM_001177519).4	-498	T_CD8Plus	-0.0548818	-0.448893	0.654921	0.974231
rs2853971	CONS00000475716	chr6	31399461	31401183	XXbac-BPG181B23.9	TSS_proximal	promoter-TSS (NM_001289154).2	148	T_CD8Plus	-0.0382328	-0.259019	0.796395	0.993328
rs2853971	CONS00000475756	chr6	31497211	31498525	MICB	TSS_proximal	promoter-TSS (NM_001289161).3	-277	T_CD8Plus	0.0582549	0.447588	0.655859	0.974231
rs2853971	CONS00000475775	chr6	31546490	31548606	NFKBIL1	TSS	promoter-TSS (NM_001204078)	-60	T_CD8Plus	-0.0563511	-0.43536	0.664666	0.974231
rs2853971	CONS00000475836	chr6	31729138	31730579	DDAH2	TSS_proximal	promoter-TSS (NM_001303008).2	-344	T_CD8Plus	0.00839702	0.0650441	0.948328	0.993328
rs2853971	CONS00000475808	chr6	31659815	31661096	C6orf47	TSS_proximal	TTS (NM_033177).4	322	T_CD8Plus	-0.0152945	-0.121532	0.903624	0.993328
rs2853971	CONS00000475825	chr6	31702807	31703679	ABHD16A	TSS	promoter-TSS (NM_021160)	81	T_CD8Plus	-0.0371828	-0.288576	0.773775	0.993328
rs2853971	CONS00000475742	chr6	31462732	31466912	HCP5	TSS_overlap	non-coding (NR_040662, exon 2 of 2).3	1642	T_CD8Plus	-0.0396538	-0.331064	0.741604	0.993328
rs2853971	CONS00000475780	chr6	31571906	31573016	LTA	TSS_proximal	intron (NM_000595, intron 1 of 3).5	172	T_CD8Plus	-0.00525793	-0.0379013	0.969876	0.993328
rs2853971	CONS00000475809	chr6	31664713	31666287	GPANK1	TSS_proximal	promoter-TSS (NM_033177).4	130	T_CD8Plus	-0.046726	-0.41667	0.678219	0.974231
rs2853971	CONS00000475887	chr6	31862522	31864292	NEU1	TSS_proximal	promoter-TSS (NM_000434).8	-586	T_CD8Plus	0.0458922	0.448113	0.655482	0.974231
rs2853971	CONS00000475629	chr6	31158026	31160047	TCF19	TSS_proximal	promoter-TSS (NM_019052).3	448	T_CD8Plus	0.00422431	0.0357592	0.971578	0.993328
rs2853971	CONS00000475806	chr6	31651716	31653204	APOM	TSS	promoter-TSS (NM_001098534).2	56	T_CD8Plus	0.011751	0.0895553	0.928901	0.993328
rs2853971	CONS00000475644	chr6	31196869	31198340	HCG27	TSS_proximal	promoter-TSS (NR_026791)	-155	T_CD8Plus	-0.000529306	-0.00448033	0.996438	0.996438
rs2853971	CONS00000475798	chr6	31619804	31621119	PRRC2A	TSS_proximal	promoter-TSS (NM_004638).5	-253	T_CD8Plus	0.0280132	0.234173	0.815547	0.993328
