# Supplementary material for: Co-regulation of HIV control and cytomegalovirus pp65-specific IL-1β and TNF-α responses by genetic variants in the MHC region
Source: PLoS Pathog. 2026 Jul 14;22(7):e1014355. doi: 10.1371/journal.ppat.1014355 (PMC13367729; doi:10.1371/journal.ppat.1014355)
Supplement: S9 Table — Effect sizes are given with respect to the alternative allele. (XLSX) [file ppat.1014355.s023.xlsx]

## Sheet: S9_Tab
					ccQTL Discovery cohort		ccQTL Validation cohort		Comparison HIC/non-HIC
SNP	Reference allele	Alternative allele	Type of QTL	Trait	β	P-value	β	P-value	Estimate	P-value
rs2853971	G	A	ccQTL - ABS	CD4+ Tem HLA-DR+	-0.173	0.0249	-0.301	0.0394
rs2853971	G	A	ccQTL - ABS	CD8+ Tc1/17 HLA-DR+	-0.254	0.000985	-0.331	0.0314
rs2853971	G	A	ccQTL - PERC	mDC	0.152	0.0258	0.305	0.0236	0.042322	0.735407
rs1128175	G	A	ccQTL - PERC	Neutrophils PDL1+	0.101	0.0486	0.22	0.0354	-0.201723	0.0722363
rs1128175	G	A	ccQTL - PERC	CD8+ Tc17	0.184	0.00216	0.271	0.0186	-0.221028	0.0913516
